# Supplementary material for: Crystal structure of N,N,N-tri­ethyl­hydroxyl­ammonium chloride
Source: Acta Crystallogr E Crystallogr Commun. 2016 Oct 21;72(Pt 11):1607–9. doi: 10.1107/S2056989016016169 (PMC5095844; doi:10.1107/S2056989016016169)
Supplement: Supplementary file 1 [file e-72-01607-sup1.cif]

##############################################################################
#                                                                            #
# This CIF contains the data in a paper accepted for publication in          #
# Acta Crystallographica Section E. It conforms to the requirements of       #
# Notes for Authors for Acta Crystallographica Section E, and has been       #
# peer reviewed under the auspices of the IUCr Commission on Journals.       #
#                                                                            #
# Full details of the Crystallographic Information File format               #
# are given in the paper "The Crystallographic Information File (CIF):       #
# a New Standard Archive File for Crystallography" by S. R. Hall, F. H.      #
# Allen and I. D. Brown [Acta Cryst. (1991), A47, 655-685].                  #
#                                                                            #
# The current version of the core CIF dictionary is obtainable from          #
# ftp://ftp.iucr.org/pub/cif_core.dic.                                       #
#                                                                            #
# Software is freely available for graphical display of the structure(s)     #
# in this CIF. For information consult the CIF software page                 #
# http://www.iucr.org/resources/cif/software.                                #
#                                                                            #
# This file may be used for bona fide research purposes within the           #
# scientific community so long as proper attribution is given to the journal # 
# article from which it was obtained.                                        #
#                                                                            #
##############################################################################
data_I
_database_code_depnum_ccdc_archive 'CCDC 1509423'
_audit_creation_method     'SHELXL-2014/7'
_journal_date_recd_electronic     2016-09-19
_journal_date_accepted     2016-10-11
_journal_name_full     'Acta Crystallographica, Section E'
_journal_year     2016
_journal_volume     72
_journal_issue     11
_journal_page_first     1607
_journal_page_last     1609
_journal_paper_category     GO
_journal_paper_doi     10.1107/S2056989016016169
_journal_coeditor_code     HB7617
_publ_contact_author_name     'Boris B. Averkiev'
_publ_contact_author_address
;
Department of Chemistry, New Mexico Highlands University, Las Vegas,
NM 87701, USA
;
_publ_contact_author_email     'averkiev75@gmail.com'
_publ_contact_author_fax     ?
_publ_contact_author_phone     ?
_publ_section_title
;
Crystal structure of <i>N</i>,<i>N</i>,<i>N</i>-triethylhydroxylammonium
chloride
;
_publ_section_title_footnote     .
loop_
    _publ_author_name
    _publ_author_footnote
    _publ_author_address
    'Averkiev, Boris B.' .
;
Department of Chemistry, New Mexico Highlands University, Las Vegas,
NM 87701,
USA
;
    'Valencia, Bianca C.' .
;
Department of Chemistry, New Mexico Highlands University, Las Vegas,
NM 87701,
USA
;
    'Getmanenko, Yulia A.' .
;
Department of Chemistry, New Mexico Highlands University, Las Vegas,
NM 87701,
USA
;
    'Timofeeva, Tatiana V.' .
;
Department of Chemistry, New Mexico Highlands University, Las Vegas,
NM 87701,
USA
ITMO University,
49 Kronverkskiy Prospekt,
Saint Petersburg,
197101 Russian Federation
;
_publ_section_synopsis
;
The cation and anion in <i>N</i>,<i>N</i>,<i>N</i>-triethylhydroxylammonium
chloride are linked by an O---H...Cl hydrogen bond. The extended structure
displays C---H...Cl and C---H...O hydrogen bonds, resulting in layers lying
parallel to the (100) plane: further C---H...Cl contacts connect the sheets
into a three-dimensional network.
;
_chemical_name_systematic
;
<i>N</i>,<i>N</i>,<i>N</i>-Triethylhydroxylammonium chloride
;
_chemical_name_common     ?
_chemical_formula_moiety     'C6 H16 N O +, Cl -'
_chemical_formula_sum     'C6 H16 Cl N O'
_chemical_formula_iupac     'C6 H16 N O +, Cl -'
_chemical_formula_weight     153.65
_chemical_melting_point     ?
_shelx_space_group_comment
;
The symmetry employed for this shelxl refinement is uniquely defined
by the following loop, which should always be used as a source of
symmetry information in preference to the above space-group names.
They are only intended as comments.
;
_space_group_crystal_system     orthorhombic
_space_group_name_H-M_alt     'P n a 21'
_space_group_name_Hall     'P 2c -2n'
loop_
    _space_group_symop_operation_xyz
    'x, y, z'
    '-x, -y, z+1/2'
    'x+1/2, -y+1/2, z'
    '-x+1/2, y+1/2, z+1/2'
_cell_length_a     12.816(5)
_cell_length_b     6.371(3)
_cell_length_c     10.439(4)
_cell_angle_alpha     90
_cell_angle_beta     90
_cell_angle_gamma     90
_cell_volume     852.3(6)
_cell_formula_units_Z     4
_cell_measurement_reflns_used     2230
_cell_measurement_theta_min     3.57
_cell_measurement_theta_max     32.34
_cell_measurement_temperature     215(2)
_exptl_crystal_description     plate
_exptl_crystal_colour     colorless
_exptl_crystal_size_max     0.40
_exptl_crystal_size_mid     0.20
_exptl_crystal_size_min     0.05
_exptl_crystal_density_diffrn     1.197
_exptl_crystal_density_meas     ?
_exptl_crystal_density_method     ?
_exptl_crystal_F_000     336
_exptl_absorpt_coefficient_mu     0.380
_exptl_absorpt_correction_type     multi-scan
_exptl_absorpt_process_details
;
(SADABS; Bruker, 2008)
;
_shelx_estimated_absorpt_T_min     ?
_shelx_estimated_absorpt_T_max     ?
_exptl_absorpt_correction_T_min     0.667
_exptl_absorpt_correction_T_max     0.746
_diffrn_ambient_temperature     215(2)
_diffrn_radiation_type     MoK\a
_diffrn_radiation_wavelength     0.71073
_diffrn_measurement_device_type     'Bruker APEXII CCD'
_diffrn_measurement_method     '\f and \w scans'
_diffrn_detector_area_resol_mean     ?
_diffrn_reflns_number     12103
_diffrn_reflns_av_R_equivalents     0.0254
_diffrn_reflns_theta_min     3.2
_diffrn_reflns_theta_max     30.0
_diffrn_reflns_theta_full     25.242
_diffrn_measured_fraction_theta_max     1.000
_diffrn_measured_fraction_theta_full     1.000
_diffrn_reflns_limit_h_min     -18
_diffrn_reflns_limit_h_max     18
_diffrn_reflns_limit_k_min     -8
_diffrn_reflns_limit_k_max     8
_diffrn_reflns_limit_l_min     -14
_diffrn_reflns_limit_l_max     14
_refine_special_details     ?
_reflns_number_total     2484
_reflns_number_gt     2447
_reflns_threshold_expression     'I > 2\s(I)'
_refine_ls_structure_factor_coef     Fsqd
_refine_ls_matrix_type     full
_refine_ls_R_factor_all     0.0209
_refine_ls_R_factor_gt     0.0206
_refine_ls_wR_factor_gt     0.0560
_refine_ls_wR_factor_ref     0.0563
_refine_ls_goodness_of_fit_ref     1.039
_refine_ls_restrained_S_all     1.039
_refine_ls_number_reflns     2484
_refine_ls_number_parameters     146
_refine_ls_number_restraints     1
_refine_ls_hydrogen_treatment     refall
_refine_ls_weighting_scheme     calc
_refine_ls_weighting_details
              'w=1/[\s^2^(Fo^2^)+(0.0429P)^2^+0.0129P] where P=(Fo^2^+2Fc^2^)/3'
_atom_sites_solution_hydrogens     difmap
_atom_sites_solution_primary     ?
_atom_sites_solution_secondary     ?
_refine_ls_shift/su_max     0.034
_refine_ls_shift/su_mean     0.006
_refine_diff_density_max     0.145
_refine_diff_density_min     -0.140
_refine_ls_extinction_method     none
_refine_ls_extinction_coef     .
_refine_ls_abs_structure_details
;
Flack <i>x</i> determined using 1146 quotients
[(<i>I</i>^+^)-(<i>I</i>^-^)]/[(<i>I</i>^+^)+(<i>I</i>^-^)]
(Parsons et al., 2013)
;
_refine_ls_abs_structure_Flack     0.046(15)
loop_
    _atom_type_symbol
    _atom_type_description
    _atom_type_scat_dispersion_real
    _atom_type_scat_dispersion_imag
    _atom_type_scat_source
    'C' 'C' 0.0033 0.0016
                         'International Tables Vol C Tables 4.2.6.8 and 6.1.1.4'
    'H' 'H' 0.0000 0.0000
                         'International Tables Vol C Tables 4.2.6.8 and 6.1.1.4'
    'N' 'N' 0.0061 0.0033
                         'International Tables Vol C Tables 4.2.6.8 and 6.1.1.4'
    'O' 'O' 0.0106 0.0060
                         'International Tables Vol C Tables 4.2.6.8 and 6.1.1.4'
    'Cl' 'Cl' 0.1484 0.1585
                         'International Tables Vol C Tables 4.2.6.8 and 6.1.1.4'
_computing_data_collection
;
APEX2 (Bruker, 2008)
;
_computing_cell_refinement
;
SAINT (Bruker, 2008)
;
_computing_data_reduction
;
SAINT (Bruker, 2008)
;
_computing_structure_solution
;
SHELXS97 (Sheldrick, 2008)
;
_computing_structure_refinement
;
SHELXL2014 (Sheldrick, 2015)
;
_computing_molecular_graphics
;
SHELXTL (Sheldrick, 2008)
;
_computing_publication_material
;
SHELXTL (Sheldrick, 2008)
;
loop_
    _atom_site_type_symbol
    _atom_site_label
    _atom_site_fract_x
    _atom_site_fract_y
    _atom_site_fract_z
    _atom_site_U_iso_or_equiv
    _atom_site_adp_type
    _atom_site_calc_flag
    _atom_site_occupancy
    _atom_site_disorder_assembly
    _atom_site_disorder_group
    Cl Cl1 0.35543(2) -0.08505(4) 0.50629(5) 0.03438(9) Uani d 1 . .
    O O1 0.47318(6) 0.30749(12) 0.48070(7) 0.02789(17) Uani d 1 . .
    H H1 0.4399(16) 0.188(4) 0.484(3) 0.060(6) Uiso d 1 . .
    N N1 0.53046(7) 0.29675(12) 0.36425(9) 0.02182(16) Uani d 1 . .
    C C1 0.45457(9) 0.28944(18) 0.25337(10) 0.0299(2) Uani d 1 . .
    H H1B 0.4138(19) 0.155(4) 0.269(2) 0.054(5) Uiso d 1 . .
    H H1A 0.4948(15) 0.269(3) 0.1798(16) 0.031(4) Uiso d 1 . .
    C C2 0.59511(9) 0.49467(16) 0.36668(10) 0.0269(2) Uani d 1 . .
    H H2B 0.5464(16) 0.599(3) 0.380(2) 0.038(5) Uiso d 1 . .
    H H2A 0.6374(13) 0.486(3) 0.4418(18) 0.028(4) Uiso d 1 . .
    C C3 0.59581(10) 0.09863(15) 0.36273(11) 0.0278(2) Uani d 1 . .
    H H3B 0.5446(14) -0.015(3) 0.358(2) 0.038(4) Uiso d 1 . .
    H H3A 0.6338(13) 0.106(3) 0.287(2) 0.030(4) Uiso d 1 . .
    C C4 0.38747(11) 0.4836(3) 0.24189(13) 0.0404(3) Uani d 1 . .
    H H4C 0.3582(16) 0.529(4) 0.320(2) 0.049(6) Uiso d 1 . .
    H H4B 0.4278(16) 0.602(3) 0.207(2) 0.040(5) Uiso d 1 . .
    H H4A 0.328(3) 0.450(5) 0.181(4) 0.086(10) Uiso d 1 . .
    C C5 0.66019(11) 0.5267(2) 0.24769(13) 0.0347(2) Uani d 1 . .
    H H5C 0.712(2) 0.420(4) 0.240(3) 0.077(8) Uiso d 1 . .
    H H5B 0.616(2) 0.543(4) 0.173(3) 0.064(7) Uiso d 1 . .
    H H5A 0.6950(19) 0.650(4) 0.252(2) 0.060(6) Uiso d 1 . .
    C C6 0.66688(14) 0.0771(2) 0.47737(14) 0.0392(3) Uani d 1 . .
    H H6C 0.7011(19) -0.051(4) 0.471(2) 0.054(6) Uiso d 1 . .
    H H6B 0.7175(18) 0.182(4) 0.478(3) 0.066(7) Uiso d 1 . .
    H H6A 0.6251(18) 0.078(3) 0.562(3) 0.044(6) Uiso d 1 . .
loop_
    _atom_site_aniso_label
    _atom_site_aniso_U_11
    _atom_site_aniso_U_22
    _atom_site_aniso_U_33
    _atom_site_aniso_U_12
    _atom_site_aniso_U_13
    _atom_site_aniso_U_23
    Cl1 0.03250(14) 0.03626(14) 0.03439(14) -0.00604(8) -0.00249(12) 0.00905(11)
    O1 0.0323(4) 0.0302(4) 0.0212(4) -0.0008(3) 0.0078(3) -0.0021(2)
    N1 0.0231(4) 0.0232(3) 0.0192(3) -0.0007(3) 0.0026(3) -0.0014(3)
    C1 0.0257(4) 0.0417(6) 0.0222(4) -0.0034(4) -0.0018(4) -0.0025(4)
    C2 0.0306(5) 0.0230(4) 0.0269(5) -0.0050(3) -0.0005(4) -0.0003(4)
    C3 0.0302(5) 0.0236(4) 0.0296(5) 0.0037(3) 0.0035(4) -0.0019(4)
    C4 0.0291(6) 0.0589(8) 0.0333(6) 0.0091(5) -0.0011(5) 0.0093(6)
    C5 0.0330(6) 0.0403(6) 0.0310(6) -0.0095(5) 0.0017(5) 0.0058(5)
    C6 0.0396(6) 0.0409(7) 0.0371(8) 0.0117(5) -0.0027(5) 0.0067(5)
_geom_special_details
;
 All esds (except the esd in the dihedral angle between two l.s. planes)
 are estimated using the full covariance matrix.  The cell esds are taken
 into account individually in the estimation of esds in distances, angles
 and torsion angles; correlations between esds in cell parameters are only
 used when they are defined by crystal symmetry.  An approximate (isotropic)
 treatment of cell esds is used for estimating esds involving l.s. planes.
;
loop_
    _geom_bond_atom_site_label_1
    _geom_bond_atom_site_label_2
    _geom_bond_site_symmetry_2
    _geom_bond_distance
    _geom_bond_publ_flag
    N1 O1 . 1.4218(11) ?
    O1 H1 . 0.87(2) ?
    N1 C2 . 1.5090(13) ?
    N1 C1 . 1.5126(14) ?
    N1 C3 . 1.5148(13) ?
    C1 C4 . 1.5113(19) ?
    C1 H1B . 1.01(2) ?
    C1 H1A . 0.934(18) ?
    C2 C5 . 1.5101(18) ?
    C2 H2B . 0.921(19) ?
    C2 H2A . 0.955(18) ?
    C3 C6 . 1.5103(19) ?
    C3 H3B . 0.977(19) ?
    C3 H3A . 0.93(2) ?
    C4 H4C . 0.94(3) ?
    C4 H4B . 0.987(19) ?
    C4 H4A . 1.02(4) ?
    C5 H5C . 0.96(3) ?
    C5 H5B . 0.97(3) ?
    C5 H5A . 0.91(3) ?
    C6 H6C . 0.93(2) ?
    C6 H6B . 0.93(2) ?
    C6 H6A . 1.03(3) ?
loop_
    _geom_angle_atom_site_label_1
    _geom_angle_atom_site_label_2
    _geom_angle_atom_site_label_3
    _geom_angle_site_symmetry_1
    _geom_angle_site_symmetry_3
    _geom_angle
    _geom_angle_publ_flag
    N1 O1 H1 . . 104.2(17) ?
    O1 N1 C2 . . 103.23(7) ?
    O1 N1 C1 . . 108.89(8) ?
    C2 N1 C1 . . 113.06(8) ?
    O1 N1 C3 . . 109.55(8) ?
    C2 N1 C3 . . 113.13(8) ?
    C1 N1 C3 . . 108.77(8) ?
    C4 C1 N1 . . 113.66(10) ?
    C4 C1 H1B . . 114.1(13) ?
    N1 C1 H1B . . 103.7(14) ?
    C4 C1 H1A . . 111.2(12) ?
    N1 C1 H1A . . 106.2(12) ?
    H1B C1 H1A . . 107.3(17) ?
    N1 C2 C5 . . 113.73(9) ?
    N1 C2 H2B . . 103.4(11) ?
    C5 C2 H2B . . 113.7(12) ?
    N1 C2 H2A . . 106.1(12) ?
    C5 C2 H2A . . 111.7(10) ?
    H2B C2 H2A . . 107.5(17) ?
    C6 C3 N1 . . 113.62(9) ?
    C6 C3 H3B . . 112.2(12) ?
    N1 C3 H3B . . 104.2(11) ?
    C6 C3 H3A . . 111.4(11) ?
    N1 C3 H3A . . 104.8(11) ?
    H3B C3 H3A . . 110.2(16) ?
    C1 C4 H4C . . 114.1(16) ?
    C1 C4 H4B . . 111.0(11) ?
    H4C C4 H4B . . 107(2) ?
    C1 C4 H4A . . 107.6(18) ?
    H4C C4 H4A . . 108(3) ?
    H4B C4 H4A . . 109(2) ?
    C2 C5 H5C . . 111(2) ?
    C2 C5 H5B . . 110.9(18) ?
    H5C C5 H5B . . 115(3) ?
    C2 C5 H5A . . 110.5(16) ?
    H5C C5 H5A . . 106(2) ?
    H5B C5 H5A . . 103(2) ?
    C3 C6 H6C . . 107.9(16) ?
    C3 C6 H6B . . 111.1(16) ?
    H6C C6 H6B . . 108(2) ?
    C3 C6 H6A . . 111.4(14) ?
    H6C C6 H6A . . 108.0(19) ?
    H6B C6 H6A . . 111(2) ?
loop_
    _geom_torsion_atom_site_label_1
    _geom_torsion_atom_site_label_2
    _geom_torsion_atom_site_label_3
    _geom_torsion_atom_site_label_4
    _geom_torsion_site_symmetry_1
    _geom_torsion_site_symmetry_2
    _geom_torsion_site_symmetry_3
    _geom_torsion_site_symmetry_4
    _geom_torsion
    _geom_torsion_publ_flag
    O1 N1 C1 C4 . . . . 62.86(11) ?
    C2 N1 C1 C4 . . . . -51.26(13) ?
    C3 N1 C1 C4 . . . . -177.82(10) ?
    O1 N1 C2 C5 . . . . -176.96(9) ?
    C1 N1 C2 C5 . . . . -59.47(12) ?
    C3 N1 C2 C5 . . . . 64.73(12) ?
    O1 N1 C3 C6 . . . . -54.95(13) ?
    C2 N1 C3 C6 . . . . 59.62(13) ?
    C1 N1 C3 C6 . . . . -173.87(10) ?
loop_
    _geom_hbond_atom_site_label_D
    _geom_hbond_atom_site_label_H
    _geom_hbond_atom_site_label_A
    _geom_hbond_site_symmetry_A
    _geom_hbond_distance_DH
    _geom_hbond_distance_HA
    _geom_hbond_distance_DA
    _geom_hbond_angle_DHA
    O1 H1 Cl1 . 0.87(2) 2.06(2) 2.9330(12) 175(2)
    C1 H1A Cl1 2_654 0.934(18) 2.888(19) 3.7786(15) 159.8(15)
    C2 H2A Cl1 3 0.955(18) 2.943(17) 3.6859(16) 135.6(14)
    C3 H3B Cl1 . 0.977(19) 2.911(19) 3.6203(16) 130.3(14)
    C3 H3A Cl1 2_654 0.93(2) 2.93(2) 3.7740(19) 150.7(14)
    C4 H4A Cl1 4_554 1.02(4) 2.98(4) 3.9913(18) 172(2)
    C5 H5B O1 2_664 0.97(3) 2.50(3) 3.4359(18) 163(2)
_shelx_hkl_file
;
   0  -1   0   -0.41    0.02
   0   1   0   -0.35    0.02
   0  -1   0   -0.39    0.02
   0  -2   0  331.99   11.75
   0  -2   0  335.62   11.36
   0  -2   0  337.92   11.18
   0   2   0  332.47   10.92
   0  -3   0   -0.07    0.02
   0  -3   0   -0.01    0.03
   0   3   0    0.12    0.04
   0  -4   0    2.49    0.13
   0  -4   0    2.46    0.13
   0   5   0    0.11    0.06
   0  -5   0   -0.12    0.05
   0  -5   0    0.06    0.05
   0  -6   0   17.03    0.67
   0   6   0   17.77    0.66
   0  -6   0   19.88    0.72
   0   7   0    0.00    0.07
   0  -7   0   -0.01    0.07
   0  -7   0   -0.06    0.06
   0  -8   0    5.11    0.28
   0   8   0    4.93    0.27
   0  -8   0    5.00    0.28
   0  -9   0   -0.01    0.08
   0  -9   0    0.01    0.09
   0   0   1   -0.87    0.02
   0   0   1   -1.02    0.02
   0   0  -1   -0.95    0.02
   0  -1   1  566.21   18.34
   0  -1   1  536.60   18.79
   0  -1  -1  520.48   20.30
   0  -1  -1  586.13   19.19
   0  -1   1  531.17   20.09
   0  -1   1  576.93   19.01
   0   2   1   -0.14    0.02
   0  -2   1   -0.17    0.02
   0   2  -1   -0.17    0.02
   0  -2   1   -0.17    0.02
   0  -2   1   -0.15    0.01
   0  -2  -1   -0.18    0.02
   0  -2  -1   -0.15    0.02
   0   3   1  197.96    6.40
   0  -3   1  202.63    6.44
   0  -3  -1  188.72    6.77
   0   3  -1  197.69    6.35
   0  -3   1  186.11    6.45
   0  -3   1  187.13    6.83
   0  -4   1    0.04    0.04
   0  -4  -1   -0.07    0.03
   0   4   1    0.00    0.04
   0   4  -1    0.02    0.04
   0   4  -1   -0.04    0.02
   0  -4   1   -0.05    0.04
   0  -4  -1   -0.03    0.03
   0  -5  -1    9.93    0.41
   0   5  -1    9.83    0.38
   0  -5   1    9.99    0.41
   0  -5  -1   10.03    0.39
   0  -5   1   10.13    0.39
   0   5   1   10.05    0.38
   0  -6   1   -0.03    0.05
   0  -6  -1   -0.01    0.05
   0   6  -1    0.04    0.06
   0  -6  -1    0.02    0.05
   0  -6   1   -0.03    0.05
   0   6   1   -0.01    0.06
   0  -7  -1   13.10    0.50
   0  -7   1   13.16    0.51
   0   7   1   11.49    0.49
   0  -7   1   11.35    0.51
   0  -7  -1   11.56    0.52
   0   7  -1   13.01    0.49
   0  -8  -1    0.01    0.08
   0  -8  -1   -0.11    0.07
   0   8   1    0.06    0.09
   0   8  -1    0.00    0.08
   0  -8   1   -0.04    0.08
   0  -8   1    0.07    0.08
   0  -9   1    2.70    0.21
   0   9   1    2.76    0.21
   0  -9  -1    2.41    0.21
   0  -9  -1    2.79    0.22
   0   0   2  853.93   30.22
   0   0  -2  918.89   31.90
   0   0   2  876.90   29.62
   0  -1   2   -0.05    0.01
   0   1   2   -0.03    0.01
   0  -1   2    0.06    0.02
   0  -1  -2    0.02    0.02
   0  -1   2   -0.04    0.01
   0  -1   2   -0.03    0.02
   0  -1  -2   -0.03    0.02
   0  -2   2    0.62    0.05
   0  -2  -2    0.79    0.06
   0  -2  -2    0.99    0.05
   0  -2  -2    0.86    0.04
   0  -2   2    0.63    0.05
   0  -2   2    0.72    0.05
   0  -2   2    0.87    0.05
   0   2   2    0.58    0.05
   0  -3   2   -0.03    0.02
   0  -3   2   -0.02    0.03
   0  -3   2   -0.04    0.02
   0  -3  -2   -0.03    0.03
   0   3   2   -0.04    0.03
   0  -3   2   -0.03    0.03
   0   4  -2  127.51    4.04
   0  -4   2  125.04    4.33
   0   4   2  124.79    4.04
   0  -4  -2  108.53    4.34
   0  -4   2  123.69    4.12
   0  -4  -2  127.20    4.12
   0  -4   2  128.33    4.10
   0   5  -2   -0.01    0.05
   0   5   2   -0.04    0.06
   0  -5   2   -0.03    0.04
   0  -5  -2   -0.04    0.04
   0  -5  -2    0.05    0.05
   0  -5   2    0.02    0.04
   0  -6  -2   58.02    2.04
   0  -6   2   57.88    2.03
   0   6  -2   55.07    1.89
   0   6   2   55.15    1.89
   0  -6   2   56.25    1.93
   0  -6  -2   55.40    1.93
   0  -7  -2    0.01    0.07
   0   7   2   -0.05    0.07
   0  -7   2    0.05    0.07
   0  -7   2   -0.01    0.06
   0  -7  -2    0.04    0.07
   0   7  -2   -0.15    0.06
   0  -8  -2    9.41    0.44
   0  -8   2    9.31    0.42
   0  -8  -2    9.49    0.42
   0  -8   2    9.33    0.43
   0   8   2    9.07    0.40
   0   8  -2    8.62    0.40
   0   9   2   -0.04    0.10
   0  -9   2   -0.10    0.08
   0   9   2    0.04    0.09
   0  -9  -2   -0.06    0.08
   0   0  -3   -0.28    0.03
   0   0   3   -0.30    0.02
   0   0   3   -0.30    0.03
   0  -1   3   62.54    2.07
   0  -1   3   60.04    2.07
   0  -1   3   63.62    2.03
   0   1   3   62.91    2.08
   0   1  -3   61.93    2.18
   0   1   3   62.59    2.07
   0  -1  -3   61.75    2.18
   0   1   3   61.80    2.03
   0  -2  -3   -0.06    0.03
   0  -2  -3   -0.08    0.02
   0   2   3    0.00    0.04
   0  -2  -3   -0.03    0.02
   0  -2   3   -0.08    0.02
   0  -2   3   -0.04    0.02
   0  -2   3   -0.08    0.02
   0  -3  -3  187.24    6.25
   0  -3  -3  181.98    6.62
   0  -3   3  188.32    6.13
   0  -3  -3  186.16    6.25
   0  -3   3  194.08    6.64
   0   3   3  188.53    6.20
   0  -3   3  192.13    6.29
   0  -3   3  185.27    6.28
   0  -4   3    0.00    0.04
   0   4  -3   -0.03    0.04
   0  -4  -3    0.01    0.04
   0  -4   3    0.01    0.03
   0  -4  -3    0.01    0.04
   0  -4   3    0.01    0.03
   0   4   3    0.03    0.05
   0   5   3   13.21    0.48
   0  -5   3   13.43    0.49
   0  -5  -3   13.02    0.52
   0  -5  -3   12.67    0.49
   0   5  -3   13.84    0.48
   0  -5   3   11.18    0.50
   0  -6   3    0.00    0.05
   0  -6  -3    0.07    0.05
   0   6   3   -0.01    0.06
   0   6  -3   -0.08    0.06
   0  -6  -3   -0.01    0.05
   0  -6   3    0.04    0.06
   0   7  -3   14.86    0.58
   0  -7  -3   15.60    0.63
   0  -7   3   15.63    0.60
   0  -7   3   15.31    0.62
   0   7   3   15.13    0.59
   0  -7  -3   14.99    0.59
   0   8  -3    0.00    0.08
   0  -8  -3    0.02    0.08
   0   8   3   -0.11    0.09
   0  -8   3    0.10    0.08
   0  -8  -3    0.07    0.08
   0   9   3    4.53    0.27
   0  -9  -3    4.40    0.28
   0  -9   3    4.31    0.27
   0   9   3    3.67    0.27
   0   0   4  922.08   32.14
   0   0   4  842.55   30.39
   0   0   4  911.67   31.42
   0   0  -4  959.31   31.76
   0  -1   4   -0.03    0.03
   0   1  -4   -0.03    0.03
   0  -1   4   -0.01    0.02
   0   1   4   -0.01    0.02
   0   1   4    0.11    0.04
   0   1   4   -0.04    0.02
   0  -1   4    0.05    0.02
   0  -1  -4    0.00    0.03
   0  -2   4   36.53    1.26
   0  -2   4   37.19    1.33
   0  -2   4   38.61    1.27
   0  -2  -4   37.20    1.34
   0   2   4   37.51    1.25
   0   2   4   37.33    1.26
   0  -2  -4   37.90    1.26
   0  -2   4   37.84    1.25
   0  -3   4   -0.02    0.03
   0  -3   4    0.08    0.03
   0  -3  -4   -0.01    0.04
   0  -3  -4   -0.01    0.02
   0  -3   4   -0.02    0.03
   0   3   4    0.02    0.04
   0  -3  -4    0.01    0.02
   0  -3   4    0.07    0.04
   0  -4   4    9.09    0.35
   0  -4   4    9.40    0.37
   0  -4  -4    9.52    0.35
   0  -4  -4    8.52    0.37
   0   4   4    9.15    0.35
   0  -4   4    8.77    0.35
   0  -4   4    9.37    0.34
   0  -5   4    0.04    0.05
   0  -5   4   -0.04    0.04
   0   5  -4    0.08    0.04
   0   5  -4   -0.02    0.06
   0  -5  -4   -0.03    0.04
   0   5   4   -0.05    0.05
   0  -5  -4    0.09    0.05
   0   6   4   23.73    0.87
   0  -6   4   23.81    0.88
   0   6  -4   24.52    0.86
   0  -6  -4   24.68    0.93
   0  -6  -4   23.92    0.88
   0  -6   4   25.15    0.92
   0   7   4   -0.06    0.07
   0   7  -4    0.01    0.07
   0  -7  -4    0.00    0.07
   0  -7   4   -0.01    0.07
   0  -7   4   -0.01    0.07
   0  -7  -4   -0.04    0.06
   0   8   4    7.34    0.35
   0   8  -4    7.07    0.35
   0  -8  -4    6.88    0.37
   0  -8   4    7.02    0.35
   0   8   4    7.21    0.35
   0   9   4   -0.07    0.11
   0   9   4    0.21    0.10
   0  -9  -4   -0.07    0.09
   0   0   5    0.02    0.01
   0   0   5   -0.04    0.04
   0   0   5   -0.04    0.02
   0   0  -5   -0.03    0.04
   0  -1  -5   14.04    0.54
   0   1   5   14.64    0.51
   0   1   5   14.39    0.49
   0  -1   5   14.04    0.51
   0  -1   5   15.00    0.50
   0   1  -5   14.72    0.54
   0   1   5   15.10    0.51
   0  -2   5    0.00    0.03
   0   2   5    0.00    0.04
   0   2  -5   -0.04    0.03
   0  -2   5   -0.02    0.03
   0   2   5   -0.02    0.02
   0  -2   5   -0.01    0.02
   0  -2  -5   -0.09    0.02
   0  -3   5  110.78    3.75
   0   3   5  108.84    3.69
   0  -3   5  112.35    3.75
   0  -3   5  113.90    3.68
   0  -3  -5  115.76    3.74
   0  -3   5  113.52    3.94
   0  -3  -5  114.43    3.96
   0   3   5  110.21    3.74
   0   4   5    0.01    0.05
   0  -4   5   -0.03    0.04
   0  -4   5   -0.01    0.04
   0  -4   5   -0.01    0.04
   0   4   5    0.06    0.04
   0  -4   5    0.02    0.04
   0  -4  -5    0.05    0.05
   0  -5   5   13.97    0.51
   0  -5   5   12.40    0.49
   0   5   5   12.91    0.50
   0  -5   5   12.75    0.48
   0  -5  -5   12.02    0.52
   0   5  -5   13.64    0.48
   0  -6   5    0.03    0.06
   0   6   5    0.05    0.06
   0   6  -5    0.01    0.07
   0  -6   5    0.02    0.05
   0   6   5    0.10    0.08
   0  -6  -5   -0.04    0.06
   0   7  -5    8.37    0.37
   0   7   5    8.34    0.37
   0  -7  -5    8.68    0.40
   0  -7   5    8.19    0.37
   0   7   5    8.15    0.38
   0  -8  -5   -0.09    0.08
   0   8   5    0.17    0.09
   0  -8   5   -0.01    0.08
   0   8   5    0.09    0.10
   0   9   5    1.75    0.19
   0   9   5    1.98    0.21
   0   0   6  248.75    8.35
   0   0   6  255.91    8.52
   0   0  -6  256.77    8.98
   0   1  -6    0.04    0.04
   0   1   6    0.06    0.05
   0  -1   6    0.00    0.02
   0  -1  -6   -0.02    0.04
   0  -1   6    0.00    0.03
   0   1   6   -0.06    0.03
   0   1   6   -0.01    0.02
   0  -1   6    0.05    0.04
   0  -2   6   25.96    0.92
   0  -2  -6   26.19    0.98
   0  -2   6   27.48    0.91
   0  -2   6   27.22    0.91
   0   2   6   26.51    0.90
   0   2  -6   26.63    0.97
   0   2   6   27.58    0.91
   0  -2  -6   25.59    0.91
   0  -3  -6   -0.04    0.05
   0  -3   6   -0.02    0.04
   0   3   6   -0.03    0.05
   0  -3   6   -0.04    0.03
   0   3   6    0.00    0.03
   0  -3   6    0.00    0.03
   0   3  -6    0.02    0.05
   0  -3  -6    0.03    0.03
   0  -4   6   53.70    1.81
   0   4   6   54.06    1.79
   0   4   6   52.98    1.80
   0  -4   6   52.59    1.81
   0  -4   6   54.95    1.91
   0  -4  -6   51.45    1.92
   0  -4   6   53.41    1.78
   0  -5   6    0.00    0.05
   0  -5   6   -0.01    0.05
   0   5   6    0.06    0.07
   0   5  -6    0.02    0.05
   0  -5   6    0.02    0.05
   0  -5  -6   -0.05    0.04
   0   5   6   -0.02    0.05
   0   6   6   30.47    1.09
   0   6  -6   30.11    1.08
   0  -6  -6   30.63    1.17
   0   6   6   31.74    1.09
   0  -6   6   30.45    1.09
   0  -7  -6    0.04    0.08
   0   7   6   -0.04    0.09
   0   7  -6   -0.07    0.07
   0   7   6    0.01    0.08
   0  -7   6    0.00    0.07
   0   8   6    3.57    0.26
   0  -8  -6    3.16    0.24
   0  -8   6    3.38    0.23
   0   0   7   -0.01    0.04
   0   0   7    0.08    0.05
   0   0  -7    0.02    0.06
   0   1   7   11.54    0.43
   0  -1   7   11.76    0.43
   0   1   7   11.74    0.43
   0  -1  -7   11.02    0.46
   0  -1   7   11.77    0.40
   0  -1   7   11.76    0.44
   0   1  -7   11.42    0.45
   0  -2   7   -0.02    0.05
   0  -2  -7   -0.01    0.04
   0  -2  -7    0.05    0.05
   0  -2   7    0.00    0.02
   0   2   7    0.01    0.06
   0  -2   7    0.00    0.04
   0   2  -7    0.04    0.05
   0  -3  -7   78.38    2.49
   0  -3   7   71.10    2.34
   0   3  -7   68.76    2.47
   0  -3  -7   61.25    2.34
   0  -3   7   70.48    2.31
   0  -3   7   70.48    2.36
   0   3   7   67.57    2.32
   0   4   7   -0.03    0.06
   0  -4  -7    0.04    0.05
   0   4  -7   -0.09    0.06
   0  -4   7   -0.05    0.04
   0  -4   7    0.05    0.04
   0  -4   7    0.02    0.05
   0   5   7    4.45    0.25
   0  -5   7    4.56    0.22
   0  -5  -7    4.44    0.25
   0   5  -7    4.45    0.22
   0  -5   7    4.91    0.23
   0  -6   7    0.01    0.06
   0  -6  -7   -0.01    0.07
   0   6   7    0.04    0.08
   0   7   7    7.06    0.36
   0  -7  -7    7.96    0.39
   0  -7   7    7.39    0.35
   0   7  -7    6.92    0.34
   0  -8  -7    0.09    0.10
   0  -8   7    0.04    0.09
   0   8   7    0.00    0.10
   0   0   8  601.19   20.43
   0   0  -8  647.28   21.62
   0   0   8  592.56   20.06
   0  -1   8    0.06    0.06
   0   1   8    0.11    0.06
   0  -1   8    0.05    0.05
   0   1   8   -0.01    0.04
   0   1  -8    0.03    0.06
   0  -1  -8    0.05    0.06
   0  -2   8   18.62    0.67
   0   2   8   17.67    0.66
   0  -2  -8   18.33    0.70
   0   2  -8   18.96    0.69
   0  -2   8   18.51    0.65
   0  -2  -8   17.72    0.66
   0  -3  -8   -0.03    0.06
   0  -3  -8    0.02    0.04
   0   3   8    0.05    0.07
   0  -3   8    0.03    0.05
   0   3  -8    0.00    0.06
   0  -3   8    0.01    0.05
   0   4  -8    0.53    0.09
   0  -4   8    0.67    0.09
   0  -4  -8    0.56    0.09
   0  -4   8    0.80    0.10
   0   4   8    0.80    0.11
   0  -5   8    0.05    0.07
   0  -5  -8    0.04    0.07
   0   5  -8   -0.09    0.07
   0  -5   8   -0.18    0.06
   0   5   8    0.09    0.08
   0  -6   8    8.59    0.36
   0  -6  -8    7.30    0.39
   0  -6   8    8.44    0.36
   0   6   8    8.21    0.38
   0   7  -8    0.05    0.09
   0   7   8    0.06    0.10
   0  -7  -8    0.00    0.09
   0   8   8    0.51    0.15
   0   0  -9    0.07    0.07
   0   0   9    0.13    0.06
   0   0   9    0.12    0.05
   0  -1  -9   94.44    3.17
   0  -1  -9   92.82    3.34
   0   1   9   99.12    3.12
   0  -1   9   91.41    3.11
   0   1  -9   95.21    3.33
   0  -1   9   91.94    3.17
   0  -2   9   -0.07    0.05
   0  -2  -9   -0.04    0.04
   0  -2  -9    0.07    0.07
   0   2   9    0.07    0.07
   0   2  -9   -0.07    0.06
   0  -2   9    0.05    0.06
   0   3   9   45.31    1.60
   0  -3   9   47.45    1.59
   0   3  -9   47.84    1.70
   0  -3  -9   45.41    1.71
   0  -3   9   48.44    1.63
   0  -3  -9   47.22    1.61
   0  -4   9    0.13    0.07
   0  -4  -9    0.14    0.08
   0   4   9    0.02    0.07
   0   4  -9    0.04    0.07
   0   5  -9    5.97    0.29
   0   5   9    5.61    0.30
   0  -5  -9    5.87    0.31
   0  -5   9    5.60    0.28
   0  -6   9    0.00    0.07
   0  -6  -9    0.03    0.07
   0   6   9   -0.05    0.09
   0   7   9    3.66    0.27
   0  -7  -9    3.41    0.25
   0   0 -10   33.25    1.16
   0   0 -10   33.26    1.21
   0   0  10   31.72    1.13
   0  -1 -10   -0.02    0.05
   0  -1  10   -0.01    0.07
   0   1  10    0.06    0.06
   0  -1 -10    0.04    0.07
   0   1 -10    0.01    0.07
   0  -1  10   -0.04    0.05
   0  -2 -10   11.40    0.49
   0  -2  10   12.04    0.46
   0  -2 -10   12.00    0.46
   0   2 -10   11.41    0.48
   0   2  10   11.71    0.47
   0  -2  10   12.40    0.48
   0  -3 -10    0.00    0.07
   0   3  10   -0.06    0.08
   0   3 -10    0.01    0.06
   0  -3  10    0.03    0.06
   0  -4  10   25.77    0.90
   0   4 -10   24.63    0.92
   0  -4 -10   24.16    0.96
   0   4  10   24.85    0.91
   0   5  10    0.07    0.10
   0  -5 -10    0.08    0.08
   0  -5  10    0.02    0.07
   0   5 -10   -0.13    0.07
   0   6  10   13.42    0.57
   0  -6 -10   13.38    0.60
   0  -6  10   13.59    0.54
   0   7  10    0.08    0.12
   0   0 -11   -0.06    0.05
   0   0  11    0.09    0.08
   0   0 -11   -0.02    0.07
   0  -1  11   28.33    1.00
   0   1 -11   28.09    1.02
   0  -1 -11   27.90    1.06
   0  -1 -11   28.76    1.02
   0   1  11   27.35    1.00
   0   1 -11   28.54    1.06
   0   2  11    0.04    0.09
   0  -2 -11   -0.01    0.06
   0   2 -11   -0.02    0.06
   0  -2  11   -0.01    0.07
   0  -2 -11    0.03    0.08
   0   3  11   23.92    0.90
   0   3 -11   22.93    0.92
   0  -3  11   25.13    0.89
   0  -3 -11   27.03    0.97
   0  -4  11    0.01    0.07
   0   4 -11    0.03    0.08
   0  -4 -11    0.05    0.08
   0   4  11   -0.01    0.09
   0  -5 -11    4.41    0.27
   0   5  11    4.36    0.28
   0   5 -11    4.30    0.26
   0  -5  11    4.54    0.25
   0  -6  11   -0.02    0.07
   0   6  11    0.08    0.11
   0  -6 -11    0.09    0.09
   0   0 -12   22.43    0.87
   0   0  12   22.58    0.83
   0   0 -12   22.48    0.85
   0  -1  12   -0.01    0.07
   0  -1 -12    0.04    0.08
   0   1  12   -0.04    0.07
   0   1 -12    0.10    0.08
   0  -1 -12   -0.04    0.06
   0  -2 -12    3.41    0.21
   0   2 -12    3.66    0.23
   0   2  12    3.73    0.23
   0  -2 -12    3.43    0.23
   0  -2  12    3.81    0.22
   0  -3  12   -0.01    0.07
   0  -3 -12    0.04    0.08
   0   3  12    0.03    0.10
   0   3 -12   -0.08    0.07
   0   4 -12    1.00    0.14
   0   4  12    0.88    0.15
   0  -4 -12    0.89    0.13
   0  -4  12    1.04    0.13
   0   5  12    0.10    0.12
   0  -5  12    0.00    0.08
   0   5 -12   -0.04    0.09
   0  -5 -12    0.12    0.09
   0   6 -12    3.90    0.26
   0   0  13   -0.08    0.08
   0   0 -13   -0.04    0.07
   0  -1  13    4.08    0.24
   0  -1 -13    3.74    0.24
   0  -1 -13    3.74    0.24
   0   1 -13    3.64    0.24
   0   1  13    4.12    0.25
   0   2  13    0.02    0.10
   0  -2 -13   -0.02    0.07
   0  -2 -13    0.06    0.08
   0   2 -13    0.05    0.09
   0  -2  13    0.10    0.09
   0  -3  13   10.21    0.45
   0   3 -13   11.00    0.48
   0  -3 -13   10.13    0.47
   0   3  13   10.16    0.47
   0   4  13    0.05    0.11
   0  -4 -13    0.09    0.08
   0  -4  13    0.04    0.09
   0   4 -13   -0.04    0.09
   0  -5  13    1.25    0.16
   0   5 -13    0.75    0.15
   0   0 -14    7.78    0.39
   0   0  14    8.06    0.38
   0   1  14    0.04    0.09
   0  -1  14    0.06    0.09
   0  -1 -14   -0.13    0.08
   0   1 -14   -0.09    0.08
   0  -2  14    7.12    0.36
   0  -2 -14    6.99    0.36
   0   2  14    7.43    0.37
   0   2 -14    7.18    0.37
   0  -2 -14    7.16    0.35
   0  -3 -14    0.18    0.09
   0   3  14   -0.03    0.10
   0   3 -14   -0.10    0.09
   0  -3  14    0.10    0.09
   0  -4  14    4.33    0.27
   0   0 -15    0.03    0.09
   0   0  15    0.11    0.10
   0  -1 -15    1.93    0.20
   0   1  15    1.90    0.20
   0   1 -15    2.07    0.22
   0  -1  15    2.56    0.22
   0  -2  15   -0.06    0.10
  -1   0   0   -0.44    0.01
   1   1   0   27.95    0.89
  -1   1   0   26.62    0.87
   1  -1   0   25.56    0.90
   1   1   0   26.12    0.88
   1  -1   0   25.94    0.90
  -1  -1   0   26.05    0.90
  -1  -1   0   25.88    0.94
   1  -1   0   25.56    0.94
   1   2   0  609.74   20.63
  -1  -2   0  629.92   20.36
   1  -2   0  593.35   20.35
   1  -2   0  614.15   20.88
  -1   2   0  600.69   21.14
   1   2   0  627.91   21.66
   1  -2   0  618.15   21.42
  -1  -2   0  603.60   22.75
   1   3   0    9.24    0.32
  -1  -3   0    8.25    0.34
   1  -3   0    8.86    0.34
   1   3   0    9.77    0.30
   1  -3   0    8.43    0.33
  -1  -3   0    8.34    0.33
   1  -3   0    8.91    0.30
  -1   4   0  125.18    4.15
   1   4   0  129.51    4.16
   1  -4   0  133.59    4.22
   1  -4   0  127.07    4.24
  -1  -4   0  126.57    4.46
   1  -4   0  125.34    4.46
  -1  -4   0  123.22    4.24
   1  -5   0  313.31   10.58
  -1  -5   0  318.67   10.58
  -1   5   0  306.59   10.37
   1  -5   0  326.97   11.21
   1   5   0  317.47   10.42
  -1  -5   0  317.04   11.17
   1  -6   0    0.37    0.08
   1  -6   0    0.30    0.07
   1   6   0    0.41    0.08
  -1  -6   0    0.35    0.07
  -1   6   0    0.35    0.07
  -1  -6   0    0.44    0.08
  -1   7   0    2.95    0.18
  -1  -7   0    2.57    0.17
   1  -7   0    2.72    0.19
  -1  -7   0    2.98    0.19
   1  -7   0    2.54    0.18
   1   7   0    2.81    0.19
   1  -8   0    8.77    0.41
  -1   8   0    8.37    0.38
   1   8   0    8.10    0.38
  -1  -8   0    8.86    0.40
   1  -8   0    8.30    0.39
  -1  -8   0    8.19    0.38
  -1  -9   0    0.57    0.12
   1  -9   0    0.71    0.13
   1   9   0    0.72    0.14
  -1   9   0    0.74    0.13
  -1   0  -1   -0.32    0.02
  -1   0   1   -0.31    0.02
   1   0   1   -0.34    0.01
  -1   0   1   -0.32    0.01
   1  -1   1   88.07    2.85
   1  -1   1   83.56    3.02
   1   1  -1   89.72    2.82
  -1   1   1   78.16    2.82
  -1  -1  -1   85.69    3.01
  -1  -1  -1   87.33    2.86
  -1   1   1   83.70    2.80
   1  -1   1   80.13    2.85
  -1  -1   1   77.56    2.77
   1   1   1   90.69    3.17
  -1  -1   1   86.91    2.86
   1  -1  -1   88.15    2.84
  -1  -1   1   85.06    2.99
   1  -1  -1   87.00    3.02
   1  -2   1  145.14    5.20
  -1   2   1  155.03    5.09
   1   2  -1  161.76    5.11
  -1  -2  -1  150.41    5.49
   1  -2   1  153.90    5.21
  -1  -2  -1  159.97    5.17
   1   2  -1  162.11    5.18
  -1  -2   1  154.03    5.50
   1  -2  -1  150.60    5.51
  -1   2  -1  176.65    5.09
  -1  -2   1  148.55    5.22
   1  -2  -1  158.86    5.17
   1   2   1  152.17    5.08
   1  -2  -1  148.74    5.21
   1  -3   1   10.60    0.38
  -1   3   1   10.54    0.35
   1   3  -1   10.68    0.36
   1  -3   1    9.70    0.37
   1  -3   1    9.97    0.35
   1   3  -1   10.67    0.35
  -1  -3  -1   10.64    0.37
  -1  -3  -1    9.60    0.38
   1  -3  -1    9.58    0.38
  -1  -3   1    9.50    0.36
   1  -3  -1   10.78    0.34
  -1  -3   1    9.57    0.38
   1  -3  -1    8.92    0.36
   1   3   1    9.69    0.36
  -1   3  -1    9.09    0.35
   1  -4   1   63.67    2.07
   1   4  -1   63.98    2.03
  -1  -4  -1   59.75    2.17
  -1   4   1   64.32    2.02
   1  -4   1   62.77    2.17
   1  -4   1   64.54    2.03
  -1  -4  -1   58.40    2.06
   1   4  -1   59.31    2.02
   1  -4  -1   59.88    2.17
  -1  -4   1   61.03    2.16
   1   4   1   57.72    2.02
  -1   4  -1   59.14    2.01
  -1  -4   1   60.11    2.06
   1  -4  -1   60.64    2.06
  -1  -5  -1   13.23    0.56
  -1  -5  -1   14.77    0.54
   1   5  -1   14.30    0.53
   1  -5   1   15.08    0.54
  -1   5   1   14.02    0.52
  -1  -5   1   15.69    0.56
  -1  -5   1   15.14    0.54
   1  -5  -1   13.74    0.56
   1   5   1   14.59    0.53
   1  -5  -1   14.14    0.54
   1  -6   1   24.59    0.86
   1   6  -1   23.94    0.84
  -1  -6  -1   23.54    0.90
  -1  -6  -1   22.66    0.85
   1  -6   1   23.93    0.90
  -1   6   1   24.24    0.84
  -1  -6   1   23.75    0.89
  -1   6  -1   24.11    0.83
   1   6   1   21.95    0.83
   1  -6  -1   23.22    0.85
  -1  -6   1   23.50    0.86
   1  -6  -1   23.89    0.90
   1   7  -1    3.62    0.22
   1  -7   1    3.90    0.22
  -1  -7  -1    3.79    0.22
  -1   7   1    3.70    0.21
  -1  -7  -1    3.37    0.21
   1  -7   1    3.82    0.22
  -1  -7   1    3.83    0.22
   1   7   1    3.79    0.22
  -1   7  -1    3.57    0.21
  -1  -7   1    4.23    0.22
   1  -7  -1    3.46    0.21
   1  -7  -1    3.60    0.22
   1   8  -1    3.42    0.22
   1  -8   1    3.35    0.22
  -1  -8  -1    3.69    0.23
  -1  -8  -1    3.38    0.23
  -1   8   1    2.87    0.21
   1  -8   1    3.46    0.23
  -1  -8   1    3.14    0.22
   1  -8  -1    4.18    0.24
   1   8   1    3.33    0.23
   1  -8  -1    3.19    0.22
  -1   8  -1    3.59    0.21
  -1  -8   1    3.38    0.22
   1   9  -1    0.11    0.11
  -1   9   1    0.34    0.12
   1  -9   1    0.17    0.10
  -1  -9  -1    0.30    0.11
  -1  -9  -1    0.25    0.11
   1  -9  -1    0.29    0.10
  -1   9  -1    0.34    0.11
   1   9   1    0.04    0.11
  -1  -9   1    0.22    0.10
  -1   0  -2   -0.06    0.02
  -1   0   2   -0.05    0.02
   1   0   2   -0.08    0.01
  -1   0   2   -0.06    0.02
   1   0   2   -0.04    0.02
   1   0  -2   -0.10    0.01
   1   0  -2   -0.10    0.02
   1  -1   2  519.90   18.30
  -1  -1  -2  561.07   18.26
   1  -1   2  532.52   18.59
  -1   1   2  534.55   17.35
  -1  -1  -2  561.71   18.67
   1  -1   2  552.77   18.93
   1  -1   2  485.91   19.78
   1   1  -2  539.53   18.94
  -1   1   2  477.43   18.28
  -1  -1   2  513.09   18.62
   1   1   2  548.54   17.37
   1  -1  -2  553.05   17.68
   1   1   2  574.84   18.22
   1  -1  -2  526.42   18.65
  -1  -1   2  511.63   19.23
  -1  -2  -2  194.94    6.26
   1  -2   2  182.96    6.58
  -1  -2  -2  182.51    6.60
   1  -2   2  188.84    6.25
  -1   2   2  187.81    6.15
   1   2  -2  197.03    7.21
   1  -2   2  182.54    6.09
   1  -2   2  188.87    6.24
   1  -2  -2  186.92    6.21
  -1  -2   2  186.11    6.25
   1   2   2  179.14    6.09
  -1  -2   2  186.07    6.56
   1  -2  -2  185.43    6.20
   1   2   2  185.71    6.19
  -1  -2   2  185.61    6.14
   1  -2  -2  183.31    6.59
  -1  -3  -2   48.14    1.79
   1  -3   2   49.59    1.70
  -1  -3  -2   50.07    1.70
   1  -3   2   51.96    1.69
   1   3  -2   52.88    1.69
   1  -3   2   47.67    1.79
  -1   3   2   50.74    1.67
   1   3   2   52.44    1.67
   1  -3  -2   50.31    1.79
   1  -3  -2   51.88    1.70
  -1  -3   2   48.53    1.78
   1  -3  -2   50.86    1.67
  -1  -3   2   48.53    1.70
  -1   3  -2   54.32    1.67
  -1  -3   2   49.52    1.67
  -1  -4  -2   38.90    1.40
   1  -4   2   39.83    1.47
   1   4  -2   42.41    1.38
   1  -4   2   44.72    1.38
  -1  -4  -2   38.96    1.47
   1  -4   2   39.46    1.40
   1   4  -2   43.98    1.38
  -1   4   2   41.82    1.37
   1  -4  -2   40.40    1.47
  -1  -4   2   39.60    1.40
   1   4   2   41.79    1.37
   1  -4  -2   40.87    1.40
  -1  -4   2   40.15    1.46
  -1   4  -2   40.12    1.36
   1  -5   2   55.77    2.03
  -1  -5  -2   58.82    2.14
   1  -5   2   57.24    2.13
  -1   5   2   57.36    1.98
   1   5  -2   63.48    2.00
  -1  -5  -2   60.39    2.03
   1  -5  -2   62.31    2.14
  -1   5  -2   61.66    1.98
   1   5   2   60.57    1.99
   1  -5  -2   61.74    2.03
  -1  -5   2   57.37    2.12
   1  -6   2    3.57    0.20
  -1   6   2    3.36    0.19
   1   6  -2    3.63    0.20
  -1  -6  -2    3.81    0.20
  -1  -6  -2    3.13    0.19
   1  -6   2    3.15    0.19
  -1  -6   2    3.44    0.20
  -1   6  -2    3.45    0.18
   1  -6  -2    3.67    0.20
   1   6   2    3.58    0.20
   1  -6  -2    3.55    0.19
  -1  -6   2    3.84    0.20
  -1   7   2    4.83    0.25
   1  -7   2    4.99    0.26
  -1  -7  -2    4.74    0.25
   1  -7   2    5.01    0.26
   1   7  -2    5.40    0.26
  -1  -7  -2    4.70    0.26
  -1  -7   2    4.88    0.25
  -1   7  -2    5.01    0.25
   1   7   2    4.90    0.26
   1  -7  -2    4.75    0.26
  -1  -7   2    4.63    0.25
   1  -7  -2    4.89    0.26
  -1   8   2    9.90    0.45
  -1  -8  -2   10.10    0.46
  -1   8   2   10.10    0.46
   1  -8   2   10.66    0.46
  -1  -8  -2   11.14    0.49
   1  -8   2   11.02    0.48
   1   8  -2   10.57    0.45
  -1  -8   2   10.89    0.47
   1   8   2   10.84    0.46
   1  -8  -2   11.28    0.49
  -1   9   2    0.78    0.14
  -1  -9  -2    0.66    0.13
   1  -9   2    0.76    0.13
   1   9  -2    0.69    0.14
  -1  -9  -2    0.67    0.13
  -1  -9   2    0.67    0.13
   1  -9  -2    0.63    0.13
   1   9   2    0.78    0.15
  -1   0  -3    0.00    0.03
   1   0   3   -0.01    0.02
   1   0  -3   -0.01    0.02
  -1   0   3   -0.04    0.02
   1   0  -3   -0.01    0.02
  -1   0   3   -0.02    0.02
   1   0   3    0.00    0.03
   1  -1   3   68.88    2.24
  -1  -1  -3   68.77    2.41
   1  -1   3   68.95    2.30
  -1   1   3   69.28    2.24
   1  -1   3   66.39    2.40
   1   1  -3   69.18    2.40
  -1  -1  -3   69.51    2.29
  -1   1   3   68.02    2.29
   1  -1   3   67.53    2.29
   1   1   3   70.20    2.29
   1   1   3   68.59    2.24
   1  -1  -3   67.60    2.40
  -1  -1   3   69.31    2.24
  -1  -1   3   69.34    2.29
  -1  -1   3   67.14    2.28
   1  -1  -3   69.14    2.28
   1  -2   3  148.32    5.26
  -1  -2  -3  159.32    5.02
   1  -2   3  134.36    4.84
  -1   2   3  149.66    5.00
  -1   2   3  150.66    4.89
   1  -2   3  150.72    5.03
   1  -2   3  153.88    5.01
  -1  -2   3  147.37    4.96
  -1  -2   3  146.70    4.87
   1  -2  -3  156.27    4.98
  -1  -2   3  149.80    5.28
   1  -2  -3  144.98    5.27
   1   2   3  148.41    4.90
   1   2   3  148.29    5.49
  -1  -2   3  149.71    5.00
   1  -3   3    0.76    0.06
  -1  -3  -3    0.74    0.04
  -1   3   3    0.77    0.07
  -1  -3  -3    0.88    0.08
   1   3  -3    0.70    0.06
   1  -3   3    0.83    0.06
  -1  -3  -3    0.84    0.06
   1  -3   3    0.89    0.06
   1  -3   3    0.90    0.07
   1   3   3    1.08    0.08
  -1  -3   3    0.86    0.06
   1  -3  -3    0.74    0.06
   1  -3  -3    0.74    0.04
  -1  -3   3    0.93    0.07
  -1  -3   3    0.83    0.06
   1  -4   3   26.01    0.96
   1   4  -3   26.93    0.90
   1  -4   3   28.00    0.90
  -1  -4  -3   26.43    0.91
   1   4  -3   26.09    0.90
  -1   4   3   26.98    0.90
   1  -4   3   26.16    0.91
  -1  -4  -3   24.68    0.96
   1   4   3   26.05    0.90
   1  -4  -3   25.84    0.91
  -1   4  -3   26.49    0.89
   1  -4  -3   25.72    0.97
  -1  -4   3   24.79    0.95
  -1  -4   3   26.75    0.92
   1  -5   3   54.92    1.85
   1  -5   3   51.56    1.94
  -1   5   3   54.42    1.81
  -1  -5  -3   54.46    1.84
  -1  -5  -3   54.67    1.95
   1   5  -3   54.84    1.81
   1  -5  -3   53.37    1.95
  -1  -5   3   54.61    1.85
  -1   5  -3   53.30    1.80
   1   5   3   57.56    1.82
  -1  -5   3   53.33    1.93
   1  -5  -3   52.00    1.84
   1  -6   3    2.34    0.16
  -1  -6  -3    2.44    0.16
   1  -6   3    2.47    0.16
  -1  -6  -3    2.51    0.17
  -1   6   3    2.36    0.16
   1   6  -3    2.33    0.16
   1  -6  -3    2.57    0.16
  -1  -6   3    2.47    0.16
   1   6   3    2.22    0.16
  -1  -6   3    2.74    0.16
  -1   6  -3    2.52    0.15
   1  -6  -3    2.12    0.16
  -1   7   3    7.17    0.34
   1   7  -3    7.15    0.33
   1  -7   3    7.26    0.34
  -1   7   3    7.64    0.34
  -1  -7  -3    7.38    0.34
  -1  -7  -3    7.69    0.36
   1  -7   3    7.89    0.35
   1   7   3    6.92    0.33
  -1   7  -3    7.28    0.33
  -1  -7   3    7.42    0.34
   1  -7  -3    7.21    0.35
  -1  -7   3    7.58    0.37
  -1   8   3    4.96    0.28
  -1   8   3    4.50    0.27
   1   8  -3    4.26    0.26
  -1  -8  -3    4.71    0.26
   1  -8   3    4.87    0.27
   1  -8   3    4.71    0.27
  -1  -8  -3    4.79    0.28
   1   8   3    4.74    0.28
   1  -8  -3    4.78    0.29
  -1  -8   3    5.36    0.28
  -1  -9  -3    0.29    0.11
   1  -9   3    0.35    0.11
  -1  -9  -3    0.43    0.12
  -1   9   3    0.58    0.14
  -1  -9   3    0.39    0.11
   1   9   3    0.33    0.12
   1  -9  -3    0.57    0.13
  -1   0   4   -0.06    0.03
  -1   0   4   -0.06    0.02
  -1   0  -4   -0.09    0.03
   1   0  -4   -0.08    0.03
   1   0   4   -0.04    0.02
   1  -1   4   36.89    1.20
   1  -1   4   37.15    1.23
   1  -1   4   37.90    1.21
  -1  -1  -4   34.91    1.29
  -1   1   4   36.11    1.20
  -1   1   4   36.73    1.21
   1   1  -4   36.38    1.28
   1   1   4   37.41    1.22
  -1  -1   4   37.31    1.22
  -1  -1   4   35.15    1.20
   1  -1  -4   33.56    1.22
   1   1   4   36.78    1.21
  -1  -1   4   36.53    1.23
   1  -1  -4   34.98    1.29
  -1   1  -4   35.58    1.29
   1   1   4   36.97    1.21
   1  -2   4  161.87    5.82
   1  -2   4  178.08    6.13
  -1   2   4  171.91    5.75
  -1  -2  -4  184.77    5.86
   1  -2   4  170.40    5.79
   1  -2   4  174.15    5.67
  -1   2   4  166.08    5.80
  -1  -2  -4  176.14    6.10
   1   2   4  174.02    6.15
  -1  -2   4  175.76    6.17
   1  -2  -4  177.97    6.10
  -1  -2   4  179.51    5.68
  -1  -2   4  176.56    5.84
   1   2   4  176.06    5.68
   1  -2  -4  179.97    5.80
  -1  -2   4  170.48    5.84
   1  -3   4    4.80    0.20
  -1  -3  -4    4.62    0.22
  -1  -3  -4    4.95    0.19
   1  -3   4    4.88    0.21
  -1  -3  -4    5.27    0.18
   1  -3   4    4.84    0.20
   1  -3   4    4.84    0.20
   1   3  -4    5.00    0.20
  -1   3   4    5.16    0.21
  -1   3   4    4.86    0.20
   1   3   4    4.68    0.21
   1  -3  -4    4.60    0.21
   1  -3  -4    4.85    0.18
  -1  -3   4    4.99    0.21
  -1  -3   4    4.63    0.20
  -1  -3   4    4.69    0.20
   1   4  -4   46.34    1.48
  -1  -4  -4   42.35    1.57
   1  -4   4   43.44    1.56
   1  -4   4   43.04    1.48
  -1  -4  -4   45.04    1.48
  -1   4   4   46.00    1.48
   1  -4   4   44.09    1.47
  -1   4   4   39.40    1.46
   1  -4   4   43.77    1.45
   1   4   4   44.31    1.47
  -1  -4   4   43.14    1.46
  -1  -4   4   42.55    1.55
  -1  -4   4   43.29    1.49
   1  -4  -4   41.93    1.57
   1  -5   4   19.35    0.74
  -1  -5  -4   19.23    0.74
  -1   5   4   18.32    0.70
   1  -5   4   20.24    0.68
  -1   5   4   18.50    0.69
  -1  -5  -4   19.44    0.70
   1   5  -4   19.76    0.70
   1   5  -4   19.11    0.68
   1  -5   4   19.93    0.70
  -1  -5   4   19.52    0.70
   1  -5  -4   19.88    0.75
   1   5   4   18.30    0.69
  -1   5  -4   19.58    0.69
  -1  -5   4   19.38    0.73
  -1   6   4    6.30    0.29
   1  -6   4    5.93    0.28
   1   6  -4    6.44    0.29
   1  -6   4    6.06    0.29
  -1  -6  -4    6.09    0.28
  -1  -6  -4    6.25    0.30
  -1   6   4    6.44    0.29
   1  -6  -4    6.16    0.30
   1   6   4    5.67    0.29
  -1   6  -4    6.27    0.28
  -1  -6   4    5.81    0.28
  -1  -6   4    6.44    0.28
   1   7  -4    1.55    0.16
   1  -7   4    1.56    0.15
  -1  -7  -4    1.63    0.15
  -1  -7  -4    1.57    0.14
   1  -7   4    1.61    0.15
  -1   7   4    1.27    0.14
  -1   7   4    1.78    0.16
  -1  -7   4    1.23    0.13
   1   7   4    1.52    0.15
  -1   7  -4    1.44    0.14
   1  -7  -4    1.68    0.16
  -1  -8  -4    2.23    0.20
   1   8  -4    1.98    0.19
  -1   8   4    2.00    0.20
  -1  -8  -4    2.23    0.18
  -1   8   4    2.14    0.19
   1  -8   4    2.11    0.18
  -1  -8   4    2.36    0.19
   1   8   4    2.10    0.20
   1  -8  -4    2.27    0.20
  -1   9   4    0.23    0.11
  -1  -9  -4    0.25    0.11
   1   9   4    0.36    0.10
   1   9   4    0.18    0.11
  -1   0   5   -0.06    0.03
   1   0   5   -0.06    0.02
  -1   0   5   -0.03    0.04
   1   0   5   -0.01    0.04
  -1   0   5   -0.03    0.02
   1   0  -5   -0.07    0.03
  -1   0  -5   -0.02    0.04
   1  -1   5   46.12    1.53
  -1   1   5   44.14    1.51
   1  -1   5   47.42    1.50
  -1   1   5   45.42    1.50
  -1  -1  -5   45.87    1.61
   1  -1   5   45.52    1.49
   1   1  -5   47.64    1.60
   1  -1  -5   42.98    1.52
   1   1   5   44.74    1.52
  -1   1  -5   45.63    1.61
  -1  -1   5   47.23    1.53
  -1  -1   5   42.98    1.49
   1   1   5   41.80    1.50
   1  -1  -5   45.03    1.60
   1   1   5   45.14    1.50
  -1  -1   5   45.42    1.51
  -1   2   5   71.08    2.36
   1   2  -5   73.46    2.49
  -1   2   5   69.89    2.33
   1  -2   5   71.96    2.36
   1  -2   5   67.20    2.37
  -1  -2  -5   71.25    2.50
   1  -2   5   70.70    2.32
   1   2   5   71.60    2.33
  -1  -2   5   69.81    2.33
   1   2   5   71.27    2.36
  -1   2  -5   71.15    2.49
  -1  -2   5   69.10    2.37
   1  -2  -5   68.42    2.50
   1  -2  -5   71.97    2.36
   1   2   5   73.25    2.35
  -1  -2   5   69.23    2.36
  -1  -3  -5    0.51    0.05
   1  -3   5    0.64    0.07
   1  -3   5    0.91    0.08
   1  -3   5    0.67    0.07
  -1  -3  -5    0.51    0.07
  -1   3   5    0.64    0.08
  -1   3   5    0.73    0.07
  -1  -3  -5    0.78    0.06
   1  -3   5    0.78    0.08
  -1  -3   5    0.62    0.06
   1   3   5    0.77    0.08
   1  -3  -5    0.57    0.06
  -1  -3   5    0.54    0.06
   1  -3  -5    0.57    0.07
  -1  -3   5    0.66    0.07
  -1  -3   5    0.75    0.07
  -1   4   5    8.37    0.32
   1  -4   5    8.08    0.31
   1  -4   5    7.72    0.33
  -1  -4  -5    8.08    0.31
  -1   4   5    8.38    0.33
  -1  -4  -5    7.68    0.34
   1   4  -5    7.83    0.31
   1  -4   5    8.00    0.31
   1  -4   5    8.19    0.32
  -1  -4   5    8.11    0.32
  -1  -4   5    7.90    0.32
   1   4   5    8.04    0.33
   1  -4  -5    7.46    0.34
  -1  -4   5    7.88    0.32
   1  -5   5   32.37    1.08
  -1  -5  -5   31.47    1.09
  -1   5   5   30.19    1.08
  -1  -5  -5   31.61    1.17
  -1   5   5   31.65    1.10
   1  -5   5   31.17    1.08
   1  -5   5   31.54    1.10
   1   5  -5   31.82    1.09
   1  -5   5   29.60    1.15
  -1  -5   5   30.95    1.08
   1  -5  -5   31.68    1.17
  -1  -5   5   30.78    1.10
  -1  -5   5   34.16    1.15
   1   5   5   29.57    1.09
   1  -6   5    1.56    0.13
  -1   6   5    1.71    0.15
  -1  -6  -5    1.69    0.13
  -1   6   5    1.98    0.15
  -1  -6  -5    1.83    0.15
   1   6  -5    1.87    0.15
   1  -6   5    1.62    0.14
   1  -6  -5    1.62    0.15
  -1   6  -5    1.84    0.14
   1   6   5    1.78    0.16
  -1  -6   5    1.65    0.14
  -1   7   5    5.66    0.29
  -1   7   5    5.96    0.29
  -1  -7  -5    5.62    0.31
   1  -7   5    5.47    0.31
   1   7  -5    5.74    0.29
   1  -7   5    6.12    0.29
  -1  -7  -5    5.63    0.28
   1  -7  -5    6.04    0.31
  -1   7  -5    5.62    0.28
   1   7   5    5.62    0.30
  -1  -7   5    5.57    0.29
   1   8  -5    4.14    0.26
  -1   8   5    3.76    0.26
  -1  -8  -5    4.50    0.28
  -1   8   5    3.95    0.26
   1  -8   5    4.06    0.25
   1   8   5    4.64    0.26
   1   8   5    4.18    0.28
   1  -8  -5    4.15    0.27
  -1  -8   5    3.75    0.24
  -1   9   5    0.08    0.11
   1   9   5    0.24    0.11
   1   0  -6   -0.05    0.03
  -1   0  -6   -0.01    0.04
   1   0   6   -0.01    0.04
   1   0   6    0.03    0.03
  -1   0   6    0.01    0.04
  -1   0   6    0.04    0.02
   1   0  -6    0.03    0.04
   1   1  -6   92.71    3.15
  -1  -1  -6   94.19    3.17
   1  -1   6   91.61    2.97
   1  -1   6   86.76    2.94
  -1   1   6   89.80    2.95
   1  -1   6   84.61    3.00
  -1   1   6   86.96    2.98
   1  -1  -6   91.20    3.00
   1  -1  -6   92.82    3.16
  -1  -1   6   86.78    2.94
  -1  -1   6   91.09    3.00
   1   1   6   90.21    2.95
  -1  -1   6   86.81    2.98
   1   1   6   89.31    3.00
  -1   1  -6   91.78    3.16
   1   2  -6   60.92    2.11
  -1   2   6   58.39    1.98
   1  -2   6   59.55    1.97
   1  -2   6   62.09    2.01
  -1   2   6   59.01    1.99
   1  -2   6   60.85    1.99
  -1  -2  -6   59.79    2.12
  -1  -2   6   61.71    2.00
  -1  -2   6   60.73    2.01
   1   2   6   58.41    1.98
   1   2   6   59.97    2.00
   1  -2  -6   55.45    2.00
  -1  -2   6   57.96    1.97
   1  -2  -6   60.35    2.12
  -1   2  -6   58.71    2.11
   1  -3   6   14.79    0.54
  -1   3   6   13.76    0.51
   1  -3   6   14.38    0.51
   1  -3   6   13.82    0.52
  -1  -3  -6   13.86    0.55
  -1   3   6   14.01    0.50
   1   3  -6   14.32    0.53
  -1  -3  -6   14.02    0.50
   1  -3   6   14.16    0.50
   1   3  -6   14.53    0.52
  -1  -3   6   13.54    0.51
   1  -3  -6   14.64    0.50
   1   3   6   13.99    0.52
   1   3   6   13.92    0.50
  -1  -3   6   13.68    0.51
   1  -3  -6   13.90    0.55
   1  -4   6   27.82    0.98
   1  -4   6   27.78    0.97
   1  -4   6   28.74    1.04
  -1   4   6   29.09    0.98
   1   4  -6   28.99    0.99
   1  -4   6   27.99    0.98
  -1   4   6   27.98    0.98
   1  -4  -6   26.85    1.05
  -1  -4   6   29.14    1.03
  -1  -4   6   28.88    0.98
   1   4   6   27.57    0.98
  -1  -4   6   27.92    0.98
   1  -5   6   31.10    1.03
  -1   5   6   29.65    1.05
   1   5  -6   29.35    1.05
   1  -5   6   30.46    1.11
   1  -5   6   31.98    1.05
  -1   5   6   30.13    1.05
  -1  -5  -6   29.22    1.12
   1  -5   6   29.61    1.05
   1  -5  -6   27.41    1.11
  -1  -5   6   29.79    1.04
   1   5   6   29.49    1.05
  -1  -5   6   30.07    1.05
   1  -6   6    3.36    0.20
   1  -6   6    3.33    0.20
   1   6  -6    3.15    0.20
  -1   6   6    3.19    0.19
  -1   6   6    3.49    0.21
  -1  -6  -6    3.31    0.21
   1  -6  -6    3.29    0.21
  -1   6  -6    2.94    0.19
  -1  -6   6    3.23    0.19
   1   6   6    3.48    0.19
   1   6   6    3.37    0.22
  -1   7   6    3.72    0.25
   1   7  -6    3.53    0.23
  -1   7   6    3.66    0.23
  -1  -7  -6    4.04    0.25
   1  -7   6    3.87    0.22
   1  -7  -6    3.82    0.24
   1   7   6    3.94    0.25
  -1  -7   6    3.66    0.22
  -1  -8  -6    7.20    0.39
   1   8  -6    7.60    0.38
   1  -8   6    7.90    0.37
  -1   8   6    7.26    0.37
   1  -8  -6    7.78    0.40
   1   8   6    7.63    0.38
  -1  -8   6    7.80    0.38
  -1   0   7    0.01    0.02
   1   0  -7   -0.02    0.03
   1   0  -7   -0.03    0.05
  -1   0   7    0.00    0.04
   1   0   7    0.04    0.04
  -1   0  -7    0.23    0.06
   1   0   7    0.06    0.05
   1  -1   7   55.39    1.85
  -1  -1  -7   54.12    1.99
   1  -1   7   56.96    1.89
   1   1  -7   56.09    1.98
  -1   1   7   56.01    1.85
  -1  -1   7   56.01    1.86
   1   1   7   55.24    1.85
   1  -1  -7   55.73    1.98
   1  -1  -7   55.69    1.89
  -1  -1   7   54.91    1.89
   1   1   7   57.67    1.88
  -1  -1   7   55.18    1.85
  -1   1  -7   54.76    1.98
   1  -2   7   41.93    1.34
  -1  -2  -7   41.78    1.45
   1   2  -7   40.91    1.43
   1  -2   7   39.52    1.34
  -1   2   7   38.21    1.35
   1  -2   7   39.17    1.37
   1   2   7   39.99    1.36
  -1  -2   7   39.17    1.37
   1  -2  -7   40.08    1.44
  -1  -2   7   38.66    1.34
  -1   2  -7   40.53    1.44
  -1  -2   7   39.66    1.35
   1   2   7   38.56    1.35
   1  -2  -7   39.84    1.36
   1   3  -7    2.86    0.15
   1  -3   7    2.62    0.15
   1  -3   7    2.48    0.13
  -1  -3  -7    2.43    0.16
   1   3  -7    2.62    0.15
  -1   3   7    2.49    0.15
  -1  -3  -7    2.82    0.13
   1  -3   7    2.57    0.15
  -1   3  -7    2.84    0.16
   1  -3  -7    2.60    0.13
  -1  -3   7    2.64    0.15
   1  -3  -7    2.54    0.16
  -1  -3   7    2.50    0.13
  -1   4   7    2.82    0.17
   1   4  -7    2.68    0.16
  -1  -4  -7    2.59    0.17
   1  -4   7    3.17    0.15
   1   4  -7    2.67    0.16
   1  -4   7    3.18    0.16
   1  -4   7    3.28    0.17
   1  -4   7    3.10    0.16
   1   4   7    3.07    0.19
   1  -4  -7    2.53    0.17
  -1  -4   7    3.23    0.17
  -1  -4   7    2.96    0.15
   1  -5   7    3.25    0.19
  -1   5   7    2.81    0.20
   1   5  -7    3.00    0.18
   1  -5   7    3.31    0.18
   1  -5   7    3.22    0.17
   1  -5   7    3.39    0.18
  -1  -5  -7    3.19    0.20
   1  -5  -7    2.94    0.19
  -1  -5   7    3.35    0.18
  -1  -5   7    3.34    0.19
   1   5   7    3.10    0.19
  -1   6   7    7.56    0.35
   1  -6   7    7.87    0.34
  -1  -6  -7    7.87    0.37
   1  -6  -7    7.39    0.37
  -1  -6   7    7.83    0.34
  -1   6  -7    8.09    0.35
   1   6   7    7.58    0.36
  -1  -7  -7    2.23    0.20
   1   7  -7    2.16    0.19
   1  -7   7    2.30    0.17
  -1   7   7    2.19    0.21
   1   7   7    2.39    0.21
   1  -7  -7    2.09    0.18
  -1  -7   7    2.24    0.17
   1   8  -7    1.62    0.18
  -1  -8  -7    1.77    0.20
  -1   8   7    1.35    0.17
   1  -8   7    1.81    0.17
   1   8   7    1.49    0.19
   1  -8  -7    1.64    0.19
  -1  -8   7    1.77    0.18
   1   0   8   -0.04    0.05
   1   0  -8    0.09    0.05
   1   0  -8    0.00    0.06
   1   0   8   -0.05    0.05
  -1   0   8    0.03    0.06
  -1   0  -8    0.05    0.07
   1   1  -8    8.25    0.34
   1  -1   8    7.90    0.33
  -1  -1  -8    8.07    0.36
  -1   1   8    9.06    0.34
   1   1  -8    8.17    0.35
   1  -1   8    8.90    0.34
   1  -1  -8    8.15    0.35
   1   1   8    9.16    0.34
  -1   1  -8    7.86    0.35
  -1  -1   8    8.77    0.34
   1   1   8    8.64    0.34
   1  -1  -8    8.07    0.33
   1   2  -8   55.13    1.86
   1  -2   8   56.21    1.86
   1  -2   8   52.49    1.81
  -1  -2  -8   53.85    1.96
   1   2  -8   57.41    1.94
  -1   2   8   51.68    1.82
   1   2   8   53.05    1.84
  -1   2  -8   56.34    1.95
   1   2   8   52.97    1.82
   1  -2  -8   53.80    1.85
   1  -2  -8   54.91    1.95
  -1  -2   8   54.71    1.82
   1   3  -8    1.48    0.13
  -1  -3  -8    1.57    0.14
  -1   3   8    1.56    0.13
  -1  -3  -8    1.71    0.11
   1   3  -8    1.62    0.13
   1  -3   8    2.00    0.13
   1  -3   8    1.47    0.12
  -1   3  -8    1.73    0.14
  -1  -3   8    1.51    0.13
   1  -3  -8    1.72    0.13
   1  -3  -8    1.79    0.11
   1   3   8    1.60    0.14
  -1  -4  -8   25.07    0.96
  -1   4   8   25.31    0.90
   1  -4   8   25.07    0.88
   1  -4   8   24.82    0.90
   1   4  -8   25.41    0.91
  -1  -4   8   24.67    0.89
   1  -4  -8   26.00    0.96
  -1  -4   8   25.10    0.89
  -1   4  -8   25.04    0.95
   1   5  -8   89.53    2.97
   1  -5   8   90.77    2.97
   1  -5   8   89.18    2.91
  -1   5   8   86.97    2.92
  -1  -5  -8   87.03    3.14
  -1  -5   8   81.54    2.96
  -1   5  -8   87.31    3.12
   1  -5  -8   86.96    3.14
   1   5   8   87.65    2.93
  -1  -5   8   88.61    2.92
  -1   6   8    0.43    0.10
  -1  -6  -8    0.26    0.09
   1  -6   8    0.40    0.09
   1  -6  -8    0.38    0.09
  -1  -6   8    0.42    0.08
  -1  -6   8    0.40    0.09
   1   6   8    0.30    0.11
   1   7  -8    0.92    0.14
  -1  -7  -8    1.04    0.15
  -1   7   8    1.14    0.16
   1  -7  -8    1.19    0.16
   1   7   8    1.03    0.15
  -1  -7   8    1.42    0.15
  -1   8   8    2.70    0.24
  -1  -8   8    2.78    0.23
   1   0  -9    0.07    0.05
   1   0  -9    0.01    0.06
   1   0   9   -0.10    0.05
   1   0   9    0.08    0.06
  -1   0   9    0.06    0.07
  -1   0  -9   -0.05    0.07
  -1   1   9   28.90    1.02
  -1  -1  -9   28.46    1.09
   1  -1   9   29.21    1.02
   1   1  -9   30.52    1.05
   1  -1   9   28.45    1.04
   1   1  -9   30.41    1.08
  -1   1  -9   29.62    1.09
   1  -1  -9   29.42    1.09
   1  -1  -9   30.88    1.04
   1   1   9   29.02    1.02
  -1  -1   9   29.47    1.02
   1   1   9   28.95    1.03
   1  -2   9   16.11    0.61
   1  -2   9   16.07    0.59
   1   2  -9   16.39    0.62
  -1   2   9   15.32    0.60
  -1  -2  -9   16.94    0.65
   1   2  -9   17.62    0.63
   1   2   9   16.09    0.60
   1   2   9   15.84    0.59
  -1   2  -9   17.00    0.64
  -1  -2   9   16.83    0.60
   1  -2  -9   15.74    0.63
   1  -2  -9   15.13    0.60
   1   3  -9    0.76    0.10
   1  -3   9    1.03    0.11
  -1  -3  -9    1.05    0.13
  -1  -3  -9    0.98    0.10
  -1   3   9    0.93    0.11
   1  -3   9    1.10    0.11
   1  -3  -9    0.85    0.09
  -1   3  -9    0.92    0.11
  -1  -3   9    1.14    0.12
   1  -3  -9    0.96    0.11
   1   3   9    1.02    0.12
  -1   4   9   44.36    1.54
  -1  -4  -9   43.59    1.65
   1  -4   9   46.27    1.56
   1  -4   9   45.13    1.52
   1   4  -9   42.60    1.56
   1   4   9   44.92    1.54
  -1   4  -9   44.14    1.63
   1  -4  -9   41.96    1.64
  -1  -4   9   48.71    1.53
   1  -5   9   12.91    0.48
   1  -5   9   12.55    0.49
   1   5  -9   11.78    0.49
  -1  -5  -9   12.04    0.53
  -1   5   9   12.07    0.50
   1   5   9   12.33    0.51
   1  -5  -9   11.64    0.52
  -1  -5   9   11.73    0.48
  -1   6   9    6.54    0.36
  -1  -6  -9    7.24    0.37
  -1  -6   9    7.87    0.34
   1   6   9    7.93    0.37
   1  -6  -9    7.02    0.37
  -1   7   9    5.41    0.32
   1   7  -9    5.36    0.30
  -1  -7  -9    5.25    0.31
   1  -7  -9    5.23    0.31
   1   7   9    5.20    0.32
   1   0  10   -0.02    0.05
  -1   0 -10    0.02    0.07
  -1   0  10   -0.01    0.07
   1   0 -10    0.13    0.07
   1   0 -10    0.06    0.06
   1   0  10   -0.01    0.07
  -1  -1 -10   29.96    1.11
   1  -1  10   28.00    1.05
   1   1 -10   30.74    1.10
   1  -1  10   30.02    1.04
   1   1 -10   30.29    1.06
  -1   1  10   30.18    1.04
   1   1  10   30.22    1.04
   1  -1 -10   29.25    1.10
   1   1  10   28.89    1.05
  -1  -1  10   28.48    1.04
   1  -1 -10   30.11    1.06
  -1   1 -10   29.86    1.11
  -1   2  10    7.78    0.35
  -1  -2 -10    8.20    0.37
  -1  -2 -10    7.65    0.33
   1  -2  10    7.88    0.35
   1   2 -10    8.50    0.36
   1  -2  10    7.64    0.34
  -1  -2  10    7.94    0.34
   1  -2 -10    8.00    0.36
   1   2  10    7.96    0.35
  -1   2 -10    8.01    0.36
   1  -2 -10    8.21    0.34
   1   3 -10    3.10    0.20
  -1   3  10    3.23    0.21
   1  -3  10    3.26    0.19
  -1  -3 -10    3.32    0.21
   1  -3  10    3.32    0.20
  -1   3 -10    3.26    0.20
   1   3  10    3.19    0.21
   1  -3 -10    3.44    0.20
  -1  -3  10    3.81    0.20
   1  -3 -10    3.06    0.20
   1  -4  10    4.12    0.23
  -1   4  10    4.03    0.25
  -1  -4 -10    4.14    0.25
   1  -4  10    3.94    0.22
   1   4 -10    4.01    0.23
  -1  -4  10    3.93    0.22
   1  -4 -10    3.83    0.24
   1   4  10    3.83    0.24
   1  -5  10   11.78    0.47
  -1  -5 -10   11.60    0.52
  -1   5  10   11.05    0.49
   1   5 -10   11.90    0.49
  -1  -5  10   11.39    0.48
   1   5  10   10.96    0.50
  -1   5 -10   12.21    0.49
   1  -5 -10   12.45    0.53
  -1   6  10    1.52    0.18
  -1  -6 -10    1.51    0.16
   1  -6 -10    1.71    0.17
   1   6  10    1.65    0.19
  -1  -6  10    1.67    0.16
   1   7 -10    2.29    0.21
  -1   7  10    2.05    0.21
   1   0 -11    0.03    0.07
   1   0  11    0.07    0.08
   1   0  11    0.00    0.06
  -1   0  11   -0.01    0.07
  -1   0 -11    0.07    0.08
   1   0 -11    0.05    0.07
   1  -1  11   14.88    0.58
   1   1 -11   14.51    0.58
   1  -1  11   16.31    0.57
  -1   1  11   14.51    0.57
  -1  -1 -11   14.28    0.61
  -1  -1 -11   14.03    0.57
  -1   1 -11   14.45    0.60
   1   1  11   14.63    0.57
  -1  -1  11   15.32    0.57
   1  -1 -11   15.42    0.58
   1  -1 -11   14.91    0.60
  -1  -2 -11    7.92    0.37
   1  -2  11    7.73    0.35
   1  -2  11    7.55    0.34
   1   2 -11    7.55    0.35
  -1   2  11    7.33    0.34
  -1  -2 -11    7.99    0.34
  -1  -2  11    7.70    0.34
   1   2  11    7.59    0.34
   1  -2 -11    7.31    0.34
  -1   2 -11    7.68    0.35
   1  -2 -11    7.85    0.36
   1  -3  11    1.46    0.15
  -1   3  11    1.50    0.16
  -1  -3 -11    1.74    0.16
   1  -3  11    1.60    0.15
   1   3 -11    1.54    0.15
   1  -3 -11    1.73    0.15
   1   3  11    1.49    0.16
  -1  -3  11    1.49    0.15
   1   4 -11   15.63    0.60
  -1  -4 -11   15.02    0.62
   1  -4  11   14.62    0.57
  -1   4  11   14.48    0.59
   1  -4 -11   14.15    0.61
  -1   4 -11   13.84    0.59
   1   4  11   14.49    0.59
  -1  -4  11   14.30    0.57
  -1  -5 -11   12.55    0.54
  -1   5  11   12.26    0.52
   1   5 -11   11.43    0.51
   1  -5  11   11.16    0.48
   1   5  11   11.67    0.52
   1  -5 -11   12.16    0.54
  -1  -5  11   11.68    0.49
  -1   5 -11   11.65    0.51
  -1   6  11    2.77    0.24
  -1  -6 -11    2.37    0.21
   1   6  11    2.91    0.25
   1  -6 -11    2.59    0.21
  -1  -6  11    2.77    0.20
  -1   6 -11    2.65    0.21
   1   0  12    0.03    0.08
  -1   0 -12    0.06    0.08
   1   0 -12    0.01    0.07
  -1   0  12    0.02    0.08
   1   0 -12    0.07    0.07
  -1   0 -12   -0.06    0.07
  -1  -1 -12    3.41    0.23
  -1   1  12    3.64    0.23
   1  -1  12    3.26    0.21
  -1  -1 -12    3.28    0.21
   1   1 -12    3.46    0.22
   1   1  12    3.79    0.23
  -1   1 -12    3.44    0.22
  -1  -1  12    3.28    0.21
   1  -1 -12    3.43    0.21
   1  -1 -12    3.45    0.21
   1  -2  12    8.61    0.37
  -1   2  12    8.06    0.37
  -1  -2 -12    8.41    0.39
  -1  -2 -12    8.00    0.36
   1   2 -12    8.16    0.38
   1   2  12    8.31    0.38
   1  -2 -12    7.90    0.37
   1  -2 -12    8.36    0.38
  -1  -2  12    8.35    0.37
  -1  -3 -12    0.28    0.10
  -1   3  12    0.32    0.11
   1   3 -12    0.20    0.09
   1  -3  12    0.34    0.10
  -1   3 -12    0.37    0.10
   1  -3 -12    0.15    0.08
   1   3  12    0.17    0.10
  -1  -3  12    0.43    0.10
  -1  -4 -12    3.79    0.25
  -1   4  12    4.00    0.26
   1  -4  12    3.80    0.23
   1   4 -12    3.95    0.25
   1  -4 -12    3.84    0.24
  -1  -4  12    3.61    0.23
  -1   4 -12    3.80    0.25
   1   4  12    3.49    0.26
   1   5 -12    1.59    0.19
  -1  -5 -12    2.20    0.20
  -1   5  12    2.11    0.21
   1   5  12    2.00    0.21
  -1  -5  12    1.98    0.19
  -1   5 -12    1.82    0.19
   1  -5 -12    1.84    0.18
  -1   6 -12    0.35    0.11
  -1  -6  12    0.18    0.09
  -1   0  13   -0.03    0.08
   1   0  13    0.03    0.09
   1   0 -13    0.00    0.08
  -1   0 -13   -0.01    0.07
  -1   0 -13   -0.02    0.08
   1  -1  13    8.69    0.39
  -1  -1 -13    7.86    0.39
  -1  -1 -13    8.14    0.41
   1   1 -13    8.42    0.40
  -1   1  13    8.40    0.39
  -1  -1  13    9.61    0.40
   1   1  13    9.08    0.40
   1  -1 -13    8.89    0.40
   1  -1 -13    8.90    0.41
  -1   1 -13    8.45    0.40
  -1   2  13    2.05    0.20
   1   2 -13    2.06    0.20
  -1  -2 -13    2.06    0.18
   1  -2  13    2.13    0.18
  -1  -2 -13    2.24    0.20
   1  -2 -13    2.08    0.17
  -1  -2  13    2.10    0.19
   1   2  13    2.30    0.20
  -1   2 -13    2.06    0.19
   1  -2 -13    2.14    0.18
   1   3 -13    0.18    0.09
   1  -3  13    0.25    0.09
  -1  -3 -13    0.29    0.10
  -1   3  13    0.14    0.11
  -1  -3  13    0.14    0.09
   1   3  13    0.16    0.11
  -1   3 -13    0.33    0.11
   1  -3 -13    0.27    0.09
  -1   4  13    3.57    0.26
  -1  -4 -13    3.26    0.23
   1   4 -13    3.41    0.25
   1  -4  13    3.74    0.23
  -1  -4  13    3.34    0.23
   1   4  13    3.25    0.26
   1  -4 -13    3.44    0.23
  -1   4 -13    3.33    0.25
   1   5 -13    2.15    0.24
  -1   5 -13    2.30    0.24
  -1  -5  13    2.60    0.21
   1   0  14   -0.08    0.08
  -1   0  14    0.03    0.09
   1   0 -14   -0.07    0.08
  -1   0 -14   -0.16    0.07
   1  -1  14    3.99    0.25
  -1  -1 -14    3.30    0.23
   1   1 -14    3.68    0.25
  -1  -1 -14    3.83    0.25
  -1   1  14    3.54    0.25
   1   1  14    3.31    0.24
  -1  -1  14    3.95    0.25
  -1   1 -14    3.49    0.25
   1  -1 -14    3.26    0.24
  -1  -2 -14    2.46    0.20
   1  -2  14    2.36    0.20
  -1   2  14    2.03    0.21
  -1  -2 -14    2.05    0.18
   1   2 -14    2.04    0.21
  -1   2 -14    2.12    0.21
   1  -2 -14    1.89    0.18
  -1  -2  14    2.02    0.20
   1   2  14    2.16    0.21
  -1  -3 -14    1.31    0.16
   1   3 -14    1.29    0.18
   1  -3  14    1.79    0.18
  -1   3  14    1.31    0.17
   1  -3 -14    1.96    0.18
  -1  -3  14    1.86    0.19
   1   3  14    1.54    0.19
  -1   3 -14    1.34    0.17
   1  -4  14    2.58    0.21
   1  -4 -14    2.93    0.22
  -1   0  15   -0.02    0.10
  -1   0 -15    0.02    0.09
   1   0 -15   -0.08    0.10
   1   0  15    0.01    0.10
   1  -1  15    5.30    0.30
  -1  -1 -15    4.34    0.28
   1   1 -15    4.39    0.31
  -1   1  15    4.75    0.32
  -1  -1  15    4.86    0.29
  -1   1 -15    5.20    0.32
   1   1  15    4.63    0.30
   1  -1 -15    4.52    0.29
   1  -2  15    1.13    0.16
  -1  -2 -15    1.85    0.18
   2   0   0  408.34   14.37
  -2   0   0  393.43   13.13
  -2   0   0  402.15   13.95
   2   0   0  369.99   13.06
  -2   1   0  151.34    5.90
  -2   1   0  164.09    4.97
   2  -1   0  147.38    5.09
  -2  -1   0  154.78    5.36
   2   1   0  149.45    5.02
  -2  -1   0  156.87    5.12
   2   1   0  129.72    5.08
   2  -1   0  155.64    5.39
   2  -2   0  386.72   13.77
   2   2   0  384.67   13.56
  -2   2   0  378.02   13.04
  -2  -2   0  393.19   13.71
  -2   2   0  397.77   12.75
   2  -2   0  405.09   13.01
   2   2   0  394.78   12.80
   2  -3   0  411.10   13.84
  -2  -3   0  405.99   14.50
  -2   3   0  443.21   13.50
   2   3   0  407.77   13.69
   2  -3   0  393.72   14.56
  -2  -3   0  401.38   13.76
   2  -3   0  429.78   14.59
   2  -4   0   22.98    0.79
   2  -4   0   23.36    0.87
   2   4   0   25.25    0.78
  -2  -4   0   23.61    0.82
   2   4   0   21.34    0.80
  -2  -4   0   23.30    0.86
   2  -4   0   23.91    0.82
  -2   4   0   23.35    0.79
  -2  -5   0   11.14    0.45
   2   5   0   11.69    0.43
  -2  -5   0   10.98    0.43
  -2   5   0   11.68    0.42
   2  -5   0   10.84    0.45
   2  -5   0   11.17    0.44
  -2  -6   0   13.02    0.50
   2  -6   0   11.35    0.48
  -2  -6   0   11.49    0.48
   2  -6   0   14.35    0.51
   2   6   0   10.99    0.47
  -2   6   0   12.16    0.46
  -2  -7   0   27.80    1.02
   2   7   0   25.65    0.96
  -2   7   0   27.38    0.95
  -2  -7   0   25.92    0.98
   2  -7   0   28.06    1.03
   2  -7   0   25.97    0.98
  -2   8   0    0.95    0.14
  -2  -8   0    0.92    0.13
   2  -8   0    0.85    0.13
  -2  -8   0    0.76    0.12
   2   8   0    0.98    0.13
   2  -9   0   10.15    0.48
  -2   9   0   10.20    0.47
  -2  -9   0    9.71    0.45
   2   9   0    9.06    0.46
  -2   0  -1  142.26    4.83
  -2   0   1  146.10    4.72
  -2   0  -1  138.00    5.09
   2   0  -1  138.24    4.83
   2   0   1  158.44    4.72
   2   0  -1  143.48    5.05
  -2   0   1  144.44    4.85
  -2   1   1  414.34   15.00
  -2  -1  -1  480.22   15.64
  -2  -1  -1  436.12   15.78
  -2   1   1  451.64   14.87
   2  -1   1  442.38   15.83
   2   1  -1  450.35   15.71
   2  -1  -1  423.35   15.68
  -2   1  -1  461.51   15.95
  -2  -1   1  447.88   14.56
   2  -1  -1  442.68   15.63
  -2  -1   1  458.14   14.86
   2   1   1  452.49   15.50
   2  -2   1   60.47    1.99
   2  -2   1   57.08    2.09
  -2   2   1   60.07    1.99
  -2  -2  -1   56.12    2.09
   2  -2   1   62.07    1.98
  -2  -2  -1   57.16    1.99
  -2   2   1   61.35    1.94
   2   2  -1   61.81    1.99
   2   2  -1   57.97    1.95
   2  -2  -1   58.28    1.98
  -2   2  -1   59.66    1.95
  -2  -2   1   59.12    1.99
  -2  -2   1   63.04    2.08
   2   2   1   60.62    1.95
   2  -2  -1   56.22    2.09
   2   2   1   60.46    1.97
   2  -3   1   32.96    1.20
   2  -3   1   33.38    1.14
  -2  -3  -1   31.57    1.20
   2   3  -1   35.13    1.13
  -2   3   1   34.71    1.11
  -2  -3  -1   32.88    1.14
   2   3  -1   33.84    1.13
   2  -3   1   34.22    1.13
   2  -3  -1   32.09    1.14
  -2  -3   1   32.10    1.14
  -2  -3   1   34.21    1.19
  -2   3  -1   34.41    1.11
   2  -3  -1   33.72    1.12
   2   3   1   32.62    1.11
   2   3   1   34.64    1.12
  -2   4   1   24.35    0.96
  -2  -4  -1   29.19    1.04
   2  -4   1   29.26    1.05
   2   4  -1   29.74    0.98
  -2  -4  -1   29.04    1.00
   2   4  -1   29.33    0.97
   2  -4   1   30.03    0.97
   2  -4   1   29.64    1.00
  -2  -4   1   28.78    1.04
   2  -4  -1   28.31    1.05
  -2  -4   1   28.51    1.00
  -2   4  -1   26.85    0.96
   2  -4  -1   30.30    0.96
   2  -4  -1   29.01    1.00
   2   4   1   28.63    0.98
  -2   5   1    0.89    0.09
   2   5  -1    0.88    0.09
   2  -5   1    0.94    0.10
  -2  -5  -1    1.00    0.09
  -2  -5  -1    0.98    0.09
  -2   5  -1    0.88    0.08
   2   5   1    0.95    0.10
   2  -5  -1    0.97    0.10
  -2  -5   1    0.93    0.09
   2  -5  -1    1.01    0.10
  -2  -5   1    1.04    0.09
   2  -6   1   21.04    0.78
  -2  -6  -1   22.07    0.82
   2  -6   1   21.19    0.82
   2   6  -1   21.75    0.77
  -2  -6  -1   21.49    0.78
  -2   6   1   21.42    0.76
  -2   6  -1   21.64    0.75
  -2  -6   1   22.14    0.81
   2  -6  -1   21.74    0.83
   2  -6  -1   20.47    0.78
   2   6   1   20.57    0.77
  -2  -6   1   20.50    0.78
  -2   7   1    2.19    0.17
   2  -7   1    2.24    0.17
   2  -7   1    2.10    0.17
  -2  -7  -1    2.30    0.16
   2   7  -1    1.83    0.16
  -2   7   1    1.70    0.15
  -2  -7  -1    1.95    0.16
  -2  -7   1    1.86    0.16
   2   7   1    1.74    0.17
   2  -7  -1    1.95    0.16
  -2   7  -1    1.95    0.15
  -2  -7   1    2.01    0.16
   2   8  -1    3.15    0.23
  -2  -8  -1    3.18    0.22
   2  -8   1    3.86    0.24
  -2   8   1    3.53    0.23
  -2  -8  -1    3.28    0.22
  -2   8  -1    3.77    0.24
   2  -8  -1    3.51    0.24
  -2  -8   1    3.10    0.21
   2   8   1    3.11    0.23
  -2   9   1    3.49    0.26
   2   9  -1    3.25    0.24
  -2  -9  -1    2.94    0.23
   2  -9   1    3.36    0.25
  -2  -9   1    3.36    0.24
   2  -9  -1    3.63    0.26
  -2   9  -1    3.86    0.26
   2   9   1    3.23    0.26
  -2   0   2  277.43    9.31
  -2   0  -2  269.13    9.79
   2   0  -2  280.16    9.30
   2   0   2  268.71    9.29
   2   0  -2  280.21   10.31
  -2   0   2  292.83    9.12
   2   0   2  283.53    9.89
   2   1  -2  252.16    7.93
  -2   1   2  239.31    8.71
   2  -1   2  229.74    7.72
  -2  -1  -2  237.35    8.36
  -2   1   2  224.76    7.92
   2  -1   2  244.16    7.93
   2   1   2  238.50    7.91
  -2  -1   2  210.34    7.92
   2  -1  -2  231.04    8.31
   2  -1  -2  239.70    7.90
   2   1   2  231.69    7.76
  -2   1  -2  251.40    7.91
  -2  -1   2  249.06    7.79
  -2  -2  -2   19.54    0.71
   2  -2   2   18.64    0.71
   2  -2   2   19.34    0.65
   2  -2   2   19.41    0.67
  -2   2   2   19.52    0.66
  -2   2   2   19.35    0.67
   2   2  -2   20.33    0.67
  -2  -2  -2   20.02    0.67
   2  -2   2   18.92    0.67
  -2  -2   2   19.73    0.67
   2   2   2   19.20    0.66
  -2  -2   2   20.62    0.67
  -2  -2   2   19.49    0.70
   2  -2  -2   19.97    0.66
   2   2   2   20.07    0.66
   2  -3   2  286.10   10.50
  -2  -3  -2  296.44   10.47
   2  -3   2  301.49    9.89
   2   3  -2  311.95    9.91
  -2   3   2  295.38    9.74
   2  -3   2  294.96    9.92
  -2   3   2  296.54    9.96
  -2  -3  -2  303.05    9.96
   2   3   2  285.06    9.70
   2  -3  -2  302.69    9.85
  -2  -3   2  291.99    9.96
  -2   3  -2  297.68    9.70
  -2  -3   2  290.33    9.76
  -2  -3   2  294.71   10.41
   2  -3  -2  291.23   10.49
   2   3   2  303.61    9.81
  -2   4   2    3.77    0.19
  -2   4   2    4.17    0.18
   2   4  -2    4.22    0.17
   2  -4   2    4.03    0.16
   2   4  -2    4.08    0.19
  -2  -4  -2    4.26    0.18
  -2  -4  -2    4.37    0.20
  -2  -4   2    4.02    0.19
   2  -4  -2    4.05    0.20
  -2   4  -2    4.22    0.18
   2   4   2    4.17    0.19
  -2  -4   2    4.32    0.18
   2  -5   2   43.76    1.61
   2   5  -2   46.09    1.51
  -2  -5  -2   45.27    1.61
  -2  -5  -2   44.35    1.53
   2  -5   2   44.97    1.53
  -2   5   2   44.76    1.49
   2  -5  -2   45.49    1.53
   2   5   2   45.31    1.51
  -2  -5   2   43.63    1.59
  -2  -5   2   43.54    1.53
   2  -5  -2   44.47    1.62
  -2   5  -2   42.45    1.48
  -2  -6  -2   12.36    0.49
   2  -6   2   12.40    0.49
  -2   6   2   12.05    0.47
   2   6  -2   12.90    0.49
  -2  -6  -2   12.92    0.51
   2  -6   2   12.66    0.51
  -2   6   2   12.22    0.49
  -2   6  -2   12.77    0.47
   2   6   2   12.53    0.49
  -2  -6   2   11.75    0.50
  -2  -6   2   12.45    0.49
   2  -6  -2   12.43    0.51
  -2  -7  -2    3.25    0.20
  -2   7   2    3.37    0.20
  -2  -7  -2    3.33    0.20
  -2   7   2    3.26    0.21
   2  -7   2    3.23    0.20
   2   7  -2    2.91    0.20
   2  -7   2    3.19    0.20
   2   7   2    2.81    0.21
  -2   7  -2    3.15    0.19
   2  -7  -2    3.07    0.21
  -2  -7   2    3.11    0.20
  -2  -8  -2    0.18    0.09
   2   8  -2    0.26    0.11
  -2   8   2    0.37    0.11
   2  -8   2    0.22    0.10
   2  -8   2    0.19    0.10
  -2  -8  -2    0.47    0.10
  -2  -8   2    0.32    0.09
   2   8   2    0.23    0.11
   2  -8  -2    0.19    0.10
   2   9  -2    2.94    0.23
  -2   9   2    2.59    0.23
   2  -9   2    2.79    0.22
  -2  -9  -2    2.95    0.22
  -2  -9  -2    2.56    0.22
   2  -9  -2    2.87    0.23
  -2  -9   2    2.82    0.22
  -2   9  -2    2.82    0.23
   2   9   2    2.71    0.24
   2   0   3  995.15   32.31
   2   0  -3  981.08   34.01
  -2   0   3  958.98   31.03
   2   0   3  959.07   33.30
   2   0  -3  949.22   31.67
  -2   0  -3  915.28   35.28
  -2   0   3  926.25   32.78
   2  -1   3    4.89    0.18
  -2  -1  -3    4.63    0.19
   2  -1   3    4.55    0.19
   2   1  -3    4.38    0.18
   2   1  -3    4.84    0.17
  -2   1   3    4.43    0.17
  -2   1   3    4.25    0.17
  -2  -1  -3    4.73    0.16
  -2  -1   3    4.69    0.18
   2   1   3    4.86    0.17
   2   1   3    4.57    0.18
   2  -1  -3    4.53    0.18
  -2   1  -3    4.29    0.17
  -2  -1   3    4.35    0.17
   2  -1  -3    4.64    0.18
  -2  -2  -3   56.11    2.06
   2  -2   3   60.74    1.96
  -2   2   3   58.10    1.95
  -2  -2  -3   57.84    1.95
   2   2  -3   61.11    1.96
  -2   2   3   58.17    1.92
   2  -2   3   58.63    2.06
   2  -2   3   58.40    1.91
   2  -2   3   57.47    1.95
   2  -2  -3   57.98    1.95
   2  -2  -3   56.36    2.06
   2   2   3   61.11    1.94
   2   2   3   59.26    1.92
  -2  -2   3   58.00    1.92
  -2  -2   3   56.30    1.95
  -2  -2   3   58.26    2.04
  -2  -3  -3    1.11    0.07
  -2   3   3    1.35    0.09
  -2  -3  -3    1.08    0.09
   2  -3   3    1.31    0.07
   2  -3   3    1.36    0.08
   2  -3   3    1.32    0.08
   2   3  -3    1.21    0.08
  -2   3   3    1.32    0.09
   2  -3   3    1.44    0.09
  -2  -3   3    1.23    0.09
  -2  -3   3    1.22    0.07
   2  -3  -3    1.18    0.06
   2   3   3    1.37    0.10
   2  -3  -3    1.26    0.09
   2   3   3    1.29    0.06
  -2  -3   3    1.24    0.08
  -2   4   3   17.14    0.64
  -2   4   3   18.09    0.63
   2   4  -3   18.21    0.63
   2  -4   3   17.24    0.67
  -2  -4  -3   17.76    0.68
  -2  -4  -3   18.29    0.64
   2   4  -3   18.58    0.64
   2  -4   3   18.21    0.64
   2  -4   3   18.02    0.63
  -2  -4   3   17.91    0.66
  -2   4  -3   18.37    0.62
   2  -4  -3   18.84    0.68
   2   4   3   17.65    0.64
  -2  -4   3   17.07    0.64
   2   5  -3    1.74    0.14
  -2   5   3    1.84    0.14
   2  -5   3    1.86    0.13
  -2  -5  -3    1.88    0.13
   2  -5   3    1.76    0.13
  -2   5   3    2.06    0.13
  -2  -5  -3    1.66    0.12
  -2   5  -3    1.80    0.12
  -2  -5   3    1.83    0.12
  -2  -5   3    1.91    0.13
   2   5   3    1.73    0.14
   2  -5  -3    1.94    0.13
  -2  -6  -3   16.98    0.64
  -2  -6  -3   17.34    0.68
   2  -6   3   17.70    0.67
  -2   6   3   17.20    0.64
   2  -6   3   16.41    0.64
   2   6  -3   17.34    0.64
  -2   6   3   17.61    0.63
  -2  -6   3   17.65    0.65
   2   6   3   16.80    0.64
   2  -6  -3   17.13    0.68
  -2   6  -3   16.07    0.61
  -2  -6   3   16.65    0.66
   2  -7   3    0.16    0.07
  -2  -7  -3    0.26    0.08
  -2  -7  -3    0.25    0.08
   2  -7   3    0.25    0.08
  -2   7   3    0.43    0.10
  -2   7   3    0.26    0.09
   2   7  -3    0.31    0.10
  -2  -7   3    0.18    0.08
   2  -7  -3    0.22    0.08
   2   7   3    0.22    0.10
  -2   8   3    0.05    0.09
  -2  -8  -3    0.19    0.09
   2  -8   3    0.03    0.09
   2  -8   3    0.14    0.09
  -2  -8  -3    0.03    0.08
   2   8  -3    0.23    0.10
  -2   8   3    0.19    0.10
   2   8   3    0.15    0.10
   2  -8  -3    0.20    0.10
  -2  -8   3    0.15    0.08
  -2  -9  -3    0.40    0.11
  -2  -9  -3    0.34    0.11
  -2   9   3    0.59    0.14
   2   9  -3    0.40    0.12
   2  -9  -3    0.58    0.13
   2   9   3    0.34    0.12
   2   0   4   71.96    2.33
  -2   0   4   69.31    2.36
  -2   0   4   66.62    2.33
   2   0  -4   70.01    2.38
   2   0   4   73.44    2.38
  -2   0  -4   69.93    2.50
   2   0  -4   76.06    2.49
   2  -1   4   12.56    0.42
  -2   1   4   12.35    0.43
  -2  -1  -4   11.97    0.41
   2   1  -4   12.02    0.44
  -2   1   4   12.87    0.43
   2   1  -4   11.09    0.43
  -2  -1  -4   11.19    0.46
   2  -1   4   12.29    0.44
  -2  -1   4   12.57    0.43
  -2   1  -4   11.44    0.46
   2  -1  -4   12.67    0.45
   2  -1  -4   11.69    0.43
  -2  -1   4   12.52    0.43
  -2   1  -4   11.11    0.42
   2   1   4   12.53    0.43
   2   1   4   12.79    0.43
   2  -2   4   86.53    3.06
  -2   2   4   90.36    3.05
  -2  -2  -4   91.15    3.23
  -2   2   4   86.15    3.00
   2  -2   4   92.64    3.22
   2  -2   4   93.13    3.05
   2   2  -4   94.54    3.06
  -2  -2  -4   96.87    3.06
   2   2   4   94.76    3.05
   2   2   4   91.23    3.00
   2  -2  -4   93.76    3.05
   2  -2  -4   94.17    3.22
  -2  -2   4   87.52    3.05
  -2  -2   4   91.28    3.00
  -2   3   4  130.31    4.12
   2  -3   4  125.01    4.19
   2  -3   4  119.23    4.19
   2   3  -4  126.96    4.19
   2  -3   4  125.47    4.42
  -2  -3  -4  123.93    4.42
  -2  -3  -4  129.66    4.19
  -2   3   4  126.47    4.19
   2  -3   4  129.74    4.11
   2  -3  -4  126.34    4.18
   2  -3  -4  122.95    4.42
   2   3   4  123.73    4.12
  -2  -3   4  127.36    4.43
  -2  -3   4  121.89    4.20
   2   3   4  125.69    4.19
  -2  -3   4  130.85    4.12
   2  -4   4    1.09    0.10
  -2  -4  -4    1.10    0.10
   2  -4   4    1.06    0.08
   2  -4   4    1.01    0.08
   2   4  -4    1.02    0.08
  -2   4   4    0.95    0.10
  -2  -4  -4    1.13    0.08
   2  -4   4    1.18    0.09
  -2   4   4    1.19    0.10
   2   4   4    1.17    0.11
   2  -4  -4    1.00    0.10
  -2  -4   4    1.02    0.09
  -2  -4   4    1.09    0.10
  -2  -4   4    0.94    0.08
  -2   5   4    3.16    0.17
   2   5  -4    3.21    0.18
  -2  -5  -4    2.80    0.16
  -2  -5  -4    2.70    0.17
   2   5  -4    2.96    0.15
  -2   5   4    3.08    0.17
   2  -5   4    2.83    0.16
   2  -5   4    3.00    0.17
   2  -5   4    2.77    0.14
   2   5   4    3.00    0.18
  -2  -5   4    2.73    0.15
  -2  -5   4    2.77    0.16
  -2   5  -4    3.26    0.16
   2  -5  -4    2.84    0.17
  -2  -6  -4    4.19    0.22
   2  -6   4    4.27    0.23
  -2   6   4    4.29    0.23
  -2   6   4    3.78    0.22
   2  -6   4    4.27    0.22
   2   6  -4    3.93    0.23
  -2  -6  -4    4.49    0.24
   2   6   4    4.40    0.24
  -2  -6   4    4.40    0.22
  -2   6  -4    4.46    0.22
   2  -6  -4    4.43    0.24
   2   7  -4   11.38    0.50
  -2  -7  -4   12.20    0.50
   2  -7   4   13.02    0.51
   2  -7   4   12.54    0.53
  -2  -7  -4   12.41    0.53
  -2   7   4   11.60    0.50
  -2   7   4   12.71    0.50
  -2  -7   4   12.41    0.51
   2  -7  -4   12.85    0.54
   2   7   4   11.82    0.50
   2   8  -4    0.25    0.10
  -2  -8  -4    0.24    0.10
   2  -8   4    0.21    0.09
  -2  -8  -4    0.14    0.09
  -2   8   4    0.15    0.10
  -2   8   4    0.12    0.10
   2  -8   4    0.34    0.10
   2  -8  -4    0.10    0.08
   2   8   4    0.07    0.10
  -2  -8   4    0.23    0.09
  -2  -9  -4    3.46    0.24
   2   9  -4    3.48    0.26
  -2  -9  -4    3.58    0.25
  -2   9   4    3.31    0.25
   2   9   4    2.67    0.26
  -2   0   5  338.76   11.37
  -2   0   5  341.94   11.54
  -2   0  -5  347.44   12.23
   2   0  -5  355.35   11.64
   2   0  -5  361.63   12.16
   2   0   5  345.85   11.63
   2   0   5  336.92   11.37
   2  -1   5   17.73    0.61
  -2   1   5   17.05    0.60
  -2  -1  -5   17.42    0.65
   2  -1   5   17.03    0.59
   2   1  -5   18.14    0.62
   2   1  -5   18.18    0.63
  -2   1   5   16.83    0.60
   2  -1  -5   17.72    0.64
   2  -1  -5   17.12    0.61
  -2  -1   5   17.18    0.60
  -2   1  -5   18.16    0.59
  -2   1  -5   17.36    0.65
   2   1   5   17.15    0.60
   2   1   5   17.54    0.61
  -2  -1   5   16.68    0.60
  -2  -2  -5   25.20    0.85
   2   2  -5   26.01    0.90
   2  -2   5   24.88    0.84
  -2   2   5   26.03    0.86
   2  -2   5   25.00    0.85
   2  -2   5   24.11    0.87
  -2   2   5   26.00    0.85
  -2  -2  -5   22.97    0.92
   2   2  -5   25.92    0.87
   2  -2  -5   23.96    0.91
  -2   2  -5   25.51    0.92
   2   2   5   25.73    0.86
  -2  -2   5   24.56    0.85
   2  -2  -5   25.06    0.86
  -2  -2   5   23.58    0.86
   2   2   5   26.02    0.86
  -2  -3  -5    5.73    0.22
  -2   3   5    5.21    0.23
   2  -3   5    5.62    0.22
   2  -3   5    5.55    0.25
  -2  -3  -5    5.36    0.26
   2  -3   5    6.02    0.23
   2  -3   5    5.73    0.23
   2   3  -5    5.82    0.23
  -2   3   5    5.60    0.23
  -2  -3   5    5.45    0.23
  -2  -3   5    5.71    0.23
   2   3   5    5.49    0.24
  -2  -3   5    5.47    0.24
   2  -3  -5    5.44    0.22
   2   3   5    6.56    0.22
   2  -3  -5    5.07    0.25
  -2  -4  -5   12.06    0.44
  -2   4   5   11.35    0.45
  -2   4   5   11.33    0.45
  -2  -4  -5   11.52    0.48
   2  -4   5   11.86    0.44
   2  -4   5   11.89    0.44
   2  -4   5   12.52    0.48
   2   4  -5   11.92    0.45
   2  -4   5   12.34    0.45
  -2  -4   5   12.60    0.46
  -2  -4   5   12.61    0.45
  -2  -4   5   12.21    0.45
   2   4   5   12.10    0.46
   2  -4  -5   11.97    0.48
   2  -5   5    0.20    0.05
  -2  -5  -5    0.27    0.07
  -2  -5  -5    0.24    0.06
  -2   5   5    0.24    0.07
   2   5  -5    0.15    0.06
   2  -5   5    0.31    0.07
  -2   5   5    0.33    0.08
   2  -5   5    0.18    0.06
   2   5   5    0.20    0.07
  -2   5  -5    0.27    0.06
  -2  -5   5    0.34    0.07
  -2  -5   5    0.29    0.07
   2  -5  -5    0.25    0.07
  -2  -6  -5   16.93    0.63
   2  -6   5   17.40    0.67
  -2   6   5   16.00    0.63
  -2   6   5   17.65    0.64
   2   6  -5   16.68    0.64
  -2  -6  -5   15.78    0.67
   2  -6   5   17.18    0.64
   2   6   5   16.83    0.64
  -2   6  -5   17.17    0.62
   2  -6  -5   16.74    0.68
  -2  -6   5   16.56    0.64
   2  -7   5    0.60    0.11
  -2   7   5    0.83    0.12
   2   7  -5    0.71    0.13
  -2   7   5    0.57    0.11
  -2  -7  -5    0.68    0.10
   2  -7   5    0.73    0.11
  -2  -7  -5    0.72    0.12
   2  -7  -5    0.67    0.12
   2   7   5    0.61    0.13
  -2  -7   5    0.67    0.11
  -2  -8  -5    2.46    0.21
  -2  -8  -5    2.18    0.19
  -2   8   5    2.53    0.22
  -2   8   5    2.55    0.21
   2  -8   5    2.16    0.19
   2   8  -5    2.09    0.21
  -2  -8   5    2.55    0.20
   2   8   5    2.09    0.21
   2  -8  -5    2.55    0.20
   2   9  -5    0.46    0.13
   2   0   6   19.22    0.67
   2   0  -6   19.74    0.70
  -2   0   6   18.52    0.66
   2   0  -6   19.45    0.67
   2   0   6   18.45    0.66
  -2   0   6   18.76    0.65
  -2   0  -6   19.14    0.71
   2   1  -6  112.93    3.66
   2   1  -6  104.39    3.49
  -2   1   6  106.00    3.42
   2  -1   6  104.97    3.41
   2  -1   6  106.48    3.49
  -2   1   6  101.91    3.47
  -2  -1  -6  105.22    3.68
   2  -1  -6  103.02    3.49
  -2   1  -6  109.18    3.46
   2  -1  -6   89.99    3.66
  -2   1  -6  108.11    3.67
  -2  -1   6  100.03    3.47
   2   1   6  104.60    3.42
   2   1   6  105.10    3.48
  -2  -1   6  104.26    3.42
  -2   2   6    7.67    0.30
   2   2  -6    7.82    0.30
   2  -2   6    7.23    0.30
   2  -2   6    7.56    0.29
  -2  -2  -6    8.02    0.33
   2  -2   6    7.59    0.27
  -2   2   6    7.29    0.28
   2   2  -6    8.12    0.30
   2  -2  -6    7.75    0.31
   2   2   6    7.18    0.27
  -2   2  -6    7.82    0.32
  -2  -2   6    6.82    0.29
  -2  -2   6    7.32    0.28
   2   2   6    7.77    0.29
   2  -2  -6    7.26    0.29
   2  -3   6  120.68    3.97
   2  -3   6  122.40    4.05
  -2  -3  -6  127.67    4.03
  -2   3   6  121.65    3.98
  -2  -3  -6  103.56    4.27
   2   3  -6  123.79    4.06
   2  -3   6  117.30    4.26
  -2   3   6  118.86    4.04
   2   3  -6  127.93    4.25
   2  -3   6  124.13    4.04
  -2  -3   6  125.28    4.05
   2  -3  -6  121.01    4.27
   2   3   6  117.83    3.98
  -2  -3   6  120.79    3.98
   2   3   6  122.94    4.03
   2  -3  -6  125.52    4.04
   2  -4   6    2.17    0.14
  -2  -4  -6    2.12    0.15
  -2  -4  -6    1.99    0.12
  -2   4   6    2.29    0.15
   2  -4   6    2.09    0.13
   2   4  -6    2.03    0.13
  -2   4   6    2.11    0.13
   2  -4   6    2.16    0.13
   2  -4   6    2.26    0.13
  -2  -4   6    2.13    0.13
   2  -4  -6    1.95    0.14
   2   4   6    1.97    0.14
  -2  -4   6    2.32    0.14
   2   5  -6   19.85    0.70
   2  -5   6   19.36    0.71
  -2  -5  -6   19.76    0.76
  -2  -5  -6   20.10    0.70
   2  -5   6   19.45    0.69
  -2   5   6   19.54    0.71
  -2   5   6   20.26    0.71
   2  -5   6   18.98    0.74
   2  -5   6   17.31    0.69
   2  -5  -6   19.37    0.76
  -2  -5   6   19.71    0.70
  -2  -5   6   19.64    0.71
   2   5   6   18.46    0.71
  -2  -6  -6    6.11    0.26
  -2   6   6    5.50    0.28
  -2  -6  -6    6.10    0.30
  -2   6   6    5.06    0.28
   2  -6   6    5.85    0.29
   2  -6   6    5.40    0.27
   2   6  -6    5.64    0.28
  -2   6  -6    5.56    0.27
   2   6   6    5.97    0.30
  -2  -6   6    5.48    0.27
   2  -6  -6    5.51    0.30
  -2  -7  -6    2.94    0.21
  -2   7   6    3.20    0.21
  -2   7   6    2.77    0.21
  -2  -7  -6    2.85    0.19
   2  -7   6    3.09    0.20
   2   7  -6    2.97    0.21
   2  -7  -6    3.23    0.22
   2   7   6    2.74    0.22
  -2  -7   6    2.89    0.20
  -2   8   6    0.17    0.11
  -2  -8  -6    0.19    0.10
  -2   8   6   -0.01    0.10
   2   8  -6    0.13    0.10
   2  -8  -6    0.17    0.09
   2   8   6    0.22    0.11
  -2   8  -6    0.42    0.10
  -2  -8   6    0.19    0.09
   2   0   7   24.82    0.83
  -2   0   7   23.48    0.83
  -2   0  -7   23.04    0.89
   2   0  -7   22.71    0.85
   2   0  -7   26.42    0.88
   2   0   7   24.08    0.84
   2   1  -7   41.04    1.45
   2  -1   7   44.22    1.42
  -2   1   7   42.22    1.42
  -2   1   7   40.29    1.42
   2  -1   7   42.54    1.45
  -2  -1  -7   43.54    1.53
   2   1  -7   44.68    1.51
  -2   1  -7   44.61    1.53
  -2  -1   7   41.22    1.42
   2  -1  -7   43.35    1.45
  -2  -1   7   41.85    1.42
   2  -1  -7   44.07    1.52
   2   1   7   36.07    1.43
   2   1   7   42.41    1.42
   2  -2   7    7.01    0.29
  -2   2   7    7.23    0.27
   2   2  -7    7.30    0.30
  -2   2   7    7.12    0.29
   2  -2   7    7.03    0.28
   2   2  -7    7.44    0.29
  -2  -2  -7    6.95    0.32
  -2  -2   7    6.96    0.29
   2   2   7    6.99    0.28
  -2   2  -7    7.04    0.31
   2   2   7    6.99    0.30
  -2  -2   7    7.07    0.27
   2  -2  -7    7.17    0.30
   2  -2  -7    7.36    0.28
  -2  -3  -7    1.48    0.13
  -2   3   7    1.60    0.13
   2  -3   7    1.70    0.10
   2   3  -7    1.60    0.11
   2   3  -7    1.50    0.12
   2  -3   7    1.73    0.12
  -2   3   7    1.40    0.11
   2  -3   7    1.65    0.11
  -2  -3   7    1.59    0.10
  -2  -3   7    1.58    0.12
   2   3   7    1.78    0.14
   2  -3  -7    1.34    0.12
   2   3   7    1.64    0.10
  -2   3  -7    1.42    0.13
   2  -3  -7    1.51    0.10
  -2   4   7   13.99    0.54
   2  -4   7   14.31    0.52
  -2  -4  -7   14.39    0.58
   2   4  -7   14.19    0.54
   2  -4   7   14.46    0.56
  -2   4   7   14.17    0.53
   2  -4   7   14.21    0.52
   2  -4   7   14.40    0.54
  -2  -4   7   14.03    0.53
   2   4   7   14.43    0.54
   2  -4  -7   13.78    0.57
  -2  -4   7   14.45    0.53
  -2  -5  -7    3.45    0.21
   2  -5   7    3.67    0.21
   2   5  -7    3.81    0.20
   2  -5   7    3.63    0.19
  -2   5   7    3.78    0.21
   2  -5   7    3.68    0.19
   2  -5   7    3.88    0.19
   2   5   7    3.64    0.21
  -2  -5   7    3.67    0.19
   2  -5  -7    3.24    0.21
  -2  -5   7    3.69    0.20
  -2  -6  -7   17.31    0.72
  -2   6   7   17.47    0.67
   2  -6   7   17.11    0.70
   2  -6   7   18.18    0.66
   2   6   7   18.20    0.68
  -2  -6   7   17.60    0.67
   2  -6  -7   16.75    0.71
   2   7  -7    0.31    0.11
   2  -7   7    0.37    0.10
  -2   7   7    0.40    0.11
  -2  -7  -7    0.43    0.11
   2  -7  -7    0.38    0.10
  -2  -7   7    0.49    0.10
   2   7   7    0.55    0.12
  -2   8   7    3.07    0.24
   2   8  -7    2.94    0.24
  -2  -8  -7    2.97    0.23
  -2   8  -7    3.49    0.23
   2  -8  -7    3.08    0.25
  -2  -8   7    3.25    0.22
   2   8   7    2.96    0.25
   2   0   8   44.84    1.52
   2   0  -8   44.76    1.56
   2   0   8   45.02    1.55
  -2   0   8   44.32    1.53
   2   0  -8   47.31    1.63
  -2   0  -8   46.18    1.64
  -2   1   8   14.11    0.54
  -2  -1  -8   15.43    0.59
   2  -1   8   14.49    0.55
   2   1  -8   15.96    0.57
   2   1  -8   15.90    0.56
   2  -1   8   14.47    0.54
   2  -1  -8   15.43    0.57
  -2  -1   8   14.07    0.54
   2  -1  -8   15.28    0.55
   2   1   8   14.11    0.54
  -2   1  -8   14.67    0.58
   2   1   8   14.45    0.54
   2   2  -8   31.67    1.08
  -2   2   8   29.38    1.03
   2  -2   8   29.81    1.05
   2   2  -8   30.08    1.05
   2  -2   8   28.91    1.02
  -2   2  -8   30.80    1.11
   2   2   8   29.77    1.04
   2  -2  -8   29.33    1.04
   2  -2  -8   29.99    1.10
   2   2   8   29.46    1.03
  -2  -2   8   29.43    1.03
   2  -3   8   56.96    1.90
   2  -3   8   56.49    1.86
   2   3  -8   56.34    1.91
  -2  -3  -8   56.52    2.01
  -2   3   8   52.60    1.87
   2   3   8   54.93    1.88
  -2   3  -8   55.02    2.00
  -2  -3   8   55.61    1.87
  -2  -3   8   55.83    1.88
   2  -3  -8   55.88    2.00
   2  -3  -8   56.43    1.89
   2   3   8   54.72    1.87
  -2  -4  -8    4.79    0.26
   2  -4   8    4.84    0.24
   2  -4   8    5.34    0.23
   2   4  -8    5.44    0.25
  -2   4   8    5.03    0.25
  -2   4  -8    5.32    0.26
   2   4   8    4.92    0.26
  -2  -4   8    4.96    0.24
  -2  -4   8    5.12    0.23
   2  -4  -8    4.38    0.25
  -2   5   8    1.93    0.17
  -2  -5  -8    1.63    0.15
   2  -5   8    1.77    0.14
   2   5  -8    1.57    0.16
   2  -5   8    1.69    0.14
  -2   5  -8    1.84    0.16
   2   5   8    1.96    0.17
  -2  -5   8    1.75    0.13
   2  -5  -8    1.70    0.15
  -2  -5   8    1.75    0.15
  -2   6   8    2.93    0.21
  -2  -6  -8    3.28    0.21
   2   6   8    2.86    0.23
  -2  -6   8    2.81    0.19
  -2  -6   8    2.95    0.19
   2  -6  -8    2.84    0.21
  -2  -7  -8   10.29    0.48
   2   7  -8    9.44    0.45
  -2   7   8   10.58    0.46
   2  -7  -8   10.72    0.49
   2   7   8    9.50    0.46
  -2  -7   8   10.53    0.45
   2   8  -8    1.28    0.17
  -2   8   8    1.10    0.16
  -2  -8   8    1.18    0.15
   2   0   9   71.14    2.31
   2   0  -9   70.32    2.46
  -2   0  -9   67.99    2.48
   2   0  -9   66.99    2.35
  -2   0   9   69.65    2.31
   2   0   9   69.37    2.35
   2   1  -9   44.22    1.51
  -2  -1  -9   42.18    1.59
   2   1  -9   45.05    1.57
   2  -1   9   42.35    1.47
   2  -1   9   42.73    1.51
  -2   1   9   42.83    1.48
   2  -1  -9   45.47    1.58
   2  -1  -9   44.57    1.51
   2   1   9   43.82    1.48
   2   1   9   42.18    1.50
  -2   1  -9   42.98    1.59
  -2  -1   9   44.72    1.48
   2  -2   9   29.07    1.03
   2  -2   9   29.43    1.00
  -2   2   9   28.44    1.01
  -2  -2  -9   28.15    1.09
   2   2  -9   28.67    1.03
  -2   2  -9   30.13    1.08
   2  -2  -9   29.73    1.07
   2  -2  -9   28.80    1.02
   2   2   9   28.21    1.01
   2   2   9   28.44    1.01
  -2  -2   9   29.40    1.01
  -2   3   9   10.38    0.43
  -2  -3  -9   10.44    0.46
   2   3  -9   10.64    0.43
   2  -3   9   10.57    0.41
   2  -3   9   10.60    0.42
   2  -3  -9    9.89    0.44
  -2  -3   9   10.60    0.42
   2   3   9   10.53    0.43
  -2   3  -9   10.40    0.45
   2  -3  -9   10.51    0.41
  -2   4   9    8.41    0.37
   2  -4   9    8.78    0.36
  -2  -4  -9    8.16    0.39
   2  -4   9    8.81    0.35
   2   4  -9    8.08    0.37
  -2  -4   9    8.66    0.36
   2   4   9    8.44    0.37
  -2   4  -9    8.32    0.38
   2  -4  -9    8.35    0.38
  -2  -5  -9    0.44    0.09
   2  -5   9    0.37    0.09
  -2   5   9    0.34    0.11
   2   5  -9    0.36    0.10
   2  -5   9    0.35    0.08
   2  -5  -9    0.33    0.09
  -2   5  -9    0.40    0.10
  -2  -5   9    0.39    0.09
   2   5   9    0.31    0.11
  -2   6   9   10.65    0.48
  -2  -6  -9   10.98    0.51
   2  -6  -9   10.18    0.50
   2   6   9   11.80    0.50
  -2  -6   9   11.41    0.47
  -2  -7  -9    1.62    0.17
   2   7  -9    1.31    0.17
  -2   7   9    1.43    0.17
   2   7   9    1.53    0.19
   2  -7  -9    1.27    0.16
   2   0 -10   36.84    1.31
  -2   0  10   36.11    1.28
  -2   0 -10   37.66    1.37
   2   0 -10   38.71    1.36
   2   0  10   36.15    1.30
   2   0  10   37.38    1.28
   2  -1  10    8.53    0.35
   2   1 -10    8.79    0.37
  -2  -1 -10    8.58    0.38
  -2   1  10    8.33    0.36
   2  -1  10    8.34    0.35
   2   1  10    8.28    0.36
  -2   1 -10    8.13    0.37
   2   1  10    7.85    0.34
   2  -1 -10    7.68    0.36
   2  -1 -10    8.59    0.36
  -2  -1  10    8.66    0.35
  -2   2  10    5.79    0.29
   2  -2  10    6.06    0.27
   2  -2  10    5.80    0.27
  -2  -2 -10    5.80    0.30
   2   2 -10    5.96    0.28
  -2  -2  10    5.91    0.28
  -2   2 -10    6.18    0.30
   2  -2 -10    6.03    0.29
   2   2  10    6.13    0.29
   2  -2 -10    6.52    0.28
   2   2  10    5.82    0.27
   2  -3  10   19.06    0.70
  -2  -3 -10   18.47    0.77
  -2   3  10   18.17    0.71
   2  -3  10   19.28    0.72
   2   3 -10   20.25    0.73
  -2   3 -10   19.18    0.75
   2  -3 -10   19.08    0.71
   2   3  10   19.44    0.72
  -2  -3  10   18.87    0.71
   2  -3 -10   19.68    0.75
   2   4 -10    1.27    0.14
   2  -4  10    1.36    0.14
  -2   4  10    1.55    0.16
  -2  -4 -10    1.37    0.14
   2  -4  10    1.38    0.14
  -2  -4  10    1.44    0.15
  -2   4 -10    1.47    0.15
   2   4  10    1.56    0.16
   2  -4 -10    1.31    0.14
  -2   5  10    4.06    0.25
   2   5 -10    3.95    0.24
   2  -5  10    3.90    0.23
  -2  -5 -10    3.86    0.25
  -2  -5  10    3.69    0.23
   2   5  10    3.77    0.24
   2  -5 -10    3.66    0.24
  -2  -6 -10    0.97    0.14
  -2   6  10    1.20    0.15
  -2  -6  10    1.19    0.15
   2  -6 -10    1.42    0.17
   2   6  10    1.40    0.18
  -2   6 -10    1.57    0.17
   2   7 -10    0.58    0.13
  -2   7  10    0.59    0.14
   2   0 -11   79.23    2.82
  -2   0 -11   78.92    2.84
  -2   0  11   78.50    2.65
   2   0  11   82.31    2.65
   2   0 -11   80.25    2.70
   2   0  11   75.24    2.69
  -2  -1 -11    1.54    0.16
   2   1 -11    1.68    0.15
   2  -1  11    1.43    0.14
  -2   1  11    1.56    0.15
   2  -1  11    1.45    0.14
   2   1  11    1.56    0.13
   2  -1 -11    1.40    0.14
   2   1  11    1.58    0.15
  -2   1 -11    1.44    0.16
   2  -1 -11    1.54    0.14
  -2  -1  11    1.41    0.14
   2   2 -11   15.35    0.59
   2  -2  11   14.71    0.58
  -2   2  11   14.95    0.58
  -2  -2 -11   14.31    0.61
   2  -2  11   14.90    0.56
  -2  -2  11   14.70    0.57
   2  -2 -11   14.58    0.57
   2  -2 -11   14.72    0.60
  -2   2 -11   14.56    0.60
   2   2  11   14.38    0.56
   2   2  11   14.51    0.57
   2  -3  11    3.76    0.21
  -2   3  11    3.49    0.23
   2  -3  11    3.47    0.21
  -2  -3 -11    3.67    0.24
   2   3 -11    3.03    0.22
   2   3  11    3.96    0.24
   2  -3 -11    3.37    0.21
  -2   3 -11    3.28    0.22
  -2  -3  11    3.72    0.22
   2  -4  11    2.52    0.17
   2  -4  11    2.13    0.18
  -2   4  11    2.23    0.20
  -2  -4 -11    2.31    0.18
   2   4 -11    2.28    0.19
   2   4  11    2.45    0.21
   2  -4 -11    2.37    0.18
  -2  -4  11    2.09    0.18
   2   5 -11    1.15    0.15
  -2  -5 -11    1.48    0.16
  -2   5  11    1.42    0.17
   2   5  11    1.22    0.17
   2  -5 -11    1.20    0.15
  -2  -5  11    1.59    0.16
  -2   6  11    5.40    0.33
  -2  -6 -11    5.51    0.33
   2  -6 -11    6.06    0.34
  -2  -6  11    5.69    0.30
   2   6  11    5.97    0.35
  -2   6 -11    5.63    0.31
  -2   0 -12    2.24    0.19
  -2   0  12    2.01    0.17
   2   0 -12    1.98    0.17
   2   0  12    1.98    0.17
   2   0  12    2.07    0.17
  -2   1  12    3.29    0.22
   2  -1  12    3.21    0.20
   2   1 -12    2.95    0.21
   2  -1  12    3.77    0.21
  -2  -1 -12    3.03    0.22
   2  -1 -12    3.37    0.21
   2   1  12    3.76    0.22
  -2  -1  12    3.71    0.22
   2   1  12    3.60    0.21
   2  -1 -12    2.88    0.20
  -2   1 -12    2.77    0.22
   2  -2  12    1.77    0.16
   2  -2  12    1.31    0.14
  -2   2  12    1.51    0.16
  -2  -2 -12    1.54    0.14
   2   2 -12    1.69    0.17
  -2  -2 -12    1.60    0.17
  -2   2 -12    1.67    0.17
  -2  -2  12    1.65    0.16
   2  -2 -12    1.78    0.16
   2  -2 -12    1.98    0.15
   2   2  12    1.83    0.18
   2  -3  12    8.83    0.40
  -2   3  12    8.70    0.41
  -2  -3 -12    8.52    0.42
   2  -3  12    8.95    0.39
   2   3 -12    8.68    0.41
   2   3  12    8.86    0.41
  -2  -3  12    9.11    0.40
   2  -3 -12    8.88    0.41
  -2   4  12    0.00    0.11
   2  -4  12    0.08    0.08
   2   4 -12    0.06    0.09
  -2  -4 -12    0.38    0.10
   2  -4  12    0.08    0.08
   2  -4 -12    0.21    0.08
  -2  -4  12    0.07    0.09
   2   4  12    0.11    0.11
  -2  -5 -12    1.12    0.15
  -2   5  12    1.19    0.17
   2   5 -12    1.00    0.15
  -2   5 -12    1.04    0.15
   2   5  12    0.96    0.17
   2  -5 -12    1.17    0.15
  -2  -5  12    1.13    0.15
  -2   6 -12    0.03    0.09
  -2   0 -13    8.64    0.41
  -2   0  13    8.43    0.39
   2   0  13    8.24    0.38
   2   0 -13    8.85    0.40
   2  -1  13    1.06    0.14
  -2  -1 -13    1.04    0.13
   2  -1  13    1.14    0.14
  -2  -1 -13    1.06    0.15
  -2   1  13    1.17    0.15
   2   1 -13    0.92    0.14
   2   1  13    1.14    0.15
  -2   1 -13    1.09    0.15
  -2  -1  13    0.98    0.14
   2  -1 -13    0.79    0.12
   2  -2  13    3.74    0.23
  -2  -2 -13    3.57    0.22
   2  -2  13    3.78    0.24
  -2  -2 -13    3.33    0.23
   2   2 -13    3.51    0.24
  -2   2  13    3.57    0.24
   2  -2 -13    3.70    0.23
  -2  -2  13    3.49    0.24
   2  -2 -13    3.33    0.23
   2   2  13    3.54    0.24
  -2   3  13    1.82    0.19
   2  -3  13    2.08    0.18
   2   3 -13    1.50    0.17
  -2  -3 -13    1.69    0.18
  -2   3 -13    1.89    0.17
   2  -3 -13    2.09    0.17
  -2  -3  13    1.56    0.17
   2   3  13    1.77    0.18
  -2   4  13    2.59    0.23
   2   4 -13    1.85    0.20
  -2  -4 -13    2.49    0.21
   2   4  13    2.70    0.24
  -2  -4  13    2.51    0.21
   2  -4 -13    2.38    0.19
  -2   4 -13    2.17    0.21
   2   0  14    0.48    0.12
  -2   0 -14    0.46    0.12
  -2   0 -14    0.42    0.11
   2   0 -14    0.33    0.11
  -2   0  14    0.54    0.13
   2   1 -14    8.71    0.43
   2  -1  14    9.01    0.41
  -2  -1 -14    8.81    0.42
  -2  -1 -14    8.77    0.44
  -2   1  14    9.44    0.43
   2  -1 -14    8.78    0.42
   2   1  14    9.53    0.42
  -2   1 -14    8.58    0.43
  -2  -1  14    9.22    0.42
   2  -2  14    0.54    0.11
   2   2 -14    0.54    0.13
  -2   2  14    0.52    0.12
  -2  -2 -14    0.65    0.12
  -2  -2 -14    0.63    0.12
  -2   2 -14    0.78    0.14
   2  -2 -14    0.50    0.12
   2   2  14    0.54    0.13
  -2  -2  14    0.55    0.13
   2   3 -14    4.71    0.31
   2  -3  14    5.20    0.28
  -2  -3 -14    5.26    0.31
  -2   3  14    5.04    0.31
   2   3  14    4.69    0.30
  -2   3 -14    4.36    0.29
  -2  -3  14    5.13    0.29
   2   0  15    3.83    0.25
  -2   0  15    3.82    0.29
  -2   0 -15    3.07    0.24
   2   0 -15    3.04    0.25
  -2  -1 -15    1.00    0.15
  -2  -1 -15    1.19    0.16
   2  -1  15    0.92    0.15
   2   1  15    0.91    0.15
   2  -1 -15    0.74    0.14
  -2  -2 -15    1.08    0.16
   2  -2  15    0.97    0.14
  -3   0   0   -0.17    0.03
   3   0   0   -0.24    0.02
   3   0   0   -0.24    0.02
   3  -1   0  274.58    9.49
  -3   1   0  266.01    9.01
   3   1   0  265.47    8.81
  -3  -1   0  281.22    9.44
   3   1   0  253.90    8.98
  -3  -1   0  276.87    9.02
  -3   2   0  191.05    6.63
   3  -2   0  193.60    6.59
  -3  -2   0  190.92    6.90
  -3  -2   0  200.00    6.56
   3   2   0  191.36    6.50
  -3   2   0  207.78    6.43
   3  -2   0  192.99    6.94
   3   2   0  207.83    6.57
  -3   3   0  302.74   10.08
  -3   3   0  297.29   10.36
   3  -3   0  354.94   10.87
   3  -3   0  304.17   10.27
   3   3   0  289.96   10.05
  -3  -3   0  299.82   10.83
  -3  -3   0  300.26   10.33
   3   3   0  317.19   10.26
  -3  -4   0   26.30    0.93
   3  -4   0   24.77    0.98
   3   4   0   28.38    0.90
  -3   4   0   26.56    0.90
  -3   4   0   27.59    0.93
   3  -4   0   26.44    0.90
   3   4   0   26.56    0.92
  -3  -4   0   26.55    0.97
  -3   5   0   27.87    0.96
  -3   5   0   28.46    1.00
   3   5   0   27.70    0.98
   3  -5   0   28.53    1.05
  -3  -5   0   28.59    1.04
  -3  -5   0   29.04    1.00
  -3  -6   0    0.15    0.06
  -3   6   0    0.05    0.06
   3   6   0    0.09    0.07
   3  -6   0    0.04    0.06
  -3   6   0    0.11    0.07
  -3  -6   0    0.05    0.05
   3  -7   0   63.81    2.24
  -3  -7   0   57.50    2.12
  -3  -7   0   64.00    2.22
   3   7   0   60.78    2.08
  -3   7   0   60.87    2.12
   3   8   0    5.14    0.29
  -3   8   0    5.51    0.30
  -3  -8   0    5.31    0.29
   3  -8   0    5.48    0.31
   3   9   0    0.27    0.13
   3  -9   0    0.32    0.12
  -3  -9   0    0.32    0.11
  -3   9   0    0.37    0.13
   3   0   1   -0.17    0.02
  -3   0   1   -0.13    0.05
  -3   0  -1   -0.31    0.03
   3   0  -1   -0.28    0.03
  -3   0  -1   -0.04    0.04
  -3   1   1  101.18    3.34
  -3  -1  -1  101.73    3.58
   3  -1   1  105.29    3.61
   3   1  -1  102.19    3.38
  -3  -1  -1  107.19    3.40
  -3   1   1  104.28    3.43
   3  -1  -1   98.84    3.44
   3  -1  -1   97.83    3.58
   3   1   1  100.17    3.34
  -3  -1   1  102.39    3.57
  -3  -1   1  101.79    3.37
  -3   1  -1  102.16    3.42
   3   1   1   99.48    3.44
  -3  -1   1  103.39    3.43
  -3   2   1   59.43    1.96
   3   2  -1   55.88    1.92
   3  -2   1   62.84    1.95
  -3   2   1   62.23    1.91
   3   2  -1   58.22    1.95
  -3  -2  -1   56.76    1.96
   3  -2   1   51.08    2.06
  -3  -2  -1   56.39    2.06
   3   2   1   60.30    1.92
   3  -2  -1   56.83    1.95
  -3  -2   1   62.20    2.05
   3   2   1   63.21    1.95
  -3  -2   1   60.41    1.96
  -3   2  -1   55.88    1.96
   3  -2  -1   55.56    2.06
  -3   2  -1   58.73    1.92
   3  -3   1   11.24    0.40
  -3   3   1   11.21    0.40
   3   3  -1   11.89    0.40
   3  -3   1   11.84    0.44
  -3  -3  -1   11.45    0.41
   3   3  -1   11.55    0.41
  -3   3   1   11.26    0.42
  -3  -3  -1   10.94    0.43
   3   3   1   11.34    0.41
  -3  -3   1   11.24    0.42
   3  -3  -1   11.29    0.40
  -3  -3   1   11.29    0.42
   3   3   1   11.96    0.39
  -3   3  -1   11.49    0.39
  -3   3  -1   10.70    0.41
   3  -3  -1   11.57    0.44
   3  -4   1  126.46    4.61
  -3   4   1  130.66    4.39
   3  -4   1  131.10    4.39
  -3  -4  -1  129.01    4.60
   3   4  -1  139.77    4.30
   3   4  -1  134.30    4.36
   3  -4   1  132.86    4.36
  -3   4   1  126.75    4.28
  -3   4  -1  135.20    4.28
   3   4   1  129.83    4.30
  -3  -4   1  133.47    4.60
   3  -4  -1  132.04    4.62
   3  -4  -1  130.76    4.37
  -3  -4   1  127.08    4.38
   3  -5   1    4.71    0.23
  -3  -5  -1    4.23    0.21
  -3  -5  -1    4.26    0.22
  -3   5   1    4.94    0.23
   3   5  -1    4.16    0.22
   3  -5   1    4.82    0.22
  -3   5   1    4.72    0.21
  -3   5  -1    4.37    0.20
   3   5   1    5.44    0.23
  -3  -5   1    5.32    0.22
  -3  -5   1    4.96    0.22
   3  -5  -1    4.19    0.23
  -3   6   1   17.30    0.60
   3  -6   1   16.65    0.65
  -3  -6  -1   16.11    0.62
   3   6  -1   15.79    0.61
  -3  -6  -1   17.47    0.65
  -3   6   1   16.29    0.62
  -3   6  -1   16.01    0.59
   3  -6  -1   16.91    0.66
   3   6   1   15.59    0.61
  -3   6  -1   15.21    0.62
  -3  -6   1   16.01    0.62
  -3  -6   1   17.56    0.64
  -3  -7  -1    1.54    0.14
   3  -7   1    1.41    0.15
  -3  -7  -1    1.35    0.14
   3   7  -1    1.47    0.15
  -3   7   1    1.62    0.16
  -3   7  -1    1.58    0.15
   3  -7  -1    1.13    0.14
  -3  -7   1    1.48    0.14
   3   7   1    1.21    0.15
   3  -8   1    2.31    0.19
  -3   8   1    2.44    0.21
  -3  -8  -1    2.05    0.17
  -3  -8  -1    2.01    0.18
   3   8  -1    1.84    0.19
   3   8   1    2.04    0.21
  -3   8  -1    2.04    0.19
  -3  -8   1    2.16    0.18
   3  -8  -1    2.16    0.20
  -3  -9  -1    0.47    0.12
  -3   9   1    0.68    0.15
   3  -9   1    0.43    0.13
   3   9  -1    0.29    0.12
   3  -9  -1    0.49    0.13
  -3   9  -1    0.40    0.13
   3   9   1    0.37    0.13
  -3  -9   1    0.40    0.11
  -3   0  -2   -0.37    0.03
  -3   0   2   -0.28    0.02
  -3   0   2   -0.39    0.03
   3   0   2   -0.33    0.02
   3   0  -2   -0.36    0.01
  -3   0  -2   -0.36    0.03
   3   0  -2   -0.41    0.02
  -3  -1  -2  991.73   32.52
  -3   1   2  910.28   33.29
   3  -1   2  987.45   31.52
   3  -1   2  845.10   35.12
  -3  -1  -2  958.99   35.35
   3  -1   2  970.34   33.44
   3   1  -2  974.28   33.28
  -3   1   2  925.50   32.11
  -3  -1   2  948.95   32.70
   3  -1  -2  930.33   33.02
   3   1   2  973.85   33.02
  -3   1  -2 1000.00   33.12
   3   1   2  974.08   32.72
  -3  -1   2  978.00   33.53
  -3   2   2   35.90    1.17
   3  -2   2   34.69    1.20
  -3  -2  -2   36.31    1.20
  -3   2   2   34.64    1.21
   3   2  -2   36.20    1.20
   3  -2   2   33.76    1.27
   3  -2   2   36.14    1.17
  -3  -2  -2   36.31    1.27
  -3  -2   2   34.73    1.21
  -3   2  -2   36.08    1.20
   3   2   2   35.13    1.18
  -3  -2   2   35.70    1.25
   3  -2  -2   35.88    1.20
   3  -2  -2   36.77    1.27
  -3  -2   2   35.18    1.18
   3   2   2   36.53    1.19
  -3  -3  -2   41.60    1.50
  -3   3   2   42.70    1.43
   3  -3   2   43.80    1.42
   3   3  -2   44.53    1.42
   3  -3   2   39.71    1.50
  -3   3   2   37.93    1.39
  -3  -3   2   40.91    1.40
  -3  -3   2   42.17    1.49
  -3   3  -2   44.67    1.39
  -3   3  -2   42.79    1.43
  -3  -3   2   42.57    1.43
   3  -3  -2   42.57    1.51
   3  -3  -2   41.85    1.41
   3   3   2   43.34    1.40
   3   3   2   40.24    1.40
   3  -4   2    6.93    0.26
   3  -4   2    5.90    0.29
  -3   4   2    6.54    0.28
   3   4  -2    7.58    0.26
   3  -4   2    6.61    0.28
  -3  -4  -2    7.13    0.29
   3   4  -2    7.35    0.29
  -3   4   2    6.90    0.27
  -3  -4  -2    7.22    0.28
   3  -4  -2    6.97    0.30
  -3   4  -2    7.31    0.26
   3   4   2    6.38    0.28
  -3  -4   2    6.66    0.27
   3  -4  -2    6.99    0.25
  -3  -5  -2   22.58    0.83
  -3   5   2   20.70    0.77
  -3  -5  -2   22.56    0.79
   3  -5   2   23.51    0.84
   3  -5   2   22.86    0.80
   3   5  -2   18.76    0.78
  -3   5   2   23.29    0.80
  -3  -5   2   22.54    0.80
  -3   5  -2   21.20    0.76
  -3  -5   2   22.14    0.82
   3   5   2   23.27    0.79
   3  -5  -2   22.53    0.84
   3   6  -2    5.56    0.26
  -3  -6  -2    5.19    0.25
  -3   6   2    5.73    0.27
  -3   6   2    5.00    0.24
  -3  -6  -2    5.38    0.26
   3  -6   2    5.48    0.26
  -3   6  -2    5.77    0.24
  -3  -6   2    5.63    0.25
   3   6   2    5.54    0.27
   3  -6  -2    5.02    0.27
  -3  -6   2    5.02    0.25
  -3  -7  -2   13.44    0.58
  -3  -7  -2   14.35    0.56
  -3   7   2   14.68    0.58
  -3   7   2   14.14    0.54
   3   7  -2   13.96    0.56
   3  -7   2   15.09    0.60
  -3   7  -2   13.73    0.57
  -3  -7   2   14.41    0.57
   3   7   2   13.84    0.57
   3  -7  -2   14.77    0.60
   3  -8   2    1.92    0.18
  -3  -8  -2    1.64    0.16
  -3   8   2    1.55    0.18
   3   8  -2    1.92    0.19
  -3  -8  -2    1.67    0.16
   3   8   2    1.59    0.18
  -3  -8   2    1.88    0.17
  -3   8  -2    1.84    0.18
   3  -8  -2    2.08    0.19
   3  -9   2    0.20    0.11
  -3   9   2    0.29    0.13
   3   9  -2    0.33    0.13
  -3  -9  -2    0.36    0.11
   3   9   2    0.41    0.13
   3  -9  -2    0.17    0.11
  -3   0   3   -0.14    0.03
   3   0   3   -0.09    0.02
  -3   0  -3   -0.01    0.03
  -3   0   3   -0.02    0.03
   3   0  -3    0.00    0.03
  -3   0  -3   -0.04    0.02
   3   0   3   -0.07    0.02
  -3  -1  -3   72.38    2.31
   3  -1   3   65.71    2.43
   3  -1   3   65.06    2.30
   3   1  -3   73.46    2.31
  -3   1   3   67.61    2.30
   3  -1   3   69.72    2.25
  -3   1   3   65.58    2.25
   3  -1  -3   72.09    2.42
   3  -1  -3   69.91    2.30
   3   1   3   68.36    2.30
   3   1   3   68.55    2.26
  -3  -1   3   67.38    2.26
  -3  -1   3   66.76    2.30
  -3   1  -3   73.55    2.30
   3  -2   3   77.54    2.80
  -3   2   3   80.70    2.60
   3   2  -3   82.96    2.66
   3  -2   3   83.45    2.60
   3  -2   3   81.88    2.66
  -3  -2  -3   81.07    2.65
  -3   2   3   78.91    2.66
  -3  -2  -3   80.14    2.80
  -3   2  -3   71.59    2.65
  -3  -2   3   78.49    2.78
   3   2   3   85.42    2.65
  -3  -2   3   82.58    2.61
   3   2   3   79.52    2.61
  -3  -2   3   80.53    2.66
   3  -2  -3   70.84    2.80
   3  -2  -3   79.21    2.65
  -3   3   3    5.57    0.23
   3  -3   3    5.50    0.21
   3   3  -3    5.38    0.22
  -3   3   3    5.73    0.22
   3  -3   3    5.99    0.22
  -3  -3  -3    5.24    0.24
   3  -3   3    5.34    0.24
   3  -3   3    5.38    0.22
  -3  -3  -3    5.41    0.22
  -3  -3   3    5.46    0.23
  -3  -3   3    5.61    0.21
   3  -3  -3    5.45    0.24
   3  -3  -3    5.44    0.21
   3   3   3    5.55    0.23
  -3  -3   3    5.19    0.22
   3   3   3    5.75    0.20
   3   4  -3   52.27    1.72
  -3   4   3   48.54    1.74
   3  -4   3   48.91    1.83
   3  -4   3   49.92    1.74
   3   4  -3   51.51    1.73
  -3   4   3   52.86    1.70
  -3  -4  -3   51.46    1.74
   3  -4   3   50.44    1.73
  -3  -4  -3   50.44    1.84
   3   4   3   51.75    1.72
  -3   4  -3   56.35    1.70
  -3  -4   3   52.46    1.81
  -3  -4   3   49.09    1.75
   3  -4  -3   51.93    1.84
  -3  -5  -3   77.89    2.69
   3   5  -3   79.10    2.65
  -3  -5  -3   80.08    2.84
   3  -5   3   77.99    2.84
  -3   5   3   78.89    2.70
  -3   5   3   83.66    2.64
   3  -5   3   82.15    2.70
   3  -5  -3   81.63    2.85
  -3  -5   3   80.23    2.70
  -3   5  -3   79.13    2.63
  -3  -5   3   77.00    2.81
   3   5   3   79.47    2.65
  -3  -6  -3    0.70    0.09
   3  -6   3    0.61    0.09
   3  -6   3    0.66    0.10
   3   6  -3    0.54    0.09
  -3  -6  -3    0.76    0.10
  -3   6   3    0.47    0.08
  -3   6   3    0.56    0.10
  -3  -6   3    0.63    0.09
   3   6   3    0.52    0.10
   3  -6  -3    0.59    0.10
  -3  -7  -3    3.42    0.20
  -3  -7  -3    3.95    0.21
  -3   7   3    3.24    0.22
   3   7  -3    3.36    0.22
  -3   7   3    3.15    0.21
   3  -7   3    3.35    0.21
   3  -7  -3    3.39    0.22
   3   7   3    3.14    0.22
  -3  -7   3    3.27    0.21
  -3   7  -3    3.47    0.22
  -3  -8  -3    7.27    0.37
   3   8  -3    8.07    0.39
  -3   8   3    8.31    0.40
  -3  -8  -3    8.04    0.39
  -3   8  -3    7.63    0.38
   3   8   3    8.33    0.39
  -3  -8   3    8.28    0.38
   3  -8  -3    8.42    0.41
  -3   9   3    0.75    0.15
  -3  -9  -3    0.65    0.13
   3   9  -3    0.70    0.14
  -3  -9  -3    0.75    0.13
   3  -9   3    0.79    0.15
   3   9   3    0.59    0.15
   3   0   4   -0.02    0.02
   3   0  -4   -0.02    0.03
   3   0  -4   -0.04    0.02
   3   0   4    0.02    0.03
  -3   0   4   -0.01    0.03
  -3   0  -4   -0.02    0.03
  -3   0   4   -0.02    0.03
  -3   0  -4   -0.02    0.02
  -3  -1  -4  109.67    3.85
  -3   1   4  108.03    3.57
   3   1  -4  113.40    3.65
   3   1  -4  112.13    3.84
  -3  -1  -4  114.06    3.64
   3  -1   4  107.49    3.65
  -3   1   4  105.93    3.66
   3  -1   4  110.22    3.57
   3  -1  -4  106.98    3.85
  -3  -1   4  110.24    3.58
  -3   1  -4  115.54    3.63
   3   1   4  107.87    3.57
  -3  -1   4  105.15    3.64
   3   1   4  109.26    3.64
  -3   1  -4  109.60    3.84
   3  -1  -4  108.45    3.65
   3   2  -4   37.41    1.23
   3  -2   4   36.63    1.19
   3  -2   4   34.61    1.23
  -3  -2  -4   37.26    1.21
  -3   2   4   35.50    1.20
   3  -2   4   36.97    1.30
  -3  -2  -4   35.35    1.30
  -3   2   4   36.53    1.23
   3   2  -4   38.35    1.27
   3  -2  -4   35.93    1.22
   3   2   4   37.10    1.22
   3  -2  -4   36.12    1.29
  -3  -2   4   35.56    1.23
  -3  -2   4   35.88    1.21
  -3   2  -4   33.01    1.22
   3   2   4   35.63    1.21
  -3   3   4   20.18    0.68
  -3  -3  -4   20.38    0.69
  -3   3   4   18.72    0.69
   3  -3   4   19.43    0.74
   3  -3   4   19.33    0.69
   3  -3   4   20.13    0.67
  -3  -3  -4   19.98    0.74
   3   3  -4   19.67    0.69
   3  -3   4   19.40    0.69
   3   3   4   19.80    0.69
   3   3   4   20.33    0.67
  -3  -3   4   19.69    0.69
  -3  -3   4   20.11    0.70
   3  -3  -4   19.61    0.68
   3  -3  -4   20.14    0.74
  -3  -3   4   18.48    0.71
   3  -4   4    4.44    0.19
  -3  -4  -4    3.95    0.21
   3   4  -4    4.35    0.19
  -3   4   4    4.36    0.20
  -3   4   4    4.34    0.20
   3  -4   4    4.38    0.20
   3  -4   4    5.07    0.19
  -3  -4  -4    4.57    0.19
   3  -4   4    4.30    0.21
  -3  -4   4    4.52    0.20
  -3  -4   4    4.47    0.20
  -3  -4   4    3.71    0.18
   3  -4  -4    4.14    0.21
   3   4   4    4.41    0.21
  -3   5   4   35.98    1.29
   3   5  -4   37.05    1.27
   3   5  -4   38.88    1.28
   3  -5   4   38.57    1.36
  -3   5   4   35.89    1.26
   3  -5   4   37.47    1.27
   3  -5   4   37.76    1.29
  -3  -5  -4   37.73    1.36
  -3  -5   4   37.33    1.29
   3   5   4   36.32    1.27
   3  -5  -4   36.01    1.36
  -3   5  -4   35.17    1.25
   3  -6   4   14.13    0.56
  -3  -6  -4   14.96    0.56
  -3  -6  -4   13.63    0.52
   3  -6   4   13.42    0.53
   3   6  -4   13.61    0.53
  -3   6   4   13.52    0.52
  -3   6   4   13.14    0.53
   3   6   4   12.87    0.53
   3  -6  -4   13.36    0.57
  -3  -6   4   13.28    0.53
  -3  -7  -4   15.21    0.59
   3  -7   4   15.99    0.63
  -3   7   4   14.87    0.60
   3   7  -4   14.89    0.60
  -3  -7  -4   15.33    0.63
  -3   7   4   14.86    0.58
  -3  -7   4   15.08    0.60
   3   7   4   14.68    0.59
   3  -7  -4   15.57    0.63
  -3   7  -4   13.93    0.59
  -3  -8  -4    0.60    0.11
   3   8  -4    0.55    0.13
  -3   8   4    0.60    0.13
  -3  -8  -4    0.73    0.13
   3  -8   4    0.61    0.12
  -3  -8   4    0.64    0.12
   3   8   4    0.49    0.13
  -3   8  -4    0.49    0.11
   3  -8  -4    0.59    0.13
   3   9  -4    0.07    0.12
  -3  -9  -4   -0.04    0.09
  -3  -9  -4   -0.01    0.09
  -3   0  -5   -0.01    0.04
  -3   0   5   -0.03    0.04
   3   0   5   -0.05    0.03
   3   0   5   -0.04    0.03
   3   0  -5   -0.04    0.03
  -3   0   5   -0.01    0.03
   3   0  -5   -0.04    0.02
  -3   0  -5   -0.02    0.01
  -3  -1  -5   41.38    1.50
   3  -1   5   41.60    1.42
   3   1  -5   41.52    1.42
  -3  -1  -5   44.03    1.39
  -3   1   5   40.37    1.41
   3   1  -5   44.37    1.47
  -3   1   5   41.60    1.39
   3  -1   5   42.82    1.38
   3  -1  -5   41.16    1.49
  -3   1  -5   44.02    1.40
  -3  -1   5   41.03    1.39
  -3  -1   5   41.77    1.41
   3   1   5   39.64    1.39
   3  -1  -5   40.87    1.42
  -3   1  -5   40.26    1.50
   3   1   5   42.87    1.42
  -3  -2  -5   38.00    1.39
   3  -2   5   39.33    1.31
   3   2  -5   39.25    1.36
   3  -2   5   39.40    1.28
   3  -2   5   38.70    1.38
  -3  -2  -5   39.50    1.29
  -3   2   5   36.81    1.30
  -3   2   5   37.64    1.29
   3   2  -5   38.60    1.32
  -3   2  -5   38.47    1.30
   3  -2  -5   37.34    1.38
   3   2   5   38.15    1.29
   3   2   5   40.14    1.30
  -3  -2   5   38.11    1.31
   3  -2  -5   37.72    1.31
  -3  -2   5   38.63    1.29
  -3   3   5    0.68    0.07
   3  -3   5    0.68    0.07
  -3   3   5    0.67    0.08
   3   3  -5    0.70    0.07
  -3  -3  -5    0.70    0.06
  -3  -3  -5    0.69    0.09
   3  -3   5    0.73    0.07
   3  -3   5    0.63    0.08
   3   3   5    0.92    0.10
   3  -3  -5    0.80    0.08
  -3  -3   5    0.76    0.08
  -3  -3   5    0.72    0.07
   3   3   5    0.63    0.05
  -3   3  -5    0.80    0.07
   3  -3  -5    0.86    0.07
  -3   4   5   42.35    1.42
  -3  -4  -5   40.74    1.50
  -3  -4  -5   42.39    1.41
   3   4  -5   41.29    1.42
   3  -4   5   41.42    1.42
  -3   4   5   41.65    1.39
   3  -4   5   40.45    1.41
   3  -4   5   39.24    1.50
   3  -4   5   41.42    1.38
  -3  -4   5   40.91    1.40
  -3  -4   5   40.34    1.42
   3  -4  -5   41.93    1.51
   3   4   5   43.48    1.41
   3   5  -5   63.90    2.10
   3  -5   5   62.23    2.23
  -3   5   5   64.16    2.12
   3  -5   5   59.40    2.09
   3  -5   5   62.99    2.11
  -3  -5  -5   61.14    2.23
  -3   5   5   61.55    2.07
  -3  -5  -5   63.64    2.11
  -3   5  -5   61.50    2.06
   3  -5  -5   59.09    2.23
  -3  -5   5   62.12    2.08
  -3  -5   5   62.78    2.12
   3   5   5   61.35    2.08
   3   6  -5    4.79    0.26
  -3   6   5    4.91    0.25
  -3  -6  -5    4.94    0.23
  -3   6   5    4.72    0.24
   3  -6   5    4.53    0.24
  -3  -6  -5    4.88    0.26
   3  -6   5    5.19    0.25
  -3  -6   5    4.79    0.24
   3   6   5    4.86    0.26
   3  -6  -5    3.74    0.25
  -3   7   5    1.19    0.14
  -3   7   5    1.14    0.13
   3  -7   5    1.07    0.13
   3   7  -5    1.10    0.14
  -3  -7  -5    1.28    0.15
  -3  -7  -5    1.35    0.14
   3  -7  -5    1.22    0.15
  -3  -7   5    1.42    0.14
   3   7   5    1.36    0.16
  -3   7  -5    1.13    0.13
   3   8  -5    5.04    0.30
  -3  -8  -5    4.61    0.27
   3  -8   5    4.89    0.29
  -3  -8  -5    4.60    0.28
  -3   8   5    4.49    0.28
   3  -8  -5    4.64    0.30
  -3   8  -5    4.78    0.28
  -3  -8   5    4.70    0.27
   3   8   5    4.79    0.30
  -3   0  -6   -0.01    0.05
   3   0  -6    0.00    0.03
  -3   0   6   -0.08    0.03
   3   0   6    0.15    0.05
  -3   0   6   -0.01    0.03
   3   0  -6    0.03    0.04
   3   0   6   -0.04    0.03
  -3   1   6  215.85    7.13
   3   1  -6  231.31    7.66
  -3   1   6  204.39    7.22
   3   1  -6  220.14    7.26
   3  -1   6  219.65    7.15
  -3  -1  -6  216.22    7.60
   3  -1   6  212.64    7.24
   3  -1  -6  216.61    7.24
  -3   1  -6  222.99    7.23
  -3  -1   6  218.23    7.20
   3   1   6  214.55    7.15
  -3   1  -6  217.83    7.67
   3   1   6  219.54    7.30
  -3  -1   6  212.63    7.07
   3  -1  -6  218.81    7.68
   3  -2   6   12.25    0.44
  -3  -2  -6   12.78    0.43
  -3   2   6   12.07    0.45
  -3   2   6   12.29    0.45
   3   2  -6   13.11    0.46
   3  -2   6   12.77    0.46
  -3  -2  -6   12.27    0.49
   3   2  -6   12.70    0.47
   3  -2  -6   12.08    0.45
   3   2   6   12.19    0.46
  -3   2  -6   13.30    0.44
   3  -2  -6   12.03    0.48
  -3   2  -6   12.37    0.49
  -3  -2   6   12.06    0.46
  -3  -2   6   12.38    0.45
   3   2   6   12.60    0.45
  -3  -3  -6    0.28    0.04
   3  -3   6    0.17    0.05
   3  -3   6    0.25    0.05
  -3   3   6    0.28    0.06
   3  -3   6    0.39    0.07
   3   3  -6    0.11    0.06
  -3   3   6    0.18    0.06
  -3  -3  -6    0.23    0.07
   3  -3  -6    0.29    0.05
   3   3   6    0.21    0.06
  -3  -3   6    0.29    0.07
   3   3   6    0.23    0.04
  -3   3  -6    0.17    0.05
  -3  -3   6    0.23    0.05
   3  -3  -6    0.28    0.06
  -3  -4  -6   20.85    0.75
  -3   4   6   21.33    0.76
  -3  -4  -6   20.93    0.81
  -3   4   6   20.92    0.75
   3   4  -6   21.30    0.76
   3  -4   6   21.80    0.76
   3  -4   6   20.75    0.76
   3  -4   6   21.76    0.74
   3  -4   6   22.12    0.81
  -3  -4   6   21.53    0.76
   3  -4  -6   20.66    0.81
   3   4   6   22.00    0.77
  -3  -4   6   20.83    0.76
   3  -5   6   10.74    0.40
   3  -5   6   10.08    0.38
  -3  -5  -6   10.04    0.43
  -3   5   6   10.04    0.41
   3  -5   6   10.04    0.43
  -3   5   6   10.18    0.40
  -3  -5  -6   10.03    0.39
   3   5  -6    9.72    0.39
   3  -5   6   10.42    0.40
   3  -5  -6    9.70    0.43
   3   5   6    8.63    0.40
  -3  -5   6    9.82    0.40
  -3  -5   6   10.31    0.41
  -3  -6  -6    6.65    0.32
   3  -6   6    6.33    0.32
  -3  -6  -6    6.23    0.29
  -3   6   6    6.04    0.30
   3  -6   6    6.41    0.30
   3   6  -6    6.68    0.32
  -3   6   6    6.59    0.31
  -3  -6   6    6.53    0.30
   3  -6  -6    6.15    0.32
   3   6   6    6.86    0.33
  -3  -7  -6   10.21    0.45
   3  -7   6   10.11    0.45
  -3   7   6    9.49    0.42
  -3   7   6    9.38    0.43
   3   7  -6    9.73    0.43
   3   7   6    8.81    0.43
  -3  -7   6   10.31    0.43
  -3   7  -6    9.68    0.42
   3  -7  -6    9.35    0.46
  -3  -8  -6    1.52    0.17
   3   8  -6    0.86    0.15
  -3   8   6    1.71    0.18
  -3  -8   6    1.68    0.17
   3   8   6    1.28    0.18
   3  -8  -6    1.60    0.19
  -3   8  -6    1.91    0.18
  -3   0   7    0.01    0.03
   3   0   7    0.00    0.03
   3   0  -7    0.20    0.05
   3   0   7   -0.02    0.05
  -3   0   7    0.02    0.05
  -3   0  -7    0.04    0.06
   3   0  -7    0.03    0.04
   3   1  -7    9.57    0.35
  -3  -1  -7    9.45    0.38
  -3   1   7    8.56    0.34
   3   1  -7    8.68    0.35
  -3   1   7    8.62    0.33
   3  -1   7    8.90    0.34
   3  -1   7    9.00    0.35
  -3  -1   7    8.61    0.32
   3  -1  -7    8.80    0.35
   3   1   7    8.73    0.34
   3   1   7    8.91    0.34
  -3  -1   7    8.55    0.34
  -3   1  -7    9.26    0.37
   3  -1  -7    8.50    0.34
  -3   2   7   19.81    0.68
   3  -2   7   19.37    0.69
  -3  -2  -7   19.00    0.73
  -3   2   7   19.32    0.67
   3   2  -7   18.48    0.69
   3   2  -7   20.15    0.70
   3  -2  -7   18.31    0.68
  -3  -2   7   17.95    0.68
   3  -2  -7   19.15    0.72
   3   2   7   19.07    0.68
  -3   2  -7   19.03    0.73
  -3  -2   7   18.78    0.67
   3   2   7   20.16    0.68
  -3  -3  -7    1.09    0.12
   3   3  -7    1.02    0.10
  -3   3   7    1.00    0.09
   3  -3   7    0.95    0.10
   3  -3   7    1.09    0.09
  -3   3   7    0.95    0.10
   3  -3  -7    0.99    0.10
  -3   3  -7    1.08    0.09
  -3   3  -7    1.02    0.11
   3   3   7    1.08    0.12
   3   3   7    0.98    0.08
  -3  -3   7    0.98    0.08
   3  -3  -7    0.90    0.09
  -3  -3   7    0.86    0.09
   3  -4   7   56.45    1.86
   3   4  -7   56.26    1.87
  -3   4   7   55.54    1.85
  -3  -4  -7   54.35    1.97
  -3   4   7   53.75    1.83
   3  -4   7   52.81    1.81
   3  -4   7   55.15    1.96
   3   4   7   56.06    1.84
  -3  -4   7   55.40    1.86
  -3   4  -7   54.51    1.85
   3  -4  -7   52.07    1.96
  -3  -4   7   50.56    1.83
  -3  -5  -7    0.91    0.12
  -3   5   7    0.94    0.12
   3  -5   7    0.93    0.12
   3  -5   7    0.91    0.10
  -3   5   7    0.93    0.11
   3   5  -7    0.78    0.10
  -3  -5   7    0.81    0.09
   3  -5  -7    0.83    0.11
  -3   5  -7    0.97    0.10
  -3  -5   7    1.05    0.12
   3   5   7    0.88    0.12
  -3   6   7    3.41    0.22
   3  -6   7    3.71    0.22
  -3  -6  -7    3.07    0.21
  -3  -6   7    3.49    0.20
   3  -6  -7    3.26    0.21
   3   6   7    3.20    0.23
  -3   6  -7    3.55    0.20
  -3   7   7    0.07    0.09
  -3  -7  -7    0.01    0.07
   3   7  -7    0.18    0.10
   3  -7  -7    0.14    0.09
   3   7   7   -0.04    0.10
  -3   7  -7    0.22    0.09
  -3  -7   7    0.07    0.08
   3   8  -7    0.53    0.13
  -3  -8  -7    0.83    0.15
   3  -8  -7    0.67    0.14
   3   8   7    0.66    0.16
  -3  -8   7    0.64    0.12
  -3   8  -7    0.65    0.13
   3   0   8    0.06    0.06
   3   0   8   -0.03    0.04
   3   0  -8   -0.06    0.05
  -3   0   8    0.00    0.05
  -3   0  -8    0.04    0.06
   3   0  -8    0.15    0.05
   3   1  -8   36.10    1.12
  -3   1   8   30.50    1.07
   3  -1   8   29.22    1.06
   3   1  -8   31.51    1.09
   3  -1   8   29.64    1.09
  -3  -1  -8   31.03    1.15
   3   1   8   30.82    1.07
   3  -1  -8   30.98    1.13
   3  -1  -8   30.66    1.08
  -3   1  -8   30.65    1.15
  -3  -1   8   30.36    1.07
   3   1   8   31.35    1.08
   3  -2   8   21.06    0.77
   3  -2   8   22.67    0.79
   3   2  -8   21.70    0.80
  -3   2   8   21.48    0.78
  -3  -2  -8   21.98    0.84
  -3  -2   8   22.55    0.78
  -3  -2   8   22.56    0.77
   3  -2  -8   22.16    0.79
   3   2   8   21.13    0.78
  -3   2  -8   22.56    0.84
   3  -2  -8   22.37    0.83
   3   2   8   22.30    0.78
   3   3  -8   43.37    1.53
   3  -3   8   44.99    1.53
   3  -3   8   44.64    1.49
  -3   3   8   43.10    1.50
  -3  -3  -8   44.83    1.62
   3   3   8   44.50    1.50
  -3  -3   8   44.14    1.51
  -3   3  -8   44.26    1.61
   3  -3  -8   43.02    1.60
  -3  -3   8   42.85    1.50
   3  -3  -8   45.86    1.51
  -3   4   8    5.19    0.26
   3  -4   8    5.49    0.25
   3   4  -8    5.51    0.26
  -3  -4  -8    5.36    0.28
   3  -4   8    5.31    0.24
  -3  -4   8    5.23    0.24
   3   4   8    5.18    0.27
  -3  -4   8    5.34    0.26
   3  -4  -8    5.38    0.27
  -3   4  -8    5.92    0.28
   3  -5   8   10.63    0.43
  -3  -5  -8   10.50    0.47
  -3   5   8   10.48    0.44
   3   5  -8    9.93    0.43
  -3  -5   8   10.75    0.44
   3  -5  -8   10.70    0.47
  -3  -5   8   11.26    0.43
   3   5   8   10.48    0.45
  -3   6   8    0.44    0.11
   3  -6   8    0.44    0.10
  -3  -6  -8    0.63    0.11
   3   6   8    0.31    0.11
   3  -6  -8    0.32    0.09
  -3  -6   8    0.44    0.10
  -3  -6   8    0.37    0.08
  -3   7   8   17.19    0.68
  -3  -7  -8   17.72    0.73
   3   7  -8   16.30    0.69
   3   7   8   17.42    0.70
   3  -7  -8   17.67    0.74
  -3  -7   8   17.43    0.69
  -3  -8   8    2.10    0.19
   3   0   9    0.08    0.06
   3   0  -9   -0.07    0.05
   3   0   9    0.00    0.05
  -3   0   9    0.16    0.07
  -3   0  -9    0.04    0.08
   3   0  -9    0.00    0.05
  -3  -1  -9   13.70    0.59
   3   1  -9   15.66    0.57
  -3   1   9   14.63    0.55
   3  -1   9   14.94    0.56
   3  -1   9   15.14    0.54
  -3   1  -9   14.40    0.59
   3  -1  -9   14.84    0.57
   3   1   9   15.20    0.55
  -3  -1   9   14.58    0.55
   3  -1  -9   15.17    0.56
   3   1   9   14.30    0.55
   3   2  -9   47.01    1.69
  -3  -2  -9   47.00    1.77
   3  -2   9   48.35    1.68
  -3   2   9   49.46    1.65
   3  -2   9   49.93    1.64
  -3  -2   9   48.92    1.65
   3  -2  -9   48.02    1.76
   3   2   9   48.69    1.67
   3  -2  -9   49.39    1.67
   3   2   9   51.19    1.66
  -3   2  -9   47.66    1.77
   3  -3   9    2.30    0.16
   3  -3   9    2.51    0.16
  -3   3   9    2.38    0.18
   3   3  -9    2.39    0.17
  -3  -3  -9    2.75    0.18
   3   3   9    2.84    0.18
   3   3   9    2.54    0.15
  -3  -3   9    2.47    0.17
  -3   3  -9    2.65    0.18
   3  -3  -9    2.38    0.16
   3  -3  -9    2.33    0.15
  -3  -4  -9   16.63    0.68
   3   4  -9   16.37    0.64
   3  -4   9   16.68    0.63
   3  -4   9   16.79    0.61
  -3   4   9   16.21    0.63
  -3  -4   9   15.91    0.62
   3  -4  -9   16.31    0.66
   3   4   9   17.10    0.64
  -3   4  -9   16.96    0.67
   3   5  -9    2.87    0.20
  -3   5   9    3.27    0.21
  -3  -5  -9    2.94    0.22
   3  -5   9    3.11    0.19
  -3  -5   9    3.31    0.20
   3   5   9    3.46    0.23
  -3   5  -9    2.87    0.21
   3  -5  -9    3.10    0.21
  -3  -6  -9   12.83    0.57
  -3   6   9   12.73    0.53
   3   6   9   12.25    0.54
   3  -6  -9   12.79    0.57
  -3  -6   9   12.89    0.52
  -3  -7  -9    2.05    0.20
   3   7  -9    1.75    0.19
  -3   7   9    1.83    0.19
   3   7   9    1.67    0.20
   3  -7  -9    1.78    0.19
  -3   0 -10    0.09    0.09
   3   0 -10    0.02    0.05
   3   0  10   -0.01    0.06
   3   0 -10   -0.06    0.06
  -3   0  10    0.03    0.06
   3   0  10   -0.06    0.06
  -3  -1 -10   36.93    1.37
  -3   1  10   35.36    1.27
   3   1 -10   38.17    1.30
   3  -1  10   35.24    1.29
   3  -1  10   33.93    1.26
   3  -1 -10   37.37    1.34
   3   1  10   36.61    1.27
  -3   1 -10   38.80    1.36
   3   1  10   36.15    1.28
  -3  -1  10   37.18    1.27
   3  -1 -10   38.00    1.29
   3  -2  10    0.54    0.09
  -3   2  10    0.80    0.11
   3   2 -10    0.64    0.10
  -3  -2 -10    0.75    0.11
   3  -2  10    0.64    0.09
  -3   2 -10    0.82    0.12
   3  -2 -10    0.71    0.09
   3  -2 -10    0.91    0.11
   3   2  10    0.59    0.10
  -3  -2  10    0.55    0.10
   3   2  10    0.66    0.08
   3   3 -10   11.32    0.46
   3  -3  10   10.98    0.44
  -3   3  10   10.97    0.45
   3  -3  10   10.54    0.45
  -3  -3 -10   11.03    0.49
  -3  -3  10   10.82    0.45
   3   3  10   11.17    0.46
   3   3  10   11.04    0.44
   3  -3 -10   11.06    0.47
   3  -3 -10   11.48    0.44
  -3   3 -10   10.89    0.48
   3  -4  10    0.93    0.12
   3   4 -10    0.88    0.12
   3  -4  10    1.01    0.12
  -3   4  10    0.91    0.13
  -3  -4 -10    0.92    0.13
  -3   4 -10    1.08    0.14
   3   4  10    1.21    0.15
   3  -4 -10    0.98    0.12
  -3  -4  10    0.99    0.13
  -3  -5 -10   11.47    0.53
   3   5 -10   11.34    0.49
  -3   5  10   11.88    0.50
   3  -5  10   12.29    0.49
  -3  -5  10   12.14    0.49
   3   5  10   12.45    0.52
  -3   5 -10   11.36    0.55
   3  -5 -10   11.46    0.52
  -3   6  10    0.74    0.14
  -3  -6 -10    0.88    0.14
   3  -6 -10    0.58    0.12
  -3  -6  10    0.57    0.12
   3   6  10    0.82    0.16
   3   7 -10    0.55    0.15
  -3   7  10    0.42    0.13
   3   0  11    0.02    0.06
  -3   0  11    0.03    0.07
   3   0 -11    0.02    0.07
  -3   0 -11    0.13    0.10
   3   0  11    0.04    0.08
  -3   1  11    0.27    0.08
  -3  -1 -11    0.36    0.11
   3  -1  11    0.32    0.09
   3   1 -11    0.42    0.10
   3  -1  11    0.29    0.08
  -3  -1  11    0.31    0.09
   3   1  11    0.34    0.08
  -3   1 -11    0.38    0.10
   3   1  11    0.37    0.09
   3  -1 -11    0.37    0.09
   3  -1 -11    0.41    0.08
   3   2 -11   24.47    0.94
  -3  -2 -11   24.73    0.99
   3  -2  11   25.82    0.93
  -3   2  11   25.80    0.92
   3  -2  11   26.50    0.91
  -3   2 -11   24.07    0.98
   3  -2 -11   26.08    0.93
   3  -2 -11   25.72    0.97
  -3  -2  11   25.40    0.92
   3   2  11   25.67    0.92
   3   2  11   25.32    0.92
  -3   3  11    2.05    0.19
  -3  -3 -11    2.36    0.20
   3  -3  11    2.21    0.17
   3   3 -11    2.03    0.18
   3  -3  11    2.07    0.16
  -3  -3  11    2.14    0.17
   3   3  11    2.24    0.20
   3  -3 -11    2.45    0.17
  -3   3 -11    2.29    0.19
   3  -4  11    4.50    0.25
  -3  -4 -11    4.26    0.27
  -3   4  11    4.48    0.27
   3   4 -11    4.28    0.26
   3  -4 -11    4.51    0.26
   3   4  11    4.55    0.28
  -3   4 -11    4.32    0.27
  -3  -4  11    4.97    0.26
  -3   5  11   12.31    0.54
   3   5 -11   12.42    0.54
  -3  -5 -11   12.64    0.57
   3  -5  11   12.70    0.53
  -3  -5  11   13.17    0.53
   3  -5 -11   12.62    0.56
   3   5  11   13.47    0.56
  -3   6  11    0.73    0.14
  -3  -6 -11    0.68    0.13
  -3  -6  11    0.46    0.11
   3  -6 -11    0.60    0.13
   3   6  11    0.48    0.14
  -3   6 -11    0.69    0.12
   3   0  12   -0.01    0.07
   3   0  12    0.01    0.07
   3   0 -12   -0.05    0.07
  -3   0 -12    0.11    0.10
  -3   0  12    0.17    0.08
  -3  -1 -12    2.98    0.21
   3  -1  12    2.70    0.19
   3   1 -12    3.05    0.21
   3  -1  12    2.67    0.19
  -3   1  12    2.82    0.20
   3  -1 -12    2.75    0.20
  -3   1 -12    2.74    0.22
   3   1  12    2.97    0.19
  -3  -1  12    3.07    0.21
   3   1  12    2.85    0.20
   3  -2  12    3.19    0.21
  -3   2  12    2.73    0.21
   3   2 -12    2.77    0.21
   3  -2  12    3.17    0.20
  -3  -2 -12    2.86    0.22
   3  -2 -12    3.05    0.19
   3   2  12    2.88    0.19
   3   2  12    3.08    0.22
  -3   2 -12    3.01    0.22
   3  -2 -12    2.87    0.20
  -3  -2  12    3.09    0.21
   3  -3  12    2.62    0.19
   3  -3  12    2.38    0.19
  -3  -3 -12    2.43    0.20
  -3   3  12    2.41    0.20
   3   3 -12    2.20    0.20
   3   3  12    2.40    0.20
   3  -3 -12    2.56    0.18
  -3   3 -12    2.21    0.20
  -3  -3  12    2.51    0.19
  -3   4  12    2.59    0.22
   3   4 -12    2.46    0.21
  -3  -4 -12    2.16    0.19
   3  -4  12    2.29    0.19
   3   4  12    2.42    0.23
   3  -4 -12    2.57    0.19
  -3  -4  12    2.48    0.20
   3  -5  12    5.62    0.31
  -3  -5 -12    5.67    0.34
  -3   5  12    5.96    0.33
   3   5 -12    5.74    0.32
   3  -5 -12    5.83    0.32
  -3  -5  12    5.80    0.32
   3   5  12    5.98    0.35
   3   0  13   -0.08    0.08
   3   0  13   -0.02    0.08
  -3   0  13    0.10    0.09
   3   0 -13   -0.15    0.08
  -3   0 -13    0.01    0.10
   3   1 -13    5.36    0.29
   3  -1  13    4.95    0.27
  -3   1  13    4.90    0.28
   3  -1  13    5.06    0.28
  -3  -1 -13    5.12    0.30
   3  -1 -13    4.49    0.27
   3   1  13    5.04    0.27
   3   1  13    5.05    0.28
  -3  -1  13    5.06    0.29
  -3   1 -13    4.77    0.29
  -3  -2 -13    9.61    0.46
   3   2 -13    9.35    0.44
  -3  -2 -13    8.85    0.41
  -3   2  13    9.52    0.42
   3  -2  13   10.40    0.42
   3  -2  13    9.79    0.43
   3  -2 -13    9.18    0.42
  -3   2 -13    8.92    0.45
   3   2  13    8.87    0.42
  -3  -2  13    9.74    0.43
  -3  -3 -13    0.15    0.09
   3  -3  13   -0.01    0.09
  -3   3  13    0.03    0.09
   3   3 -13    0.02    0.09
   3   3  13    0.15    0.11
  -3  -3  13    0.07    0.09
   3  -3 -13    0.19    0.08
   3   4 -13    4.55    0.30
  -3   4  13    5.47    0.31
  -3  -4 -13    5.04    0.31
   3  -4  13    4.75    0.29
   3  -4 -13    4.98    0.29
  -3  -4  13    5.63    0.30
   3   4  13    5.07    0.31
  -3   0 -14    0.04    0.10
   3   0 -14   -0.09    0.09
  -3   0  14    0.14    0.10
   3   0  14   -0.02    0.08
   3   0  14    0.08    0.10
  -3  -1 -14    6.79    0.33
   3  -1  14    5.80    0.32
   3   1 -14    5.95    0.34
  -3   1  14    5.97    0.33
  -3  -1 -14    6.02    0.35
   3  -1  14    6.29    0.32
   3   1  14    6.48    0.33
  -3   1 -14    5.74    0.34
   3  -1 -14    6.02    0.33
  -3  -1  14    6.43    0.33
  -3  -2 -14    0.49    0.12
  -3   2  14    0.52    0.12
   3  -2  14    0.33    0.11
   3  -2  14    0.63    0.12
   3   2 -14    0.34    0.12
   3   2  14    0.54    0.13
  -3  -2  14    0.35    0.12
   3  -2 -14    0.45    0.12
  -3  -3 -14    0.27    0.11
   3   3 -14    0.04    0.11
  -3   3  14    0.06    0.11
   3  -3  14    0.01    0.09
  -3  -3  14    0.17    0.10
   3   3  14    0.19    0.12
  -3   0 -15    0.07    0.08
  -3   0 -15    0.00    0.10
   3   0  15   -0.09    0.09
   3   0 -15   -0.10    0.10
  -3  -1 -15    0.88    0.15
  -3  -1 -15    1.09    0.15
   3  -1  15    0.81    0.14
   3  -1 -15    0.63    0.14
   3   1  15    0.91    0.15
   3  -2  15    3.93    0.26
   4   0   0  607.88   21.81
  -4   0   0  690.85   20.25
   4   0   0  555.08   21.87
   4   0   0  575.05   20.50
  -4  -1   0  114.85    3.86
   4   1   0  116.88    3.88
  -4  -1   0  122.66    4.08
   4  -1   0  113.97    4.08
   4   1   0  115.33    3.77
   4  -1   0  111.91    3.84
  -4   1   0  113.66    3.88
  -4  -2   0  862.77   32.82
   4   2   0  941.81   29.86
  -4  -2   0  970.76   32.84
  -4   2   0  963.71   30.50
   4  -2   0  869.75   34.32
  -4   2   0  912.41   30.37
   4   2   0  933.53   30.40
   4  -2   0  877.45   32.09
   4   3   0   12.05    0.44
  -4  -3   0   11.99    0.44
   4  -3   0   11.82    0.43
  -4  -3   0   11.76    0.45
   4  -3   0   12.08    0.47
   4   3   0   12.39    0.42
  -4   3   0   12.51    0.45
  -4   3   0   12.14    0.41
  -4  -4   0   15.01    0.56
   4   4   0   15.38    0.56
   4  -4   0   14.87    0.54
  -4  -4   0   15.00    0.57
   4   4   0   15.91    0.53
  -4   4   0   17.37    0.53
  -4   4   0   14.31    0.56
  -4   5   0    2.57    0.13
   4  -5   0    1.93    0.14
  -4   5   0    2.44    0.16
  -4  -5   0    2.20    0.14
  -4  -5   0    2.40    0.13
   4   5   0    2.35    0.16
   4  -6   0   29.73    1.15
   4   6   0   31.00    1.08
  -4   6   0   30.79    1.10
  -4  -6   0   31.10    1.13
  -4  -6   0   30.56    1.09
   4  -7   0    0.56    0.11
  -4  -7   0    0.34    0.09
  -4   7   0    0.25    0.09
   4   7   0    0.39    0.11
  -4   8   0    1.83    0.19
  -4  -8   0    2.00    0.18
   4  -8   0    2.26    0.20
   4   8   0    1.88    0.19
   4  -9   0    2.79    0.23
   4   9   0    2.10    0.21
   4   0  -1   59.73    2.16
  -4   0  -1   64.26    2.16
  -4   0   1   66.60    2.17
  -4   0  -1   62.87    2.27
  -4   0   1   67.25    2.36
   4   0   1   65.49    2.13
   4   0   1   67.56    2.16
   4   0  -1   64.85    2.28
   4   1  -1  222.47    7.64
  -4  -1  -1  241.96    7.62
   4  -1   1  217.46    8.05
   4  -1   1  224.53    8.63
  -4   1   1  228.51    7.69
  -4  -1  -1  228.40    8.05
  -4   1   1  227.32    7.45
  -4  -1   1  227.32    7.51
  -4   1  -1  230.70    7.66
   4  -1  -1  232.37    8.07
   4   1   1  226.76    7.51
  -4  -1   1  242.42    7.99
   4   1   1  215.63    7.63
   4  -1  -1  231.74    7.69
  -4  -1   1  232.40    7.64
   4  -2   1   40.05    1.38
  -4   2   1   40.03    1.38
  -4  -2  -1   41.49    1.45
  -4  -2  -1   41.48    1.38
   4  -2   1   38.13    1.45
   4   2  -1   39.98    1.36
  -4   2   1   40.11    1.34
   4   2  -1   42.64    1.38
  -4  -2   1   39.58    1.38
  -4   2  -1   41.97    1.38
   4  -2  -1   40.46    1.45
   4   2   1   40.39    1.36
   4  -2  -1   39.78    1.37
  -4  -2   1   40.43    1.43
   4   2   1   44.70    1.37
  -4   2  -1   43.34    1.33
   4   3  -1   47.12    1.60
  -4   3   1   51.43    1.57
   4  -3   1   49.25    1.60
   4   3  -1   45.18    1.59
  -4  -3  -1   44.79    1.61
  -4   3   1   49.28    1.62
   4  -3   1   48.47    1.70
  -4  -3  -1   44.87    1.69
  -4   3  -1   45.60    1.56
  -4  -3   1   49.65    1.62
  -4   3  -1   46.30    1.62
   4  -3  -1   46.13    1.60
   4   3   1   47.97    1.59
   4   3   1   52.82    1.60
  -4  -3   1   50.16    1.68
   4  -3  -1   44.39    1.70
   4   4  -1    2.82    0.11
  -4  -4  -1    2.50    0.13
   4  -4   1    2.42    0.14
  -4   4   1    2.19    0.14
  -4  -4  -1    2.38    0.13
  -4   4   1    2.24    0.12
   4   4  -1    2.51    0.15
   4  -4   1    2.32    0.11
  -4   4  -1    2.31    0.14
   4  -4  -1    2.45    0.15
  -4   4  -1    2.65    0.12
   4   4   1    2.58    0.14
  -4  -4   1    2.33    0.12
   4  -4  -1    2.38    0.11
  -4   5   1    2.07    0.15
  -4  -5  -1    1.82    0.12
   4  -5   1    1.89    0.14
   4   5  -1    2.02    0.14
  -4  -5  -1    1.97    0.12
  -4   5   1    1.98    0.12
  -4   5  -1    1.88    0.11
   4  -5  -1    1.62    0.13
   4   5   1    1.95    0.14
  -4   5  -1    2.03    0.14
  -4  -5   1    1.83    0.12
  -4  -5   1    1.88    0.13
  -4   6   1    4.66    0.22
   4   6  -1    4.70    0.25
  -4   6   1    4.68    0.25
  -4  -6  -1    4.73    0.23
   4  -6   1    4.98    0.25
  -4  -6  -1    5.13    0.24
  -4  -6   1    3.96    0.23
  -4   6  -1    4.81    0.25
  -4  -6   1    4.80    0.23
   4  -6  -1    4.94    0.26
   4   6   1    4.62    0.25
  -4   7   1    1.66    0.17
  -4  -7  -1    1.78    0.15
   4   7  -1    1.40    0.15
  -4  -7  -1    1.70    0.14
  -4  -7   1    1.84    0.16
   4   7   1    1.97    0.17
   4  -7  -1    1.72    0.16
  -4   7  -1    1.66    0.17
   4  -8   1    0.22    0.10
  -4   8   1    0.31    0.12
   4   8  -1    0.35    0.12
  -4  -8  -1    0.34    0.10
  -4   8  -1    0.22    0.11
   4  -8  -1    0.23    0.10
  -4  -8   1    0.28    0.10
   4   8   1    0.36    0.12
   4   9  -1    5.96    0.35
   4  -9   1    6.57    0.36
   4  -9  -1    6.67    0.37
   4   9   1    6.07    0.35
  -4   0   2   19.63    0.65
   4   0   2   18.95    0.64
   4   0  -2   20.27    0.69
   4   0   2   19.45    0.67
   4   0  -2   19.64    0.67
  -4   0  -2   20.01    0.66
  -4   0  -2   18.29    0.70
  -4   0   2   18.78    0.67
   4  -1   2   87.44    2.80
  -4   1   2   85.74    2.80
   4  -1   2   85.46    3.01
   4  -1   2   82.60    2.86
  -4  -1  -2   87.82    2.85
  -4  -1  -2   86.62    3.01
  -4   1   2   81.72    2.86
  -4   1  -2   86.83    2.85
   4  -1  -2   85.45    3.02
   4   1   2   87.93    2.80
   4   1   2   85.82    2.87
  -4  -1   2   86.04    2.86
   4  -1  -2   84.59    2.86
  -4  -1   2   86.95    2.80
  -4  -2  -2   57.51    1.98
  -4   2   2   56.86    1.89
   4  -2   2   56.11    1.82
   4  -2   2   52.26    1.98
  -4   2   2   55.72    1.83
   4  -2   2   55.42    1.88
   4   2  -2   58.93    1.88
  -4   2  -2   57.40    1.88
   4  -2  -2   57.23    1.88
   4   2   2   58.69    1.87
  -4  -2   2   53.51    1.88
   4  -2  -2   55.23    1.98
   4   2   2   54.66    1.85
  -4  -2   2   55.95    1.85
  -4  -2   2   56.29    1.96
   4   3  -2   87.39    2.90
  -4  -3  -2   85.38    3.11
  -4   3   2   89.57    2.88
   4   3  -2   91.65    2.95
   4  -3   2   85.85    3.11
   4  -3   2   87.91    2.95
  -4  -3  -2   85.67    2.95
  -4   3   2   86.82    2.96
   4   3   2   87.05    2.93
  -4  -3   2   85.94    2.96
   4  -3  -2   85.52    2.94
  -4   3  -2   91.91    2.88
   4  -3  -2   93.58    3.12
   4   3   2   90.21    2.90
  -4  -3   2   89.75    3.10
  -4   3  -2   89.92    2.96
  -4   4   2   49.88    1.70
  -4   4   2   51.14    1.65
   4   4  -2   50.13    1.68
   4  -4   2   48.19    1.79
  -4  -4  -2   50.05    1.70
  -4  -4  -2   49.83    1.78
   4  -4   2   50.74    1.68
   4   4  -2   50.34    1.68
  -4   4  -2   51.34    1.64
  -4   4  -2   50.23    1.70
   4  -4  -2   50.29    1.79
   4  -4  -2   50.14    1.67
  -4  -4   2   47.21    1.70
   4   4   2   49.41    1.67
   4  -5   2    6.44    0.29
  -4   5   2    6.39    0.26
   4   5  -2    5.25    0.27
  -4  -5  -2    6.16    0.28
  -4  -5  -2    6.04    0.27
  -4   5   2    6.64    0.29
  -4  -5   2    6.25    0.26
   4   5   2    6.53    0.28
  -4   5  -2    6.21    0.25
  -4   5  -2    6.44    0.28
  -4  -5   2    6.32    0.27
   4   6  -2   55.86    1.85
  -4   6   2   55.71    1.82
  -4   6   2   54.46    1.88
  -4  -6  -2   52.14    1.87
  -4  -6  -2   55.10    1.97
   4  -6   2   55.66    1.98
  -4  -6   2   55.34    1.88
   4  -6  -2   54.67    1.98
  -4   6  -2   52.72    1.88
   4   6   2   52.16    1.84
  -4   7   2    0.04    0.09
   4   7  -2    0.07    0.09
  -4  -7  -2    0.07    0.06
   4  -7   2    0.02    0.08
  -4  -7  -2    0.03    0.07
   4   7   2    0.10    0.08
  -4  -7   2    0.09    0.07
  -4   7  -2    0.05    0.09
   4  -7  -2    0.01    0.08
  -4   8   2    4.37    0.27
  -4  -8  -2    4.17    0.25
   4   8  -2    4.30    0.27
  -4  -8  -2    4.45    0.25
   4  -8   2    4.58    0.27
   4   8   2    4.30    0.27
  -4  -8   2    4.07    0.25
   4  -8  -2    3.96    0.26
  -4   8  -2    3.86    0.26
   4   9  -2    2.28    0.23
   4  -9   2    2.47    0.21
  -4  -9  -2    1.84    0.20
   4   9   2    1.90    0.22
  -4   0   3  335.53   10.99
  -4   0  -3  337.92   11.83
  -4   0   3  328.45   11.21
  -4   0  -3  364.63   11.18
   4   0   3  340.52   11.24
   4   0  -3  300.19   11.70
   4   0  -3  339.30   11.20
  -4   1   3  118.50    4.02
   4  -1   3  117.98    4.23
  -4   1   3  116.15    3.93
  -4  -1  -3  122.71    4.24
   4   1  -3  125.04    4.05
   4  -1   3  122.25    4.02
   4  -1   3  122.03    3.94
  -4  -1  -3  126.22    4.03
  -4  -1   3  118.03    3.96
  -4  -1   3  117.30    4.02
  -4   1  -3  128.09    4.01
   4  -1  -3  119.84    4.04
   4   1   3  118.60    3.97
   4   1   3  122.53    4.06
   4  -1  -3  119.28    4.26
  -4  -2  -3   10.53    0.40
   4  -2   3   10.18    0.40
   4  -2   3   10.38    0.35
  -4   2   3    9.94    0.37
  -4  -2  -3   10.22    0.36
   4   2  -3   10.81    0.37
   4  -2   3    9.73    0.37
  -4   2   3   10.15    0.36
   4   2   3    8.70    0.36
  -4  -2   3    9.98    0.37
  -4   2  -3   10.05    0.37
   4  -2  -3   10.52    0.37
   4  -2  -3   10.04    0.39
   4   2   3   10.41    0.37
  -4  -2   3   10.61    0.37
   4  -3   3  113.08    3.69
  -4   3   3  112.75    3.79
   4  -3   3  109.75    3.99
   4   3  -3  112.95    3.78
  -4  -3  -3  113.69    3.78
  -4  -3  -3  113.01    3.99
  -4   3   3  115.67    3.70
   4  -3   3  115.02    3.78
  -4  -3   3  113.74    3.98
   4   3   3  114.68    3.72
  -4  -3   3  113.54    3.72
  -4  -3   3  112.31    3.79
  -4   3  -3  118.03    3.79
   4  -3  -3  111.61    3.77
   4   3   3  122.87    3.77
   4  -3  -3  104.35    3.99
   4  -4   3   15.27    0.65
   4   4  -3   16.66    0.60
  -4  -4  -3   16.23    0.65
   4   4  -3   16.56    0.61
   4  -4   3   17.53    0.60
  -4  -4  -3   17.26    0.61
  -4   4   3   16.59    0.62
  -4   4   3   17.76    0.60
  -4   4  -3   16.81    0.62
  -4  -4   3   17.11    0.62
   4   4   3   17.04    0.61
  -4   4  -3   18.36    0.58
   4  -4  -3   16.91    0.59
  -4  -4   3   17.68    0.62
   4  -5   3    5.89    0.28
  -4  -5  -3    5.37    0.25
  -4   5   3    6.04    0.27
   4  -5   3    5.97    0.24
   4   5  -3    5.98    0.27
  -4  -5  -3    5.83    0.27
  -4   5   3    6.05    0.25
  -4   5  -3    6.00    0.27
   4  -5  -3    5.92    0.28
  -4  -5   3    5.99    0.27
   4   5   3    6.26    0.28
   4   6  -3    9.01    0.40
  -4   6   3    9.60    0.40
  -4  -6  -3    9.11    0.40
  -4   6   3    9.35    0.37
   4  -6   3    9.28    0.41
  -4  -6  -3    8.87    0.38
  -4  -6   3    9.90    0.40
   4  -6  -3    9.61    0.42
   4   6   3    9.40    0.39
  -4   6  -3    8.81    0.39
  -4  -7  -3    6.49    0.31
  -4  -7  -3    5.67    0.29
  -4   7   3    6.37    0.32
   4   7  -3    6.30    0.32
   4  -7   3    6.24    0.32
  -4   7  -3    6.35    0.32
  -4  -7   3    6.30    0.31
   4  -7  -3    6.73    0.34
   4   7   3    5.87    0.32
   4   8  -3    0.63    0.14
  -4  -8  -3    0.69    0.12
  -4  -8  -3    0.61    0.11
  -4   8   3    0.68    0.14
   4  -8   3    0.59    0.12
  -4  -8   3    0.67    0.13
   4  -8  -3    1.07    0.14
   4   8   3    0.95    0.15
  -4   8  -3    0.90    0.14
   4  -9   3    3.08    0.26
  -4   0   4  151.71    5.46
  -4   0   4  159.56    5.38
   4   0   4  169.07    5.51
  -4   0  -4  158.81    5.73
   4   0  -4  171.81    5.74
  -4   0  -4  166.20    5.45
   4   0  -4  161.20    5.44
   4   0   4  166.83    5.37
   4   1  -4  287.76    9.39
   4  -1   4  272.61    9.06
   4   1  -4  270.22    9.05
  -4   1   4  255.96    9.02
  -4   1   4  241.88    8.77
  -4  -1  -4  281.66    9.69
   4  -1   4  269.28    8.80
  -4  -1  -4  258.21    9.49
   4  -1  -4  273.96   10.70
  -4  -1   4  272.87    8.87
   4  -1  -4  271.03    9.02
   4   1   4  274.69    9.01
   4   1   4  271.86    8.87
  -4  -1   4  265.32    9.03
  -4   1  -4  279.71    9.00
  -4   1  -4  265.28    9.53
  -4   2   4   80.79    2.62
   4   2  -4   87.85    2.78
  -4  -2  -4   80.57    2.66
   4   2  -4   82.05    2.68
   4  -2   4   78.35    2.68
  -4   2   4   78.24    2.68
  -4  -2  -4   79.13    2.82
   4  -2   4   83.80    2.61
   4  -2  -4   81.23    2.82
  -4   2  -4   71.08    2.67
  -4  -2   4   78.56    2.68
  -4  -2   4   80.22    2.63
   4  -2  -4   78.18    2.67
   4   2   4   80.62    2.63
   4   2   4   78.97    2.67
   4   3  -4    7.43    0.29
   4  -3   4    7.27    0.31
  -4  -3  -4    7.80    0.32
   4  -3   4    7.22    0.29
  -4   3   4    7.18    0.28
  -4  -3  -4    7.59    0.28
  -4   3   4    6.84    0.29
   4  -3   4    7.57    0.27
   4  -3  -4    7.68    0.28
  -4  -3   4    7.45    0.30
  -4  -3   4    6.85    0.29
  -4   3  -4    7.79    0.29
   4   3   4    7.57    0.27
   4   3   4    7.43    0.30
   4  -3  -4    7.26    0.31
  -4   4   4    6.49    0.28
  -4   4   4    6.62    0.27
   4  -4   4    6.59    0.26
   4   4  -4    6.79    0.27
  -4  -4  -4    5.62    0.26
   4  -4   4    6.71    0.29
  -4  -4  -4    6.38    0.29
   4  -4  -4    6.55    0.29
  -4  -4   4    6.58    0.27
   4   4   4    6.97    0.29
  -4  -4   4    6.60    0.28
  -4   4  -4    6.44    0.28
  -4   5   4    4.20    0.22
   4   5  -4    3.95    0.20
   4  -5   4    4.07    0.18
   4  -5   4    3.90    0.22
   4   5  -4    3.87    0.22
  -4   5   4    4.04    0.20
  -4  -5  -4    4.29    0.21
  -4  -5  -4    4.05    0.19
  -4  -5   4    4.05    0.20
   4  -5  -4    3.81    0.22
  -4   5  -4    4.24    0.21
   4   5   4    4.11    0.21
   4  -6   4   20.21    0.80
  -4  -6  -4   20.58    0.75
  -4   6   4   21.14    0.77
  -4   6   4   19.75    0.73
  -4  -6  -4   20.24    0.79
  -4   6  -4   20.04    0.76
   4  -6  -4   20.43    0.80
   4   6   4   20.34    0.75
  -4  -6   4   20.84    0.76
  -4  -7  -4    1.02    0.12
  -4   7   4    0.88    0.13
  -4  -7  -4    0.93    0.11
   4   7  -4    0.71    0.12
   4  -7   4    1.02    0.14
   4   7   4    0.85    0.14
  -4   7  -4    0.91    0.13
  -4  -7   4    0.99    0.13
   4  -7  -4    0.88    0.13
  -4  -8  -4    1.84    0.18
  -4   8   4    2.13    0.21
  -4  -8  -4    2.01    0.18
   4   8  -4    2.49    0.23
   4  -8   4    2.32    0.20
   4   8   4    2.24    0.22
  -4  -8   4    2.15    0.19
   4  -8  -4    2.17    0.21
  -4   8  -4    2.29    0.21
  -4  -9  -4    7.16    0.39
   4  -9   4    7.74    0.41
  -4   0  -5  494.82   18.17
  -4   0   5  486.49   17.15
   4   0  -5  535.01   18.02
   4   0  -5  521.01   17.25
   4   0   5  531.74   16.83
   4   0   5  533.24   17.24
  -4   0   5  505.21   16.88
  -4  -1  -5   61.32    1.92
   4   1  -5   56.49    1.95
  -4   1   5   55.54    1.94
  -4  -1  -5   57.43    2.06
   4  -1   5   54.05    1.95
   4   1  -5   62.09    2.02
   4  -1   5   56.78    1.90
  -4   1   5   59.67    1.91
   4   1   5   59.00    1.95
  -4   1  -5   58.41    2.06
   4  -1  -5   57.49    1.95
  -4  -1   5   56.31    1.94
   4   1   5   56.67    1.91
  -4   1  -5   59.60    1.93
  -4  -1   5   56.10    1.91
   4  -1  -5   59.14    2.04
  -4   2   5   18.03    0.66
   4  -2   5   17.85    0.70
  -4   2   5   18.78    0.65
  -4  -2  -5   19.66    0.64
  -4  -2  -5   18.81    0.71
   4   2  -5   19.06    0.67
   4   2  -5   19.77    0.66
   4  -2   5   18.98    0.64
   4  -2   5   18.13    0.66
  -4   2  -5   19.57    0.65
   4   2   5   18.25    0.65
  -4  -2   5   17.86    0.65
  -4  -2   5   17.97    0.66
   4  -2  -5   20.47    0.70
   4  -2  -5   18.93    0.66
   4   2   5   17.69    0.65
  -4  -3  -5   60.26    2.16
  -4   3   5   60.24    2.04
   4  -3   5   60.52    2.16
   4  -3   5   61.57    1.99
  -4   3   5   59.46    2.00
   4   3  -5   59.30    2.04
   4  -3   5   60.07    2.04
  -4  -3  -5   62.48    2.03
   4  -3  -5   60.44    2.03
   4  -3  -5   58.66    2.15
   4   3   5   59.67    2.01
  -4  -3   5   60.42    2.01
  -4   3  -5   63.82    2.04
   4   3   5   60.87    2.02
  -4  -3   5   58.07    2.04
   4  -4   5   11.89    0.44
  -4  -4  -5   12.70    0.45
   4  -4   5   11.77    0.46
   4  -4   5   11.61    0.49
  -4   4   5   12.06    0.45
  -4   4   5   11.98    0.47
   4   4  -5   12.95    0.46
  -4  -4  -5   12.10    0.50
  -4  -4   5   12.07    0.46
   4  -4  -5   12.39    0.50
   4   4   5   12.23    0.47
  -4  -4   5   12.32    0.46
  -4   4  -5   12.74    0.47
  -4  -5  -5    4.22    0.21
  -4   5   5    4.84    0.23
   4  -5   5    4.70    0.21
   4  -5   5    4.74    0.24
  -4   5   5    5.13    0.24
   4   5  -5    4.54    0.22
  -4  -5  -5    4.67    0.24
  -4   5  -5    4.77    0.23
   4   5   5    4.76    0.24
  -4  -5   5    4.82    0.23
   4  -5  -5    4.46    0.24
  -4  -5   5    4.64    0.23
   4  -6   5    4.59    0.25
  -4   6   5    4.48    0.24
   4   6  -5    4.46    0.25
  -4  -6  -5    4.59    0.23
  -4  -6  -5    4.52    0.25
  -4   6   5    4.58    0.25
  -4   6  -5    4.72    0.25
   4  -6  -5    4.42    0.25
   4   6   5    4.35    0.26
  -4  -6   5    4.52    0.24
  -4  -7  -5    2.82    0.20
   4   7  -5    2.35    0.20
  -4  -7  -5    2.67    0.17
   4  -7   5    2.71    0.20
  -4   7   5    2.15    0.20
  -4  -7   5    2.57    0.19
   4   7   5    2.37    0.21
   4  -7  -5    2.60    0.20
  -4   7  -5    2.67    0.20
   4   8  -5    0.34    0.13
  -4  -8  -5    0.53    0.11
  -4   8   5    0.42    0.13
   4  -8   5    0.44    0.12
  -4  -8  -5    0.59    0.12
  -4   8  -5    0.57    0.13
   4   8   5    0.58    0.14
  -4  -8   5    0.63    0.13
   4  -8  -5    0.44    0.12
   4   0   6   46.58    1.47
  -4   0  -6   42.95    1.59
   4   0  -6   42.98    1.51
  -4   0   6   45.47    1.49
  -4   0  -6   37.91    1.47
  -4   0   6   45.64    1.48
   4   0  -6   45.68    1.56
   4   0   6   46.95    1.51
  -4   1   6   38.32    1.38
   4   1  -6   41.28    1.40
   4  -1   6   39.64    1.36
  -4   1   6   40.31    1.37
   4  -1   6   40.67    1.40
  -4  -1  -6   41.50    1.48
   4   1  -6   43.65    1.44
   4  -1  -6   39.10    1.39
   4   1   6   41.11    1.39
   4  -1  -6   43.65    1.46
  -4  -1   6   40.04    1.37
  -4   1  -6   41.09    1.48
   4   1   6   39.67    1.37
  -4  -1   6   38.86    1.38
  -4   1  -6   43.93    1.37
  -4   2   6   31.71    1.05
   4   2  -6   29.77    1.06
   4  -2   6   29.18    1.06
  -4  -2  -6   29.52    1.12
   4  -2   6   30.51    1.02
  -4   2   6   30.74    1.04
  -4  -2  -6   31.52    1.03
   4  -2  -6   29.23    1.10
  -4  -2   6   30.45    1.04
   4   2   6   31.87    1.05
  -4   2  -6   30.15    1.12
  -4  -2   6   29.63    1.05
  -4   2  -6   32.42    1.04
   4  -2  -6   30.00    1.05
  -4  -3  -6   32.45    1.07
  -4   3   6   31.22    1.09
   4  -3   6   30.70    1.16
   4  -3   6   30.76    1.06
   4  -3   6   30.34    1.09
   4   3  -6   32.50    1.10
  -4  -3  -6   31.80    1.17
  -4   3   6   31.02    1.07
  -4   3  -6   31.81    1.08
  -4  -3   6   31.10    1.08
   4   3   6   33.08    1.09
   4  -3  -6   31.77    1.09
   4   3   6   31.62    1.08
  -4  -3   6   30.73    1.09
   4  -3  -6   31.60    1.15
  -4   4   6   30.95    1.10
   4  -4   6   32.53    1.19
  -4  -4  -6   31.95    1.19
   4  -4   6   32.59    1.09
  -4  -4  -6   33.19    1.11
   4  -4   6   32.52    1.12
   4   4  -6   31.07    1.12
  -4   4   6   30.67    1.12
  -4  -4   6   31.93    1.12
  -4   4  -6   31.61    1.12
  -4  -4   6   34.93    1.12
   4   4   6   32.60    1.12
   4  -4  -6   31.13    1.19
  -4   5   6    2.57    0.18
   4  -5   6    3.40    0.19
  -4  -5  -6    2.74    0.15
  -4   5   6    2.55    0.17
   4  -5   6    2.20    0.15
  -4  -5  -6    2.67    0.18
   4   5  -6    2.45    0.16
  -4  -5   6    2.47    0.16
   4  -5  -6    2.58    0.17
  -4   5  -6    2.70    0.17
   4   5   6    2.73    0.19
  -4  -5   6    2.45    0.16
   4  -6   6   30.67    1.13
   4   6  -6   29.13    1.07
  -4   6   6   29.71    1.05
  -4   6   6   30.22    1.07
  -4  -6  -6   29.60    1.13
  -4  -6   6   28.48    1.07
   4   6   6   28.86    1.06
  -4   6  -6   29.83    1.07
   4  -6  -6   30.39    1.14
  -4   7   6    0.13    0.10
  -4   7   6   -0.07    0.09
   4  -7   6    0.03    0.08
   4   7  -6   -0.06    0.09
  -4  -7  -6    0.04    0.08
   4   7   6    0.02    0.11
  -4  -7   6    0.13    0.08
  -4   7  -6   -0.01    0.08
   4  -7  -6    0.05    0.08
  -4   8   6   -0.04    0.11
   4   8  -6    0.11    0.10
   4  -8   6    0.11    0.10
   4  -8  -6    0.00    0.09
  -4  -8   6    0.07    0.09
   4   8   6    0.04    0.11
  -4   8  -6    0.03    0.10
   4   0  -7   60.24    1.96
  -4   0  -7   55.20    1.99
   4   0   7   56.00    1.88
   4   0  -7   52.98    1.88
  -4   0   7   52.99    1.84
  -4   0   7   54.81    1.86
   4   0   7   55.56    1.84
  -4   1   7   47.90    1.69
   4   1  -7   50.71    1.71
  -4   1   7   48.52    1.67
   4  -1   7   51.24    1.66
  -4  -1  -7   49.83    1.81
   4  -1   7   51.03    1.71
   4   1  -7   55.10    1.77
   4   1   7   50.10    1.70
  -4  -1   7   48.50    1.69
   4  -1  -7   51.38    1.78
  -4   1  -7   48.25    1.80
  -4  -1   7   47.97    1.67
   4  -1  -7   50.35    1.71
   4   1   7   49.80    1.67
   4  -2   7    4.52    0.21
  -4   2   7    4.49    0.21
  -4   2   7    4.47    0.21
   4  -2   7    4.47    0.20
  -4  -2  -7    4.60    0.24
   4   2  -7    4.65    0.22
  -4  -2   7    4.67    0.20
   4   2   7    4.54    0.20
  -4  -2   7    4.51    0.21
   4  -2  -7    4.65    0.21
   4   2   7    4.66    0.22
  -4   2  -7    4.83    0.24
   4  -2  -7    4.96    0.21
   4  -3   7   10.30    0.37
  -4  -3  -7    9.90    0.42
   4   3  -7    9.75    0.39
  -4   3   7    9.61    0.38
  -4   3   7    9.93    0.38
   4  -3   7   10.00    0.39
  -4   3  -7    9.28    0.42
  -4  -3   7    9.78    0.38
   4  -3  -7    9.17    0.40
   4   3   7    9.85    0.37
   4  -3  -7   10.27    0.38
  -4  -3   7    9.71    0.39
  -4   3  -7    9.57    0.37
   4   3   7    8.92    0.39
   4  -4   7    3.42    0.18
   4  -4   7    3.13    0.19
  -4   4   7    3.08    0.18
   4   4  -7    2.63    0.17
  -4   4   7    3.03    0.18
  -4  -4  -7    2.98    0.19
  -4   4  -7    2.83    0.17
   4   4   7    3.21    0.20
  -4  -4   7    3.18    0.19
   4  -4  -7    3.00    0.18
  -4  -4   7    3.45    0.17
   4   5  -7    5.27    0.26
  -4   5   7    5.62    0.27
   4  -5   7    5.42    0.25
  -4  -5  -7    5.12    0.28
  -4   5   7    5.22    0.26
   4  -5   7    5.54    0.28
  -4   5  -7    5.60    0.26
  -4  -5   7    5.04    0.26
   4   5   7    5.32    0.27
  -4  -5   7    5.38    0.26
   4  -5  -7    5.08    0.28
  -4  -6  -7    3.96    0.23
   4   6  -7    3.62    0.23
  -4   6   7    3.64    0.23
  -4   6   7    3.79    0.22
   4  -6   7    3.71    0.24
  -4  -6   7    3.72    0.22
   4   6   7    3.66    0.23
   4  -6  -7    3.49    0.23
  -4   6  -7    3.83    0.23
  -4  -7  -7    0.41    0.10
   4  -7   7    0.40    0.11
  -4   7   7    0.17    0.10
   4   7  -7    0.27    0.11
  -4  -7   7    0.23    0.09
   4   7   7    0.17    0.10
  -4   7  -7    0.37    0.11
   4  -7  -7    0.21    0.10
   4   8  -7    0.88    0.16
  -4  -8  -7    1.00    0.16
  -4   8  -7    0.90    0.15
  -4  -8   7    1.12    0.15
  -4   0   8   64.52    2.17
   4   0  -8   67.47    2.22
   4   0  -8   67.13    2.31
  -4   0  -8   64.76    2.34
   4   0   8   64.00    2.17
   4   0   8   63.89    2.21
  -4   1   8    6.15    0.27
   4   1  -8    6.23    0.28
   4  -1   8    6.30    0.27
  -4  -1  -8    6.19    0.30
   4  -1   8    6.36    0.26
  -4  -1   8    6.05    0.27
  -4   1  -8    6.57    0.30
   4  -1  -8    6.77    0.27
   4   1   8    6.26    0.27
   4  -1  -8    6.49    0.28
   4   1   8    6.42    0.27
  -4   2   8   87.62    2.95
   4   2  -8   87.50    3.02
   4  -2   8   90.36    2.94
   4  -2   8   88.71    3.02
  -4  -2  -8   89.53    3.18
   4   2   8   89.90    3.00
  -4  -2   8   87.19    2.99
   4  -2  -8   90.45    3.01
  -4  -2   8   85.80    2.96
   4   2   8   92.24    2.96
  -4   2  -8   92.40    3.18
   4  -2  -8   90.72    3.16
  -4  -3  -8    2.68    0.18
   4   3  -8    2.12    0.15
   4  -3   8    2.26    0.15
   4  -3   8    2.55    0.14
  -4   3   8    2.20    0.15
  -4  -3   8    2.27    0.13
  -4   3  -8    2.13    0.17
   4   3   8    2.32    0.13
   4  -3  -8    2.11    0.14
  -4  -3   8    2.16    0.16
   4  -3  -8    2.32    0.15
   4   3   8    2.45    0.16
   4   4  -8    4.63    0.24
   4  -4   8    4.80    0.23
  -4   4   8    4.50    0.24
  -4  -4  -8    4.85    0.26
  -4  -4   8    4.50    0.24
   4  -4  -8    4.36    0.24
  -4   4  -8    4.98    0.26
   4   4   8    4.93    0.25
  -4  -4   8    4.91    0.23
   4  -5   8    0.55    0.10
   4   5  -8    0.51    0.10
   4  -5   8    0.59    0.09
  -4   5   8    0.54    0.11
  -4  -5  -8    0.83    0.12
  -4  -5   8    0.48    0.08
  -4  -5   8    0.80    0.11
   4  -5  -8    0.54    0.10
   4   5   8    0.64    0.12
  -4  -6  -8    7.93    0.38
   4  -6   8    7.03    0.37
  -4   6   8    7.50    0.35
  -4  -6   8    7.85    0.35
   4  -6  -8    7.71    0.38
  -4  -6   8    7.74    0.36
   4   6   8    7.42    0.38
  -4   7   8    1.09    0.15
  -4  -7  -8    0.88    0.14
   4   7  -8    0.90    0.16
  -4  -7   8    0.99    0.13
   4   7   8    1.13    0.17
   4  -7  -8    0.77    0.14
  -4   0  -9   21.79    0.86
  -4   0   9   21.23    0.79
   4   0   9   23.56    0.79
   4   0   9   22.70    0.81
   4   0  -9   22.62    0.81
  -4  -1  -9   21.61    0.84
   4  -1   9   20.49    0.79
   4   1  -9   22.77    0.80
   4  -1   9   22.03    0.77
  -4   1   9   21.39    0.78
  -4   1  -9   21.49    0.84
   4  -1  -9   22.25    0.79
   4   1   9   21.51    0.77
   4   1   9   21.29    0.78
   4  -1  -9   22.84    0.81
  -4  -1   9   21.18    0.78
  -4   2   9    6.49    0.30
   4   2  -9    6.68    0.31
   4  -2   9    6.83    0.28
   4  -2   9    6.50    0.30
  -4  -2  -9    6.91    0.33
   4  -2  -9    7.48    0.30
   4   2   9    6.52    0.30
  -4  -2   9    6.48    0.30
   4  -2  -9    6.91    0.30
  -4   2  -9    6.93    0.33
   4   2   9    6.33    0.28
  -4  -3  -9   37.73    1.44
   4   3  -9   37.64    1.37
   4  -3   9   40.62    1.32
  -4   3   9   39.68    1.34
   4  -3   9   40.03    1.36
   4   3   9   36.98    1.34
   4  -3  -9   39.75    1.35
   4   3   9   40.03    1.34
  -4  -3   9   38.52    1.34
   4  -3  -9   37.27    1.42
  -4   3  -9   38.61    1.44
  -4   4   9    0.76    0.12
   4   4  -9    0.76    0.12
   4  -4   9    0.65    0.10
  -4  -4  -9    0.81    0.13
   4   4   9    0.83    0.13
   4  -4  -9    0.77    0.10
  -4  -4   9    0.76    0.11
  -4   4  -9    0.66    0.12
  -4  -5  -9    3.89    0.25
   4   5  -9    3.47    0.23
   4  -5   9    3.86    0.22
  -4   5   9    3.47    0.23
   4  -5  -9    3.55    0.23
  -4  -5   9    3.92    0.23
  -4   5  -9    3.88    0.25
   4   5   9    3.94    0.26
  -4   6   9    1.30    0.16
  -4  -6  -9    1.39    0.16
  -4   6  -9    1.34    0.16
   4  -6  -9    1.15    0.15
   4   6   9    1.28    0.17
  -4  -6   9    1.20    0.15
  -4   7   9    2.83    0.24
  -4  -7  -9    2.70    0.21
   4   7  -9    2.48    0.23
   4  -7  -9    2.18    0.20
   4   0  10   17.16    0.62
  -4   0  10   16.68    0.62
  -4   0 -10   16.29    0.67
   4   0 -10   16.62    0.64
   4   0  10   16.67    0.63
   4  -1  10    3.16    0.18
  -4   1  10    2.91    0.19
   4   1 -10    2.90    0.19
   4  -1  10    3.10    0.18
  -4  -1 -10    2.99    0.21
  -4   1 -10    3.02    0.21
   4  -1 -10    3.07    0.19
   4  -1 -10    3.22    0.17
   4   1  10    2.83    0.17
   4   1  10    2.94    0.19
  -4  -1  10    2.97    0.19
   4  -2  10    3.97    0.21
   4   2 -10    4.32    0.23
  -4   2  10    3.96    0.22
  -4  -2 -10    4.30    0.25
   4  -2  10    3.94    0.22
   4   2  10    4.21    0.23
  -4   2 -10    3.84    0.24
   4  -2 -10    4.11    0.22
   4   2  10    3.63    0.20
  -4  -2  10    3.66    0.22
   4  -2 -10    4.51    0.22
   4  -3  10   12.54    0.47
   4   3 -10   12.03    0.50
   4  -3  10   11.85    0.49
  -4  -3 -10   11.42    0.52
  -4   3  10   11.51    0.48
   4  -3 -10   12.60    0.48
  -4  -3  10   12.02    0.49
   4   3  10   12.65    0.50
  -4   3 -10   12.18    0.53
   4  -3 -10   12.80    0.51
  -4  -4 -10    9.04    0.42
  -4   4  10    8.23    0.39
   4   4 -10    8.85    0.40
   4  -4  10    8.61    0.39
   4   4  10    9.25    0.41
  -4   4 -10    8.76    0.42
  -4  -4  10    8.27    0.38
   4  -4 -10    9.62    0.41
   4  -5  10    1.36    0.14
   4   5 -10    1.17    0.14
  -4  -5 -10    1.73    0.17
  -4   5  10    1.19    0.15
  -4  -5  10    1.35    0.15
   4  -5 -10    1.30    0.14
  -4   5 -10    1.15    0.16
   4   5  10    1.28    0.17
  -4   6  10    7.84    0.39
  -4  -6 -10    8.25    0.40
   4   6  10    8.59    0.41
  -4  -6  10    7.52    0.37
   4  -6 -10    7.32    0.39
  -4   7  10    0.11    0.11
   4   0  11    1.77    0.15
   4   0 -11    1.64    0.16
   4   0  11    1.73    0.15
  -4   0 -11    1.62    0.17
  -4   0  11    1.58    0.15
  -4   1  11    2.73    0.19
   4  -1  11    2.83    0.18
   4   1 -11    2.94    0.20
  -4  -1 -11    2.94    0.21
   4  -1  11    2.90    0.19
  -4   1 -11    2.75    0.21
   4   1  11    3.20    0.20
  -4  -1  11    2.72    0.19
   4   1  11    2.78    0.18
   4  -1 -11    2.81    0.19
  -4   2  11    0.04    0.07
   4  -2  11    0.27    0.08
   4  -2  11    0.12    0.07
  -4  -2 -11    0.18    0.10
   4   2 -11    0.07    0.08
  -4   2 -11    0.15    0.10
   4  -2 -11    0.08    0.07
  -4  -2  11    0.28    0.09
   4  -2 -11    0.24    0.07
   4   2  11    0.04    0.08
   4   2  11    0.19    0.07
   4  -3  11   24.85    0.92
   4   3 -11   25.36    0.93
  -4   3  11   24.10    0.91
  -4  -3 -11   25.55    0.98
  -4  -3  11   24.93    0.91
   4   3  11   24.81    0.92
   4  -3 -11   24.72    0.96
  -4   3 -11   24.98    0.97
   4  -4  11    5.13    0.27
   4   4 -11    4.59    0.28
  -4   4  11    4.41    0.27
  -4  -4 -11    4.79    0.29
   4   4  11    5.26    0.30
  -4  -4  11    5.37    0.28
  -4   4 -11    4.50    0.29
   4  -4 -11    4.97    0.27
   4   5 -11    3.42    0.24
  -4  -5 -11    3.75    0.25
  -4   5  11    3.73    0.26
   4  -5  11    3.46    0.23
   4  -5 -11    3.59    0.25
   4   5  11    3.93    0.27
  -4  -5  11    3.67    0.24
  -4   6  11    3.25    0.25
  -4  -6  11    3.18    0.23
   4  -6 -11    3.17    0.24
   4   0  12   14.78    0.58
   4   0  12   15.04    0.57
  -4   0  12   14.54    0.58
  -4   0 -12   14.91    0.63
   4   0 -12   14.01    0.59
   4  -1  12   10.10    0.44
   4  -1  12   10.68    0.43
   4   1 -12   10.46    0.46
  -4   1  12   10.25    0.44
  -4  -1 -12    9.87    0.47
  -4   1 -12   10.33    0.48
   4   1  12   10.46    0.44
   4  -1 -12   10.67    0.45
   4   1  12   10.21    0.43
  -4  -1  12   10.26    0.44
   4   2 -12    3.09    0.22
  -4   2  12    3.04    0.22
   4  -2  12    3.12    0.20
  -4  -2 -12    3.19    0.24
   4  -2  12    2.88    0.20
   4   2  12    2.97    0.20
   4   2  12    3.01    0.22
   4  -2 -12    3.25    0.22
  -4  -2  12    3.51    0.22
  -4   2 -12    2.90    0.23
   4  -3  12    0.09    0.08
  -4   3  12    0.12    0.09
  -4  -3 -12    0.12    0.09
   4   3 -12    0.03    0.10
   4   3  12    0.18    0.10
  -4  -3  12    0.10    0.08
  -4   3 -12   -0.10    0.09
   4  -3 -12    0.19    0.07
   4   4 -12    1.45    0.17
  -4   4  12    1.85    0.18
   4  -4  12    1.89    0.18
  -4  -4 -12    1.71    0.18
   4   4  12    1.76    0.19
   4  -4 -12    1.68    0.17
  -4   4 -12    1.73    0.20
  -4  -4  12    1.77    0.18
   4  -5  12    0.28    0.10
   4   5 -12    0.27    0.12
  -4  -5 -12    0.46    0.12
  -4   5  12    0.18    0.12
   4   5  12    0.40    0.14
  -4  -5  12    0.34    0.11
   4  -5 -12    0.36    0.11
   4   0  13   45.27    1.50
   4   0 -13   42.86    1.54
  -4   0 -13   43.00    1.62
  -4   0  13   44.00    1.51
   4   0  13   39.90    1.52
   4  -1  13    3.17    0.21
   4   1 -13    2.82    0.23
  -4  -1 -13    2.86    0.23
   4  -1  13    2.88    0.21
  -4   1  13    2.96    0.22
   4   1  13    2.75    0.20
  -4  -1  13    2.91    0.22
   4  -1 -13    2.95    0.22
   4   1  13    2.64    0.21
  -4   1 -13    3.00    0.24
   4  -2  13    1.35    0.15
   4  -2  13    1.18    0.15
  -4  -2 -13    1.32    0.18
  -4   2  13    0.98    0.15
   4   2 -13    1.23    0.17
  -4  -2  13    1.43    0.16
   4   2  13    1.18    0.15
  -4   2 -13    1.10    0.16
   4   2  13    1.05    0.13
   4  -2 -13    1.10    0.14
   4  -3  13    4.77    0.29
  -4   3  13    5.51    0.30
  -4  -3 -13    5.23    0.31
   4   3 -13    5.13    0.31
  -4   3 -13    4.72    0.31
  -4  -3  13    5.04    0.29
   4   3  13    5.56    0.31
  -4  -4 -13    2.06    0.20
   4   4 -13    1.95    0.20
  -4   4  13    1.90    0.20
   4  -4  13    1.49    0.17
   4  -4 -13    2.32    0.19
  -4  -4  13    1.92    0.20
   4   4  13    1.81    0.20
   4   0  14   10.59    0.46
  -4   0 -14    9.97    0.50
  -4   0  14   10.79    0.48
   4   0  14    9.97    0.46
   4   0 -14   11.18    0.49
   4  -1  14    3.77    0.24
   4   1 -14    3.70    0.27
  -4  -1 -14    3.58    0.26
  -4   1  14    3.89    0.25
   4  -1  14    3.53    0.25
   4   1  14    4.07    0.25
   4  -1 -14    3.55    0.25
  -4  -1  14    3.86    0.26
  -4   1 -14    3.82    0.28
   4   1  14    3.76    0.25
   4   2 -14    1.70    0.20
  -4   2  14    2.15    0.21
   4  -2  14    1.86    0.19
  -4  -2 -14    2.03    0.21
   4  -2 -14    1.73    0.18
  -4   2 -14    2.03    0.21
  -4  -2  14    1.90    0.19
   4   2  14    2.16    0.21
  -4  -3 -14    2.90    0.26
   4   3  14    3.18    0.28
  -4   0 -15    8.03    0.43
   4   0  15    8.52    0.41
  -4  -1 -15    1.01    0.17
  -4  -1 -15    0.84    0.14
   4  -1  15    1.11    0.15
   4  -1 -15    1.01    0.18
  -4   1 -15    1.18    0.17
  -5   1   0    0.12    0.04
  -5  -1   0    0.05    0.03
   5   1   0    0.12    0.03
  -5  -1   0    0.13    0.03
   5   1   0    0.09    0.03
   5  -1   0    0.09    0.03
   5  -1   0    0.06    0.03
   5  -2   0  211.40    7.16
   5   2   0  210.38    6.93
  -5  -2   0  212.25    7.15
  -5  -2   0  216.06    7.45
   5  -2   0  212.06    7.55
  -5   2   0  215.69    7.15
   5   2   0  218.31    7.18
  -5   2   0  206.23    6.90
  -5  -3   0  152.28    5.56
   5  -3   0  151.39    5.27
  -5  -3   0  157.82    5.27
   5  -3   0  158.01    5.55
   5   3   0  164.55    5.25
  -5   3   0  161.91    5.28
  -5   3   0  163.70    5.17
   5   3   0  157.69    5.21
  -5  -4   0  176.46    5.86
   5   4   0  176.15    5.74
  -5  -4   0  171.80    6.14
  -5   4   0  176.24    5.86
   5  -4   0  171.67    6.16
  -5   4   0  180.35    5.74
   5   4   0  175.57    5.83
   5  -4   0  178.82    5.83
  -5  -5   0    3.38    0.17
  -5   5   0    3.41    0.19
  -5  -5   0    3.31    0.18
   5  -5   0    3.33    0.19
   5   6   0    0.19    0.08
  -5  -6   0    0.08    0.06
  -5  -6   0    0.08    0.05
  -5   6   0    0.15    0.09
   5  -6   0    0.05    0.07
  -5   7   0   10.31    0.47
   5  -7   0   11.53    0.49
   5   7   0   10.75    0.47
  -5  -7   0   11.09    0.46
   5   8   0    4.55    0.28
  -5  -8   0    4.54    0.26
  -5   8   0    3.89    0.27
   5  -8   0    4.03    0.27
  -5   0   1   -0.07    0.04
  -5   0  -1   -0.05    0.04
  -5   0  -1   -0.02    0.03
  -5   0   1   -0.09    0.02
   5   0   1   -0.06    0.02
   5   0  -1   -0.04    0.02
   5   0   1    0.03    0.03
   5   0  -1   -0.02    0.03
   5   1  -1  122.44    4.08
  -5  -1  -1  126.39    4.05
  -5   1   1  124.42    3.98
   5  -1   1  116.78    4.07
  -5   1   1  122.19    4.06
  -5  -1  -1  122.96    4.28
   5   1   1  115.67    4.05
   5  -1  -1  121.42    4.10
   5  -1  -1  120.23    4.31
  -5   1  -1  126.22    4.10
   5   1   1  122.22    3.97
  -5  -1   1  124.96    4.28
  -5  -1   1  120.96    3.98
  -5  -1   1  119.99    4.06
  -5  -2  -1   29.88    1.05
   5  -2   1   29.88    1.01
   5   2  -1   30.45    1.00
  -5   2   1   29.94    1.02
  -5   2   1   29.60    0.97
  -5  -2  -1   29.32    1.01
   5   2  -1   28.41    0.99
   5  -2   1   29.85    1.07
   5   2   1   29.25    0.99
   5  -2  -1   27.71    1.00
   5  -2  -1   30.49    1.06
   5   2   1   30.59    1.00
  -5   2  -1   27.80    1.01
  -5  -2   1   29.70    1.01
  -5  -2   1   29.54    1.04
  -5  -3  -1    3.35    0.16
   5  -3   1    3.69    0.15
   5  -3   1    3.52    0.17
   5   3  -1    3.71    0.15
   5   3  -1    3.36    0.17
  -5  -3  -1    3.67    0.16
  -5   3   1    3.31    0.14
  -5   3   1    3.28    0.17
   5  -3  -1    3.45    0.15
   5   3   1    3.52    0.17
   5  -3  -1    3.40    0.17
  -5   3  -1    3.29    0.17
  -5  -3   1    3.88    0.15
   5   3   1    3.69    0.15
  -5  -3   1    3.75    0.17
  -5   3  -1    3.56    0.13
  -5   4   1   21.46    0.71
  -5   4   1   21.07    0.76
   5   4  -1   20.67    0.74
   5   4  -1   21.36    0.73
   5  -4   1   20.69    0.73
   5  -4   1   21.04    0.79
  -5  -4  -1   20.13    0.77
  -5  -4  -1   21.25    0.75
   5  -4  -1   20.94    0.73
  -5  -4   1   20.25    0.75
  -5   4  -1   22.21    0.71
  -5  -4   1   20.67    0.76
  -5   4  -1   21.63    0.76
   5   4   1   19.53    0.74
   5   4   1   21.72    0.72
  -5   5   1   20.77    0.76
  -5   5   1   22.55    0.80
  -5  -5  -1   23.42    0.82
   5  -5   1   23.52    0.84
  -5  -5  -1   21.30    0.79
   5   5  -1   21.20    0.78
  -5   5  -1   21.69    0.80
  -5  -5   1   23.15    0.81
   5  -5  -1   22.69    0.84
  -5  -5   1   18.65    0.79
   5   5   1   22.46    0.79
   5   6  -1    2.64    0.19
  -5  -6  -1    2.72    0.16
  -5  -6  -1    2.73    0.17
  -5   6   1    2.82    0.19
   5  -6  -1    2.04    0.18
  -5  -6   1    2.59    0.16
  -5   6  -1    2.63    0.19
   5   6   1    2.75    0.19
  -5  -7  -1    7.62    0.34
  -5   7   1    7.07    0.35
   5  -7   1    6.94    0.36
   5   7  -1    7.03    0.35
  -5   7  -1    6.79    0.35
  -5  -7   1    7.20    0.34
   5   7   1    7.16    0.34
   5  -7  -1    7.38    0.36
   5  -8   1    3.32    0.24
  -5  -8  -1    3.16    0.22
  -5   8   1    3.00    0.24
   5   8  -1    2.90    0.24
  -5   8  -1    2.64    0.23
   5   8   1    2.76    0.23
   5  -8  -1    3.11    0.24
  -5  -8   1    3.23    0.22
  -5   0  -2   -0.20    0.04
  -5   0   2   -0.17    0.02
   5   0   2   -0.12    0.03
  -5   0   2   -0.17    0.04
   5   0  -2   -0.17    0.02
   5   0  -2   -0.22    0.03
  -5   0  -2   -0.14    0.04
   5   0   2   -0.15    0.02
  -5   1   2    8.69    0.32
   5  -1   2    7.60    0.28
  -5   1   2    8.65    0.29
  -5  -1  -2    8.64    0.31
   5   1  -2    8.48    0.31
  -5  -1  -2    8.62    0.33
   5  -1   2    8.60    0.33
   5  -1   2    8.49    0.31
   5  -1  -2    8.29    0.32
   5   1   2    8.48    0.30
  -5  -1   2    8.19    0.32
  -5  -1   2    8.71    0.31
   5  -1  -2    8.33    0.31
  -5   1  -2    8.92    0.32
   5   1   2    8.37    0.31
  -5   2   2  100.91    3.21
  -5  -2  -2  100.67    3.46
  -5   2   2   95.95    3.29
  -5  -2  -2  100.11    3.28
   5  -2   2   98.93    3.46
   5   2  -2  100.12    3.28
   5  -2   2   98.95    3.29
   5   2   2   88.46    3.28
  -5  -2   2  101.03    3.23
  -5  -2   2   99.49    3.52
   5  -2  -2   95.90    3.28
  -5  -2   2   99.99    3.29
   5  -2  -2  100.28    3.46
  -5   2  -2   99.62    3.29
   5   2   2   97.90    3.22
   5   3  -2   41.51    1.38
   5  -3   2   41.05    1.39
  -5   3   2   41.31    1.35
  -5   3   2   40.82    1.41
   5  -3   2   41.96    1.48
  -5  -3  -2   40.33    1.47
   5   3  -2   44.05    1.39
  -5  -3  -2   40.41    1.40
   5   3   2   42.87    1.38
   5  -3  -2   40.83    1.48
  -5   3  -2   42.94    1.34
  -5  -3   2   40.05    1.40
  -5   3  -2   38.05    1.40
   5  -3  -2   40.01    1.39
  -5  -3   2   41.20    1.44
   5   3   2   39.47    1.38
  -5   4   2   75.54    2.47
  -5   4   2   75.17    2.40
   5  -4   2   70.24    2.59
  -5  -4  -2   72.77    2.46
   5   4  -2   76.21    2.45
   5  -4   2   73.85    2.45
  -5  -4  -2   71.31    2.58
   5   4  -2   73.81    2.43
  -5  -4   2   73.75    2.47
  -5  -4   2   74.27    2.57
   5  -4  -2   70.55    2.60
  -5   4  -2   71.06    2.39
  -5   4  -2   74.21    2.47
   5  -4  -2   69.46    2.44
   5   4   2   73.06    2.42
  -5   5   2    5.62    0.26
   5   5  -2    5.34    0.26
  -5   5   2    5.45    0.23
  -5  -5  -2    5.50    0.25
   5  -5   2    5.40    0.27
  -5  -5  -2    5.49    0.25
  -5  -5   2    5.46    0.25
  -5   5  -2    5.58    0.26
   5   5   2    5.40    0.26
   5   6  -2    2.35    0.18
   5  -6   2    2.57    0.17
  -5  -6  -2    2.52    0.16
  -5  -6  -2    2.43    0.16
  -5   6   2    2.29    0.18
  -5  -6   2    2.69    0.17
   5   6   2    2.47    0.18
  -5   6  -2    1.97    0.18
   5  -6  -2    2.61    0.18
  -5  -7  -2    5.46    0.27
  -5  -7  -2    5.50    0.27
   5   7  -2    5.30    0.29
  -5   7   2    5.58    0.30
   5  -7   2    5.59    0.30
   5   7   2    5.36    0.29
  -5  -7   2    5.04    0.27
   5  -7  -2    5.26    0.29
  -5   7  -2    5.41    0.29
   5  -8   2   16.60    0.66
  -5   8   2   15.53    0.64
   5   8  -2   15.49    0.62
  -5  -8  -2   15.01    0.61
   5   8   2   14.48    0.62
   5  -8  -2   15.22    0.66
  -5   8  -2   14.08    0.63
  -5  -8   2   14.90    0.62
  -5   0  -3   -0.02    0.04
   5   0   3   -0.04    0.02
  -5   0   3   -0.02    0.04
  -5   0  -3   -0.04    0.04
  -5   0   3   -0.02    0.03
   5   0   3   -0.02    0.03
   5   0  -3   -0.02    0.03
  -5   1   3  181.64    6.16
   5   1  -3  180.35    6.15
   5  -1   3  184.88    6.13
  -5  -1  -3  181.18    6.48
   5  -1   3  190.11    6.01
  -5  -1  -3  188.60    6.11
   5  -1   3  183.11    6.51
  -5   1   3  179.63    5.98
   5   1   3  185.77    6.18
   5   1   3  183.56    6.05
  -5  -1   3  189.63    6.03
  -5  -1   3  177.26    6.17
   5  -1  -3  178.44    6.47
  -5   1  -3  188.26    6.13
   5  -1  -3  187.44    6.20
   5  -2   3   25.41    0.82
  -5   2   3   23.80    0.87
  -5  -2  -3   24.37    0.85
   5  -2   3   23.96    0.86
   5   2  -3   25.15    0.86
   5  -2   3   23.67    0.91
  -5  -2  -3   24.71    0.91
   5  -2  -3   26.49    0.86
  -5  -2   3   25.60    0.85
   5   2   3   25.53    0.85
  -5   2  -3   25.14    0.86
  -5  -2   3   25.28    0.87
   5  -2  -3   24.60    0.90
   5   2   3   25.39    0.85
  -5   3   3   22.11    0.76
   5  -3   3   22.02    0.78
  -5  -3  -3   21.88    0.83
  -5  -3  -3   22.74    0.78
  -5   3   3   22.99    0.80
   5   3  -3   22.57    0.78
   5  -3   3   22.11    0.84
   5   3   3   22.70    0.77
   5  -3  -3   21.97    0.83
   5  -3  -3   22.49    0.78
  -5  -3   3   23.17    0.79
  -5   3  -3   23.23    0.79
  -5  -3   3   22.45    0.78
   5   3   3   22.15    0.78
   5  -4   3    9.45    0.36
   5   4  -3    9.96    0.38
   5   4  -3    9.92    0.36
  -5   4   3    9.56    0.38
  -5  -4  -3    9.75    0.37
   5  -4   3    9.71    0.40
  -5  -4  -3    9.23    0.39
  -5   4   3    9.74    0.35
  -5  -4   3    9.57    0.38
  -5   4  -3   10.12    0.38
   5  -4  -3    9.09    0.35
   5   4   3    8.98    0.37
   5  -4  -3    9.13    0.39
   5  -5   3    5.25    0.27
   5  -5   3    5.12    0.23
  -5  -5  -3    5.68    0.26
  -5   5   3    4.96    0.26
  -5   5   3    5.65    0.24
  -5  -5  -3    5.85    0.25
   5   5  -3    5.67    0.26
   5   5   3    5.14    0.26
  -5  -5   3    5.26    0.25
   5  -5  -3    5.35    0.27
  -5   5  -3    5.94    0.26
  -5   6   3    2.85    0.20
   5  -6   3    2.72    0.19
  -5  -6  -3    2.77    0.17
   5   6  -3    2.69    0.19
  -5  -6  -3    2.72    0.17
  -5  -6   3    2.55    0.18
  -5   6  -3    2.52    0.19
   5  -6  -3    2.90    0.19
   5   6   3    2.45    0.19
  -5  -7  -3   14.50    0.60
  -5  -7  -3   14.59    0.57
  -5   7   3   15.15    0.60
   5  -7   3   15.07    0.61
   5   7  -3   14.34    0.58
   5  -7  -3   14.28    0.61
   5   7   3   13.47    0.58
  -5  -7   3   14.76    0.58
  -5   7  -3   13.86    0.59
   5   8  -3    3.63    0.27
  -5  -8  -3    3.91    0.24
  -5  -8  -3    4.11    0.25
  -5   8   3    4.05    0.27
   5  -8   3    3.76    0.27
   5  -8  -3    4.00    0.26
  -5   8  -3    3.73    0.26
   5   8   3    4.23    0.28
  -5  -8   3    4.00    0.25
  -5  -1  -4    5.31    0.24
   5  -1   4    5.63    0.20
   5  -1   4    5.47    0.22
  -5  -1  -4    5.53    0.20
  -5   1   4    5.53    0.23
  -5   1   4    5.56    0.21
   5   1  -4    5.42    0.23
  -5   1  -4    4.98    0.24
  -5   1  -4    5.56    0.21
   5  -1  -4    5.11    0.22
   5   1   4    5.40    0.21
   5   1   4    5.46    0.22
   5  -1  -4    5.50    0.22
  -5  -1   4    5.64    0.22
  -5  -1   4    5.47    0.22
  -5   2   4   73.62    2.42
   5  -2   4   75.89    2.41
   5   2  -4   77.20    2.49
  -5   2   4   72.42    2.49
   5  -2   4   71.41    2.48
   5  -2   4   71.22    2.62
  -5  -2  -4   74.99    2.47
   5  -2  -4   74.90    2.61
  -5  -2   4   72.04    2.48
   5   2   4   74.37    2.44
   5   2   4   76.19    2.47
   5  -2  -4   71.59    2.48
  -5   2  -4   76.00    2.48
  -5  -2   4   73.53    2.44
  -5   3   4    0.33    0.06
   5  -3   4    0.44    0.07
  -5   3   4    0.17    0.05
   5  -3   4    0.30    0.04
   5  -3   4    0.21    0.05
  -5  -3  -4    0.30    0.07
  -5  -3  -4    0.32    0.05
   5   3  -4    0.32    0.06
   5   3   4    0.29    0.04
  -5  -3   4    0.38    0.07
   5  -3  -4    0.31    0.06
  -5  -3   4    0.18    0.05
   5   3   4    0.27    0.06
   5  -3  -4    0.25    0.05
  -5   3  -4    0.34    0.06
   5  -4   4  216.94    7.33
  -5  -4  -4  221.47    7.33
   5   4  -4  221.94    7.33
  -5   4   4  218.87    7.18
  -5  -4  -4  217.63    7.73
  -5   4   4  216.85    7.35
   5  -4   4  221.38    7.74
   5  -4  -4  224.44    7.74
  -5   4  -4  222.71    7.35
  -5  -4   4  221.02    7.20
   5   4   4  219.16    7.20
  -5  -4   4  228.20    7.35
  -5   5   4    8.67    0.36
  -5  -5  -4    8.21    0.36
   5   5  -4    7.93    0.35
   5  -5   4    8.09    0.36
  -5   5   4    8.43    0.33
  -5  -5  -4    8.07    0.33
   5  -5   4    7.99    0.32
  -5  -5   4    8.16    0.35
  -5   5  -4    8.35    0.35
   5   5   4    8.01    0.35
   5  -5  -4    8.24    0.37
   5  -6   4    6.01    0.30
  -5  -6  -4    6.17    0.28
  -5   6   4    5.80    0.30
  -5  -6  -4    6.70    0.30
   5   6  -4    5.46    0.29
  -5  -6   4    6.13    0.29
   5   6   4    5.85    0.29
  -5   6  -4    5.55    0.29
   5  -6  -4    5.84    0.31
   5   7  -4    2.41    0.21
   5  -7   4    2.47    0.20
  -5   7   4    2.47    0.21
  -5  -7  -4    2.15    0.18
  -5  -7  -4    2.26    0.17
  -5   7  -4    2.33    0.20
   5   7   4    2.41    0.20
   5  -7  -4    2.56    0.20
  -5  -7   4    2.27    0.18
   5   8  -4    0.63    0.14
  -5  -8  -4    0.77    0.12
   5  -8   4    0.83    0.14
  -5  -8  -4    0.82    0.13
  -5   8   4    0.64    0.14
  -5  -8   4    0.63    0.12
  -5   8  -4    0.56    0.13
   5   8   4    0.65    0.14
   5  -8  -4    0.84    0.14
  -5   0   5   -0.04    0.04
   5   0   5    0.00    0.04
  -5   0  -5    0.02    0.06
   5   0  -5    0.02    0.02
   5   0  -5    0.08    0.05
   5   0   5   -0.02    0.03
  -5   0   5    0.01    0.04
  -5   0  -5   -0.01    0.03
  -5   1   5   77.08    2.73
   5   1  -5   88.28    2.84
  -5  -1  -5   85.41    2.71
   5  -1   5   80.63    2.66
   5  -1   5   77.08    2.73
  -5   1   5   78.53    2.67
  -5  -1  -5   80.63    2.88
   5   1  -5   78.49    2.73
   5  -1  -5   83.95    2.86
  -5  -1   5   79.21    2.73
  -5   1  -5   82.31    2.89
  -5   1  -5   86.88    2.72
   5  -1  -5   80.40    2.73
  -5  -1   5   80.00    2.68
   5   1   5   82.40    2.73
   5  -2   5   13.59    0.55
   5  -2   5   14.71    0.49
  -5  -2  -5   15.37    0.50
   5   2  -5   13.74    0.52
  -5   2   5   12.34    0.50
  -5   2   5   14.03    0.52
   5  -2   5   13.89    0.52
  -5  -2   5   14.06    0.51
   5   2   5   14.14    0.51
   5  -2  -5   14.59    0.52
  -5  -2   5   14.47    0.52
   5   2   5   14.43    0.51
  -5   2  -5   15.12    0.51
   5  -2  -5   15.01    0.54
  -5   3   5   27.05    0.96
  -5  -3  -5   26.79    1.01
   5   3  -5   27.79    0.96
  -5   3   5   26.80    0.93
   5  -3   5   27.17    0.91
   5  -3   5   26.37    0.95
  -5  -3  -5   27.91    0.94
   5  -3   5   26.96    1.01
  -5  -3   5   26.94    0.95
   5  -3  -5   28.17    1.01
   5  -3  -5   27.45    0.95
   5   3   5   27.37    0.93
  -5   3  -5   27.46    0.95
  -5  -3   5   27.90    0.95
   5   3   5   26.96    0.94
   5   4  -5    8.67    0.35
  -5  -4  -5    8.75    0.34
   5  -4   5    8.71    0.35
  -5   4   5    8.90    0.35
  -5   4   5    8.85    0.37
   5  -4   5    8.96    0.39
  -5  -4  -5    8.92    0.39
  -5   4  -5    9.13    0.36
  -5  -4   5    9.05    0.36
   5   4   5    9.14    0.37
  -5  -4   5    8.98    0.36
   5  -4  -5    9.04    0.38
  -5  -5  -5   34.95    1.31
   5   5  -5   33.39    1.22
   5  -5   5   37.52    1.31
   5   5  -5   34.21    1.22
  -5   5   5   36.22    1.24
   5  -5   5   36.99    1.22
  -5   5   5   35.59    1.21
  -5  -5  -5   33.56    1.22
   5  -5  -5   32.20    1.30
   5   5   5   36.20    1.23
  -5   5  -5   34.78    1.24
  -5  -5   5   36.97    1.25
   5  -6   5    1.85    0.16
  -5   6   5    2.16    0.16
  -5  -6  -5    2.07    0.15
  -5  -6  -5    2.13    0.17
  -5   6   5    2.19    0.18
   5   6  -5    2.24    0.19
  -5  -6   5    2.22    0.16
  -5   6  -5    2.07    0.17
   5  -6  -5    2.16    0.17
   5   6   5    1.79    0.17
   5  -7   5    9.99    0.46
  -5   7   5    9.64    0.44
   5   7  -5    9.31    0.44
  -5  -7  -5   10.51    0.46
  -5  -7  -5    9.93    0.42
   5  -7  -5    9.86    0.47
  -5  -7   5   10.12    0.44
  -5   7  -5    9.91    0.44
   5   7   5    9.56    0.45
   5   8  -5    2.80    0.24
   5  -8   5    2.58    0.22
  -5  -8  -5    2.32    0.19
  -5  -8  -5    2.65    0.21
  -5   8   5    2.49    0.23
   5  -8  -5    2.38    0.22
  -5  -8   5    2.76    0.21
   5   8   5    2.33    0.24
  -5   8  -5    2.61    0.23
   5   0   6   -0.03    0.04
  -5   0   6   -0.03    0.04
   5   0  -6    0.11    0.03
   5   0  -6    0.01    0.05
  -5   0  -6    0.02    0.02
  -5   0  -6    0.04    0.06
   5   0   6   -0.03    0.04
  -5   0   6    0.03    0.05
   5  -1   6    6.02    0.23
   5   1  -6    5.60    0.25
  -5   1   6    6.26    0.25
  -5  -1  -6    5.81    0.28
  -5   1   6    5.91    0.25
  -5   1  -6    6.12    0.28
  -5  -1   6    5.94    0.24
   5   1   6    5.98    0.24
  -5  -1   6    5.97    0.25
   5   1   6    5.92    0.24
   5  -1  -6    6.13    0.25
   5  -1  -6    6.01    0.25
  -5   2   6   67.48    2.29
   5  -2   6   69.53    2.35
   5   2  -6   68.98    2.35
  -5  -2  -6   67.38    2.48
  -5   2   6   68.96    2.34
  -5   2  -6   72.64    2.33
  -5  -2   6   70.14    2.34
   5   2   6   70.24    2.34
   5  -2  -6   69.17    2.34
   5  -2  -6   72.30    2.46
   5   2   6   68.24    2.30
  -5  -2   6   68.57    2.30
  -5   2  -6   69.54    2.48
  -5  -3  -6   10.07    0.42
   5  -3   6    9.92    0.39
   5  -3   6   10.24    0.36
   5   3  -6    9.85    0.39
  -5   3   6    9.91    0.39
  -5   3   6    9.77    0.38
   5  -3   6    9.98    0.42
  -5  -3   6    9.86    0.38
   5  -3  -6    9.73    0.41
   5   3   6    9.78    0.37
   5   3   6   10.01    0.39
  -5   3  -6    9.76    0.38
   5  -3  -6   10.03    0.38
  -5  -3   6    9.93    0.39
  -5  -4  -6   22.09    0.82
   5   4  -6   21.24    0.76
  -5   4   6   21.23    0.75
   5  -4   6   19.26    0.76
   5  -4   6   20.72    0.82
  -5   4   6   22.23    0.77
  -5  -4   6   20.42    0.76
   5   4   6   20.83    0.77
  -5  -4   6   20.52    0.76
  -5   4  -6   22.20    0.76
   5  -4  -6   21.96    0.81
   5   5  -6    8.76    0.37
  -5   5   6    9.08    0.37
  -5   5   6    9.08    0.39
   5  -5   6    9.30    0.37
   5  -5   6    8.63    0.40
  -5  -5  -6    8.77    0.40
   5  -5  -6    8.82    0.40
   5   5   6    9.04    0.39
  -5  -5   6    9.04    0.38
  -5   5  -6    8.90    0.38
  -5  -5   6    9.46    0.38
  -5   6   6    6.31    0.31
   5  -6   6    5.36    0.31
  -5  -6  -6    6.33    0.31
  -5   6   6    5.77    0.29
   5   6  -6    6.11    0.31
  -5   6  -6    6.16    0.30
  -5  -6   6    5.79    0.29
   5  -6  -6    5.80    0.31
   5   6   6    6.52    0.32
   5   7  -6    4.23    0.27
  -5   7   6    4.09    0.27
  -5  -7  -6    4.53    0.26
   5  -7   6    4.20    0.27
   5  -7  -6    4.39    0.27
  -5   7  -6    3.96    0.26
   5   7   6    4.08    0.26
  -5  -7   6    4.69    0.26
  -5   8   6   10.08    0.50
   5  -8   6   10.77    0.51
   5   8  -6   10.59    0.51
  -5  -8  -6   11.21    0.52
  -5   8  -6   10.07    0.49
  -5  -8   6   11.93    0.50
   5  -8  -6   11.30    0.53
   5   8   6   11.17    0.51
   5   0  -7    0.03    0.03
   5   0   7    0.23    0.05
  -5   0   7   -0.01    0.05
  -5   0   7   -0.07    0.04
  -5   0  -7   -0.01    0.07
   5   0  -7   -0.02    0.05
   5   0   7    0.01    0.05
  -5  -1  -7   50.01    1.82
  -5   1   7   50.24    1.68
   5   1  -7   48.31    1.72
   5  -1   7   50.43    1.67
   5  -1   7   50.75    1.72
  -5   1   7   49.79    1.70
   5  -1  -7   51.51    1.79
   5  -1  -7   50.69    1.72
   5   1   7   49.63    1.68
  -5  -1   7   50.28    1.70
  -5   1  -7   50.05    1.82
  -5  -1   7   50.24    1.68
   5   1   7   51.26    1.71
   5   2  -7    2.22    0.15
   5  -2   7    2.54    0.13
  -5   2   7    2.31    0.14
  -5   2   7    2.21    0.14
  -5  -2  -7    2.17    0.16
  -5   2  -7    2.30    0.16
   5  -2  -7    2.55    0.14
   5   2   7    2.24    0.15
  -5  -2   7    2.21    0.13
   5  -2  -7    2.31    0.14
  -5  -2   7    2.24    0.14
   5   2   7    2.45    0.13
   5  -3   7    5.86    0.26
   5   3  -7    5.85    0.26
  -5  -3  -7    6.37    0.29
  -5   3   7    5.72    0.26
  -5   3   7    5.74    0.26
  -5  -3   7    5.84    0.27
   5   3   7    5.86    0.24
   5  -3  -7    4.91    0.26
   5   3   7    6.11    0.27
  -5   3  -7    6.20    0.30
   5  -3  -7    5.95    0.25
  -5   4   7    6.21    0.29
   5   4  -7    5.95    0.28
  -5  -4  -7    6.73    0.32
  -5   4   7    6.19    0.28
   5  -4   7    6.57    0.28
   5  -4   7    6.57    0.31
   5  -4  -7    6.15    0.30
  -5  -4   7    6.52    0.28
  -5   4  -7    6.61    0.28
   5   4   7    6.48    0.30
  -5  -4   7    6.19    0.29
   5  -5   7   24.64    0.93
  -5   5   7   24.12    0.88
   5   5  -7   24.22    0.87
  -5   5   7   23.65    0.86
   5  -5   7   23.96    0.87
  -5  -5  -7   24.53    0.93
  -5   5  -7   24.63    0.87
   5   5   7   24.67    0.88
   5  -5  -7   22.87    0.92
  -5  -5   7   21.88    0.86
  -5  -5   7   23.92    0.87
  -5   6   7    1.28    0.15
  -5  -6  -7    1.40    0.15
  -5   6   7    1.34    0.14
   5  -6   7    1.32    0.16
   5   6  -7    1.20    0.15
  -5  -6   7    1.30    0.14
  -5   6  -7    1.25    0.14
   5   6   7    1.40    0.16
   5  -6  -7    1.03    0.13
   5  -7   7    4.08    0.26
  -5  -7  -7    4.09    0.25
   5   7  -7    3.66    0.26
   5  -7  -7    4.09    0.26
  -5  -7   7    3.88    0.24
  -5   7  -7    3.64    0.25
   5   7   7    3.96    0.28
  -5  -8  -7    1.31    0.18
  -5   8  -7    1.16    0.17
  -5  -8   7    1.42    0.18
   5   0  -8    0.06    0.06
  -5   0   8    0.03    0.04
  -5   0   8   -0.04    0.05
   5   0   8    0.06    0.05
   5   0   8    0.04    0.05
  -5   0  -8    0.09    0.08
  -5   1   8    0.89    0.09
  -5   1   8    0.87    0.10
   5  -1   8    0.94    0.10
   5  -1   8    0.95    0.10
   5   1  -8    0.73    0.09
  -5  -1  -8    0.84    0.12
  -5   1  -8    0.83    0.11
  -5  -1   8    1.01    0.10
   5   1   8    0.95    0.09
  -5  -1   8    0.98    0.08
   5  -1  -8    0.75    0.09
   5   1   8    1.00    0.10
   5  -1  -8    0.93    0.08
   5  -2   8   37.65    1.29
  -5   2   8   39.02    1.31
  -5  -2  -8   39.23    1.42
   5   2  -8   38.43    1.34
   5  -2   8   38.72    1.34
  -5   2  -8   38.01    1.42
  -5  -2   8   37.11    1.31
   5  -2  -8   38.05    1.39
   5   2   8   38.13    1.31
  -5  -2   8   38.86    1.32
   5  -2  -8   39.39    1.33
   5   2   8   37.77    1.32
   5   3  -8   26.99    0.98
  -5   3   8   27.08    0.96
   5  -3   8   27.12    0.98
  -5  -3  -8   27.01    1.04
  -5  -3   8   26.75    0.96
  -5   3  -8   26.77    1.04
   5  -3  -8   28.33    0.97
   5  -3  -8   27.56    1.02
   5   3   8   27.30    0.95
  -5  -3   8   28.02    0.96
   5   3   8   27.52    0.97
  -5  -4  -8   30.51    1.24
   5   4  -8   32.72    1.17
  -5   4   8   33.23    1.14
   5  -4   8   33.24    1.16
   5   4   8   33.69    1.16
  -5  -4   8   33.71    1.16
  -5   4  -8   33.21    1.24
   5  -4  -8   32.96    1.23
  -5  -4   8   32.33    1.15
  -5  -5  -8    2.66    0.20
   5   5  -8    2.51    0.17
  -5   5   8    2.05    0.17
   5  -5   8    2.59    0.17
   5  -5  -8    2.37    0.18
  -5  -5   8    2.41    0.16
  -5  -5   8    2.28    0.18
   5   5   8    2.54    0.19
  -5   5  -8    2.46    0.20
   5  -6   8    0.22    0.10
  -5   6   8    0.17    0.10
  -5  -6  -8    0.27    0.09
   5   6   8    0.06    0.11
   5  -6  -8    0.10    0.08
  -5  -6   8    0.11    0.08
  -5  -6   8    0.06    0.07
  -5  -7  -8    4.80    0.29
   5   7  -8    4.13    0.29
   5  -7   8    4.74    0.29
   5   7   8    4.45    0.29
   5  -7  -8    4.28    0.28
  -5  -7   8    4.46    0.26
  -5   0  -9   -0.01    0.08
  -5   0   9   -0.04    0.06
   5   0  -9   -0.07    0.05
   5   0   9    0.06    0.06
   5   0   9   -0.04    0.05
   5  -1   9   24.60    0.83
   5   1  -9   24.51    0.87
  -5  -1  -9   22.47    0.91
  -5   1   9   23.50    0.84
   5  -1   9   22.86    0.85
  -5  -1   9   22.03    0.84
   5   1   9   24.50    0.84
   5  -1  -9   23.90    0.88
   5   1   9   23.71    0.85
   5  -1  -9   23.74    0.86
  -5   1  -9   24.51    0.92
   5  -2   9    4.47    0.23
  -5  -2  -9    4.05    0.25
   5  -2   9    4.54    0.21
   5   2  -9    4.08    0.23
  -5   2   9    4.70    0.23
   5   2   9    4.55    0.21
  -5  -2   9    4.04    0.22
   5  -2  -9    4.66    0.22
  -5   2  -9    4.21    0.25
   5   2   9    4.46    0.23
   5  -2  -9    4.35    0.23
   5  -3   9    2.57    0.17
  -5  -3  -9    2.51    0.19
   5   3  -9    2.73    0.18
  -5   3   9    2.55    0.17
   5   3   9    2.85    0.20
   5  -3  -9    2.78    0.17
  -5  -3   9    2.39    0.17
   5   3   9    2.55    0.15
  -5   3  -9    2.74    0.20
   5  -3  -9    2.38    0.16
  -5  -4  -9    5.13    0.29
   5  -4   9    4.81    0.25
  -5   4   9    4.65    0.25
   5   4  -9    4.74    0.26
   5  -4  -9    4.61    0.26
   5   4   9    5.01    0.28
  -5  -4   9    4.82    0.26
  -5   4  -9    5.00    0.29
  -5   5   9   11.30    0.48
  -5  -5  -9   12.01    0.52
   5   5  -9   11.77    0.49
   5  -5   9   12.20    0.48
   5  -5  -9   10.43    0.50
  -5   5  -9   10.96    0.52
   5   5   9   12.84    0.51
  -5  -5   9   11.63    0.48
  -5   6   9    0.89    0.14
  -5  -6  -9    1.20    0.15
   5   6   9    0.90    0.16
   5  -6  -9    1.07    0.15
  -5   6  -9    1.08    0.16
  -5  -6   9    0.91    0.13
  -5  -7  -9    4.71    0.29
   5   7  -9    4.38    0.29
  -5   7  -9    4.11    0.32
   5  -7  -9    4.36    0.29
   5   0 -10    0.02    0.07
  -5   0 -10   -0.03    0.08
   5   0  10   -0.04    0.05
   5   0  10    0.05    0.06
  -5   0  10    0.07    0.07
   5  -1  10    1.57    0.13
   5  -1  10    1.36    0.13
  -5   1  10    1.62    0.15
   5   1 -10    1.50    0.15
  -5  -1 -10    1.58    0.16
  -5   1 -10    1.44    0.15
   5   1  10    1.36    0.12
   5  -1 -10    1.62    0.14
  -5  -1  10    1.51    0.13
   5   1  10    1.46    0.14
  -5   2  10   16.09    0.63
  -5  -2 -10   16.12    0.68
   5  -2  10   16.46    0.63
   5   2 -10   17.06    0.65
   5  -2  10   17.45    0.61
  -5  -2  10   16.68    0.63
   5  -2 -10   16.34    0.63
   5  -2 -10   16.89    0.65
  -5   2 -10   17.29    0.69
   5   2  10   16.95    0.63
   5   2  10   15.72    0.62
   5  -3  10    8.23    0.36
   5   3 -10    7.70    0.37
  -5   3  10    7.94    0.36
  -5  -3 -10    7.39    0.38
   5  -3 -10    8.14    0.36
  -5  -3  10    8.14    0.36
  -5   3 -10    8.09    0.39
   5  -3 -10    8.20    0.35
   5   3  10    7.80    0.36
  -5  -4 -10    6.99    0.35
   5  -4  10    6.49    0.31
   5   4 -10    6.09    0.32
  -5   4  10    5.95    0.31
  -5   4 -10    6.26    0.34
   5  -4 -10    6.36    0.32
   5   4  10    6.48    0.32
  -5  -4  10    6.38    0.31
   5  -5  10    0.46    0.10
   5   5 -10    0.45    0.11
  -5  -5 -10    0.61    0.12
  -5   5  10    0.61    0.12
  -5  -5  10    0.35    0.10
   5   5  10    0.62    0.14
  -5   5 -10    0.44    0.13
   5  -5 -10    0.42    0.10
  -5   6  10    2.01    0.20
  -5  -6 -10    2.27    0.20
   5   6  10    1.63    0.20
  -5  -6  10    2.11    0.19
   5  -6 -10    1.60    0.18
  -5   6 -10    1.68    0.20
  -5   0 -11    0.05    0.09
   5   0 -11   -0.05    0.06
   5   0  11   -0.01    0.06
  -5   0  11    0.05    0.08
   5   0  11   -0.10    0.07
  -5   1  11   25.26    0.92
  -5  -1 -11   23.96    0.99
   5   1 -11   25.04    0.94
   5  -1  11   25.75    0.93
   5  -1  11   25.43    0.90
  -5   1 -11   24.31    0.99
   5  -1 -11   27.73    0.94
   5   1  11   25.74    0.93
  -5  -1  11   24.71    0.92
   5   1  11   26.05    0.91
  -5  -2 -11    4.49    0.26
   5   2 -11    4.16    0.25
  -5   2  11    4.12    0.24
   5  -2  11    4.34    0.24
  -5  -2  11    4.25    0.24
   5   2  11    4.18    0.25
  -5   2 -11    4.15    0.27
   5  -2 -11    4.20    0.24
   5   2  11    4.39    0.23
   5   3 -11    2.53    0.20
  -5   3  11    3.12    0.21
  -5  -3 -11    3.05    0.23
   5  -3  11    2.92    0.20
  -5   3 -11    2.88    0.23
  -5  -3  11    2.85    0.20
   5  -3 -11    2.75    0.18
   5   3  11    2.95    0.22
   5  -4  11    0.71    0.12
   5   4 -11    0.80    0.13
  -5   4  11    0.79    0.13
  -5  -4 -11    0.65    0.13
  -5  -4  11    0.70    0.12
   5   4  11    0.83    0.15
   5  -4 -11    0.77    0.12
  -5   4 -11    0.68    0.15
  -5   5  11    1.80    0.19
  -5  -5 -11    2.26    0.20
   5   5 -11    1.79    0.18
   5  -5  11    2.12    0.18
  -5   5 -11    1.92    0.21
  -5  -5  11    2.40    0.20
   5   5  11    1.99    0.21
   5  -5 -11    1.93    0.18
  -5   6  11    0.57    0.13
   5  -6 -11    0.74    0.13
  -5   0 -12    0.02    0.10
  -5   0  12    0.04    0.08
   5   0 -12   -0.11    0.07
   5   0  12   -0.03    0.08
   5   0  12    0.03    0.07
   5  -1  12    1.68    0.15
  -5  -1 -12    0.87    0.15
  -5   1  12    0.96    0.13
   5  -1  12    1.19    0.14
   5   1 -12    0.94    0.14
   5   1  12    1.04    0.13
   5  -1 -12    0.86    0.12
  -5  -1  12    0.95    0.13
  -5   1 -12    0.93    0.16
   5   1  12    1.14    0.14
   5  -2  12    8.31    0.37
   5   2 -12    7.41    0.38
  -5  -2 -12    7.58    0.39
  -5   2  12    7.65    0.36
   5  -2 -12    7.55    0.36
   5   2  12    7.81    0.35
  -5  -2  12    7.78    0.36
  -5   2 -12    7.52    0.39
   5   2  12    7.88    0.37
   5  -3  12    0.21    0.10
  -5   3  12    0.34    0.11
  -5  -3 -12    0.47    0.13
   5   3 -12    0.32    0.12
  -5   3 -12    0.41    0.13
   5   3  12    0.34    0.11
  -5  -3  12    0.24    0.10
  -5  -4 -12   13.76    0.61
   5  -4  12   12.92    0.56
  -5   4  12   13.93    0.57
   5   4 -12   13.45    0.58
  -5   4 -12   13.01    0.60
  -5  -4  12   13.40    0.56
   5   4  12   14.13    0.58
   5  -4 -12   13.57    0.58
   5   5 -12    1.68    0.19
  -5   5  12    2.12    0.21
   5  -5  12    1.94    0.18
   5  -5 -12    1.84    0.19
  -5  -5  12    1.86    0.19
   5   5  12    2.22    0.24
   5   0 -13    0.02    0.10
  -5   0  13    0.03    0.09
   5   0  13    0.03    0.09
   5   0  13   -0.01    0.07
  -5   0 -13    0.00    0.11
   5  -1  13    5.70    0.31
  -5  -1 -13    6.15    0.34
  -5   1  13    5.69    0.31
   5   1 -13    5.81    0.32
   5  -1  13    5.97    0.30
   5  -1 -13    5.88    0.32
   5   1  13    5.44    0.30
  -5   1 -13    5.52    0.34
   5   1  13    5.87    0.30
  -5  -1  13    5.80    0.31
  -5  -2 -13    0.41    0.12
   5   2 -13    0.31    0.11
  -5   2  13    0.65    0.13
   5  -2  13    0.46    0.10
   5   2  13    0.39    0.12
   5   2  13    0.39    0.10
  -5   2 -13    0.54    0.13
   5  -2 -13    0.26    0.11
  -5  -2  13    0.30    0.10
  -5   3  13    4.09    0.26
   5  -3  13    4.06    0.26
  -5  -3 -13    4.06    0.28
   5   3 -13    3.91    0.28
  -5   3 -13    3.96    0.29
   5   3  13    3.99    0.27
  -5  -3  13    4.17    0.27
  -5   4  13    0.48    0.13
   5  -4  13    0.47    0.11
   5   4 -13    0.40    0.13
   5   4  13    0.48    0.14
  -5   0  14    0.04    0.10
   5   0  14   -0.05    0.08
   5   0 -14   -0.05    0.10
  -5   0 -14    0.02    0.11
   5   0  14    0.04    0.09
   5  -1  14    0.99    0.14
   5   1 -14    0.79    0.14
  -5  -1 -14    1.16    0.17
  -5   1  14    0.99    0.15
   5  -1 -14    1.01    0.15
   5   1  14    0.88    0.14
  -5   1 -14    0.88    0.16
   5   1  14    0.96    0.15
  -5  -1  14    0.90    0.15
   5   2 -14    8.00    0.41
  -5   2  14    8.08    0.40
   5  -2  14    8.13    0.40
  -5  -2 -14    7.89    0.42
   5  -2 -14    7.69    0.39
  -5  -2  14    7.84    0.39
   5   2  14    8.11    0.39
  -5   2 -14    7.94    0.43
   5   2  14    7.51    0.38
   5   0  15    0.09    0.10
  -6   0   0  212.49    7.10
   6   0   0  206.80    7.42
   6   0   0  205.56    7.04
   6   0   0  219.34    6.90
  -6  -1   0  132.40    4.66
   6  -1   0  129.34    4.45
  -6   1   0  137.12    4.43
   6  -1   0  133.77    4.32
   6   1   0  130.42    4.74
  -6  -1   0  134.33    4.42
   6   1   0  129.24    4.36
   6  -1   0  136.08    4.69
   6   2   0    0.34    0.05
   6   2   0    0.37    0.05
   6  -2   0    0.40    0.05
  -6  -2   0    0.40    0.04
  -6  -2   0    0.43    0.06
  -6   2   0    0.34    0.06
   6  -2   0    0.31    0.05
  -6   3   0   58.71    1.88
   6  -3   0   56.95    2.06
   6   3   0   59.41    1.94
   6   3   0   56.90    1.92
  -6  -3   0   58.80    1.96
  -6  -3   0   57.26    2.04
   6  -3   0   57.56    1.95
  -6   3   0   57.50    1.96
  -6  -4   0    3.67    0.17
   6  -4   0    3.51    0.19
   6   4   0    3.53    0.19
   6   4   0    3.86    0.16
   6  -4   0    3.52    0.16
  -6   4   0    3.22    0.18
  -6  -4   0    3.89    0.18
  -6   5   0    1.70    0.14
  -6  -5   0    1.79    0.13
  -6  -5   0    1.55    0.11
   6   5   0    1.56    0.13
  -6  -6   0   14.89    0.58
   6   6   0   14.53    0.58
  -6   6   0   15.65    0.60
   6  -6   0   15.53    0.62
  -6  -7   0    5.26    0.27
   6   7   0    5.30    0.29
  -6   7   0    5.10    0.29
  -6  -8   0    9.84    0.45
  -6   8   0    9.90    0.47
   6  -8   0   10.34    0.49
   6   8   0   10.25    0.47
   6   0  -1   49.71    1.70
  -6   0   1   42.78    1.63
  -6   0   1   41.15    1.58
   6   0  -1   49.28    1.63
  -6   0  -1   49.36    1.71
   6   0   1   52.08    1.58
  -6   0  -1   51.06    1.63
   6   0   1   50.30    1.63
  -6  -1  -1    0.57    0.06
  -6  -1  -1    0.48    0.05
   6  -1   1    0.38    0.05
  -6   1   1    0.50    0.03
   6   1  -1    0.58    0.06
   6  -1   1    0.37    0.05
  -6   1   1    0.48    0.07
   6   1   1    0.51    0.05
  -6  -1   1    0.44    0.04
  -6  -1   1    0.47    0.05
   6   1   1    0.50    0.05
   6  -1  -1    0.50    0.05
  -6  -1   1    0.44    0.06
  -6   1  -1    0.62    0.07
   6   2  -1   18.47    0.65
   6  -2   1   18.67    0.69
  -6   2   1   18.19    0.61
  -6  -2  -1   18.60    0.68
   6   2  -1   18.91    0.65
  -6   2   1   17.98    0.66
  -6  -2  -1   20.92    0.66
   6  -2   1   18.78    0.65
   6   2   1   18.34    0.65
   6  -2  -1   18.30    0.69
  -6   2  -1   20.71    0.66
   6  -2  -1   18.09    0.65
  -6  -2   1   18.34    0.66
   6   2   1   17.48    0.64
  -6  -2   1   18.03    0.66
   6   3  -1   72.75    2.36
   6  -3   1   69.24    2.36
  -6   3   1   73.51    2.29
  -6  -3  -1   60.12    2.36
  -6  -3  -1   65.82    2.48
  -6   3   1   70.58    2.37
   6   3  -1   71.52    2.32
   6  -3   1   73.48    2.49
  -6  -3   1   69.51    2.37
  -6  -3   1   71.60    2.46
  -6   3  -1   71.08    2.37
   6   3   1   69.06    2.32
   6   3   1   72.38    2.35
   6  -3  -1   72.69    2.49
   6  -3  -1   70.80    2.36
  -6  -4  -1   14.22    0.52
  -6   4   1   14.23    0.53
   6   4  -1   14.43    0.50
   6   4  -1   13.73    0.52
  -6  -4  -1   13.67    0.53
   6  -4   1   13.74    0.55
   6  -4   1   14.44    0.51
  -6  -4   1   14.24    0.52
  -6  -4   1   14.09    0.52
   6  -4  -1   13.68    0.55
  -6   4  -1   13.84    0.53
   6   4   1   13.62    0.52
   6   4   1   13.94    0.49
   6  -4  -1   13.82    0.50
   6   5  -1    4.46    0.23
  -6   5   1    4.37    0.23
  -6  -5  -1    4.26    0.20
   6  -5   1    4.26    0.23
  -6  -5  -1    4.29    0.21
  -6  -5   1    4.25    0.21
   6  -5  -1    4.51    0.23
   6   5   1    4.04    0.22
  -6   5  -1    4.62    0.23
  -6  -6  -1   22.27    0.79
   6  -6   1   21.53    0.84
  -6   6   1   21.62    0.81
  -6  -6  -1   21.35    0.82
   6   6  -1   21.47    0.79
   6   6   1   20.62    0.79
  -6   6  -1   20.98    0.80
  -6  -6   1   21.16    0.79
   6  -6  -1   21.80    0.84
   6   7  -1    4.73    0.28
  -6   7   1    4.91    0.29
   6  -7   1    5.01    0.28
  -6  -7  -1    5.12    0.26
   6  -7  -1    5.41    0.29
  -6  -7   1    4.42    0.26
  -6   7  -1    5.08    0.29
   6   7   1    5.03    0.28
  -6   8   1    0.34    0.13
  -6  -8  -1    0.41    0.10
   6  -8   1    0.28    0.12
   6   8  -1    0.22    0.12
  -6  -8   1    0.35    0.10
  -6   8  -1    0.36    0.12
   6   8   1    0.50    0.13
   6  -8  -1    0.21    0.10
  -6   0   2  279.00    8.66
  -6   0  -2  258.15    9.33
   6   0   2  259.01    8.61
  -6   0   2  243.97    8.84
   6   0  -2  278.40    9.25
  -6   0  -2  269.76    8.88
   6   0  -2  258.24    8.85
  -6   1   2   54.63    1.79
   6   1  -2   55.58    1.85
   6  -1   2   53.39    1.85
  -6   1   2   54.59    1.85
  -6  -1  -2   55.14    1.84
  -6  -1  -2   53.62    1.94
   6  -1   2   56.29    1.95
  -6  -1   2   53.30    1.91
   6  -1  -2   53.12    1.85
  -6   1  -2   56.13    1.85
   6  -1  -2   56.08    1.93
  -6  -1   2   55.28    1.85
  -6  -1   2   55.79    1.81
   6   1   2   54.76    1.80
  -6  -2  -2   34.50    1.18
  -6  -2  -2   33.78    1.24
   6   2  -2   34.67    1.18
  -6   2   2   36.57    1.14
  -6   2   2   34.97    1.19
   6  -2   2   34.50    1.18
   6  -2   2   35.49    1.25
   6  -2  -2   34.88    1.24
  -6   2  -2   34.09    1.18
   6   2   2   35.50    1.18
   6  -2  -2   32.62    1.18
   6   2   2   35.00    1.16
  -6  -2   2   34.21    1.16
  -6  -2   2   34.95    1.21
  -6  -2   2   33.40    1.19
   6  -3   2   86.83    3.24
  -6   3   2   92.47    2.99
   6   3  -2   97.50    3.07
   6  -3   2   89.90    3.07
  -6   3   2   88.78    3.08
  -6  -3  -2   91.99    3.23
   6   3  -2   93.20    3.02
  -6  -3  -2   93.68    3.07
   6  -3  -2   89.81    3.23
  -6   3  -2   93.94    3.08
   6  -3  -2   92.66    3.06
  -6  -3   2   88.56    3.08
   6   3   2   90.80    3.02
   6   3   2   93.56    3.06
  -6  -4  -2   16.32    0.62
  -6   4   2   17.30    0.58
  -6   4   2   16.66    0.63
  -6  -4  -2   16.74    0.64
   6   4  -2   17.09    0.62
   6  -4   2   16.80    0.66
   6   4  -2   17.57    0.61
   6  -4   2   16.80    0.61
   6  -4  -2   17.06    0.66
   6  -4  -2   16.95    0.60
  -6   4  -2   17.79    0.63
   6   4   2   17.18    0.62
   6  -5   2    5.22    0.23
  -6   5   2    5.29    0.26
   6  -5   2    5.08    0.25
   6   5  -2    5.76    0.26
  -6  -5  -2    5.10    0.24
  -6  -5  -2    4.96    0.24
  -6  -5   2    4.94    0.24
   6  -5  -2    5.10    0.26
  -6   5  -2    5.28    0.26
   6   5   2    5.09    0.25
  -6   6   2   18.05    0.69
   6   6  -2   18.09    0.68
  -6  -6  -2   17.53    0.67
  -6  -6  -2   18.69    0.70
   6   6   2   18.26    0.68
  -6   6  -2   16.94    0.68
   6  -6  -2   18.13    0.72
  -6  -6   2   17.99    0.68
   6  -7   2    0.28    0.09
   6   7  -2    0.34    0.10
  -6   7   2    0.28    0.11
  -6  -7  -2    0.44    0.09
   6   7   2    0.32    0.11
   6  -7  -2    0.41    0.11
  -6   7  -2    0.43    0.11
  -6  -7   2    0.44    0.10
   6  -8   2    5.06    0.30
  -6   8   2    4.96    0.31
  -6  -8  -2    4.57    0.28
   6   8  -2    4.98    0.30
  -6  -8   2    4.30    0.28
   6   8   2    4.75    0.30
  -6   8  -2    4.94    0.30
   6  -8  -2    5.49    0.31
  -6   0   3    8.78    0.34
  -6   0   3    8.62    0.32
   6   0   3    8.36    0.31
   6   0  -3    8.51    0.33
   6   0  -3    9.29    0.32
  -6   0  -3    8.69    0.35
  -6   0  -3    9.28    0.33
   6   0   3    8.94    0.33
  -6  -1  -3    7.93    0.33
  -6  -1  -3    8.00    0.30
  -6   1   3    8.34    0.29
   6  -1   3    8.39    0.33
   6  -1   3    8.38    0.31
   6   1  -3    8.08    0.31
  -6   1   3    8.47    0.32
   6  -1  -3    7.86    0.31
   6   1   3    8.70    0.30
   6  -1  -3    7.76    0.31
  -6  -1   3    7.91    0.31
  -6  -1   3    8.01    0.30
  -6   1  -3    7.28    0.31
   6   1   3    8.92    0.31
   6  -2   3  153.53    4.91
   6  -2   3  138.64    4.54
  -6   2   3  137.15    4.54
  -6  -2  -3  137.63    4.90
   6  -2   3  139.40    4.65
  -6   2   3  139.07    4.66
   6   2  -3  138.35    4.65
  -6  -2  -3  139.00    4.64
   6   2   3  142.28    4.56
  -6  -2   3  143.98    4.56
  -6   2  -3  137.72    4.65
   6  -2  -3  138.77    4.65
  -6  -2   3  138.52    4.66
   6   2   3  131.62    4.64
   6  -2  -3  140.72    4.89
   6  -3   3    7.01    0.28
  -6  -3  -3    7.42    0.28
   6  -3   3    6.90    0.30
  -6  -3  -3    6.93    0.30
  -6   3   3    6.73    0.29
   6   3  -3    6.93    0.28
  -6   3   3    7.41    0.26
   6  -3  -3    6.98    0.30
  -6   3  -3    6.87    0.29
   6   3   3    6.29    0.28
   6   3   3    7.22    0.27
  -6  -3   3    6.97    0.28
  -6  -3   3    7.00    0.29
   6  -3  -3    6.81    0.27
   6   4  -3   21.71    0.75
  -6   4   3   21.78    0.78
   6  -4   3   20.79    0.81
   6   4  -3   17.87    0.76
  -6  -4  -3   21.32    0.80
   6  -4   3   21.21    0.76
  -6  -4  -3   22.70    0.76
  -6   4   3   22.25    0.73
   6  -4  -3   21.46    0.81
   6   4   3   22.55    0.77
   6  -4  -3   21.10    0.75
  -6  -4   3   21.18    0.77
  -6   4  -3   22.21    0.78
  -6  -5  -3    4.67    0.24
  -6  -5  -3    4.83    0.23
   6   5  -3    5.31    0.25
   6  -5   3    5.01    0.26
  -6   5   3    5.16    0.25
   6  -5   3    5.10    0.22
   6  -5  -3    4.64    0.25
   6   5   3    5.54    0.26
  -6  -5   3    4.82    0.24
  -6   5  -3    4.94    0.25
  -6  -6  -3   21.58    0.80
  -6  -6  -3   20.78    0.83
  -6   6   3   21.33    0.81
   6   6  -3   21.70    0.81
   6  -6   3   22.30    0.85
  -6  -6   3   21.58    0.81
  -6   6  -3   22.14    0.81
   6   6   3   21.42    0.80
   6  -6  -3   21.82    0.85
  -6  -7  -3    2.99    0.19
  -6   7   3    2.68    0.22
   6  -7   3    2.63    0.21
  -6  -7  -3    2.72    0.18
   6   7  -3    2.65    0.22
  -6  -7   3    2.49    0.19
   6  -7  -3    2.59    0.20
   6   7   3    2.48    0.22
  -6   7  -3    2.56    0.21
   6   8  -3    1.59    0.19
  -6   8   3    1.60    0.20
  -6  -8  -3    1.68    0.17
   6  -8   3    1.96    0.20
   6  -8  -3    1.65    0.18
  -6   8  -3    1.88    0.20
   6   8   3    1.46    0.18
  -6  -8   3    1.59    0.17
   6   0  -4  307.36   10.50
  -6   0  -4  311.82   10.04
   6   0  -4  291.03   10.07
  -6   0   4  282.57   10.03
   6   0   4  303.48   11.69
  -6   0  -4  304.45   10.64
  -6   0   4  300.89    9.87
   6  -1   4  164.97    5.55
  -6   1   4  170.18    5.67
   6   1  -4  171.85    5.67
  -6  -1  -4  179.72    5.65
  -6   1   4  166.90    5.56
  -6  -1  -4  169.48    5.96
   6  -1   4  170.88    5.70
   6  -1  -4  165.23    5.66
  -6  -1   4  167.29    5.55
  -6  -1   4  164.86    5.66
   6   1   4  169.45    5.56
  -6   1  -4  172.07    5.97
   6   1   4  169.59    5.69
  -6   1  -4  179.15    5.66
   6  -1  -4  173.35    5.94
  -6  -2  -4   81.92    2.92
  -6   2   4   83.82    2.70
   6  -2   4   73.26    2.68
   6  -2   4   79.04    2.77
  -6   2   4   82.79    2.77
  -6  -2  -4   86.01    2.75
   6   2  -4   82.73    2.77
   6  -2   4   83.49    2.92
   6   2   4   83.00    2.71
   6  -2  -4   82.86    2.77
   6  -2  -4   86.65    2.91
  -6  -2   4   82.11    2.77
   6   2   4   77.87    2.76
  -6   2  -4   86.51    2.76
  -6  -2   4   85.18    2.72
   6   3  -4    7.27    0.32
   6  -3   4    8.35    0.32
  -6   3   4    9.03    0.34
  -6  -3  -4    7.41    0.35
  -6  -3  -4    7.22    0.31
   6  -3   4    8.61    0.36
  -6   3   4    8.81    0.31
  -6  -3   4    8.95    0.33
   6  -3  -4    7.49    0.32
  -6  -3   4    8.43    0.33
  -6   3  -4    7.86    0.33
   6   3   4    8.86    0.31
   6   3   4    8.82    0.33
   6  -3  -4    7.93    0.34
  -6   4   4    3.95    0.21
   6   4  -4    3.81    0.19
  -6   4   4    3.73    0.18
   6  -4   4    3.77    0.18
  -6  -4  -4    3.77    0.21
   6  -4   4    3.48    0.21
  -6  -4   4    3.71    0.20
   6  -4  -4    3.89    0.20
  -6   4  -4    3.60    0.20
  -6  -4   4    3.81    0.20
   6  -4  -4    3.72    0.17
   6   4   4    4.14    0.21
  -6  -5  -4    2.09    0.15
  -6   5   4    2.26    0.17
   6  -5   4    2.44    0.14
  -6  -5  -4    2.05    0.14
   6  -5   4    2.12    0.16
   6   5  -4    2.12    0.17
  -6  -5   4    2.31    0.15
  -6   5  -4    1.97    0.16
   6  -5  -4    1.92    0.15
   6   5   4    2.13    0.17
  -6   6   4    9.95    0.44
  -6  -6  -4   10.50    0.45
  -6  -6  -4   10.50    0.42
   6   6  -4   10.68    0.44
   6  -6   4   10.10    0.46
  -6   6  -4   10.56    0.44
  -6  -6   4   10.50    0.44
   6   6   4    9.85    0.44
   6  -6  -4   10.87    0.47
   6   7  -4    0.65    0.13
  -6  -7  -4    0.82    0.11
  -6   7   4    0.60    0.14
   6  -7   4    0.76    0.12
  -6  -7  -4    0.85    0.12
   6   7   4    0.76    0.13
  -6   7  -4    0.71    0.13
  -6  -7   4    0.90    0.13
   6  -7  -4    0.52    0.12
  -6   8   4    0.16    0.13
   6   8  -4    0.22    0.12
  -6  -8  -4    0.12    0.08
   6  -8   4    0.20    0.11
   6   8   4    0.09    0.12
  -6  -8   4    0.23    0.10
  -6   8  -4    0.14    0.12
   6  -8  -4    0.21    0.11
  -6   0  -5   47.02    1.73
   6   0   5   48.81    1.64
   6   0   5   49.88    1.59
  -6   0   5   48.75    1.64
   6   0  -5   46.67    1.64
   6   0  -5   47.57    1.69
  -6   0   5   48.38    1.60
   6  -1   5    2.24    0.13
   6  -1   5    2.46    0.11
  -6  -1  -5    2.27    0.14
  -6  -1  -5    2.23    0.10
  -6   1   5    2.08    0.14
   6   1  -5    2.22    0.14
  -6   1   5    2.19    0.12
  -6   1  -5    2.44    0.13
   6  -1  -5    2.23    0.11
  -6  -1   5    2.22    0.12
   6   1   5    2.34    0.12
  -6  -1   5    2.25    0.13
  -6   1  -5    2.17    0.14
   6   1   5    2.45    0.13
   6  -1  -5    2.22    0.13
   6  -2   5   87.79    3.29
  -6  -2  -5  100.17    3.27
  -6   2   5   96.57    3.29
  -6   2   5   98.07    3.21
   6   2  -5  101.07    3.29
  -6  -2  -5   97.24    3.47
   6  -2   5  108.64    3.20
  -6   2  -5   97.75    3.47
  -6   2  -5  102.78    3.28
   6  -2  -5   97.83    3.29
   6   2   5   98.39    3.28
   6  -2  -5  102.85    3.46
  -6  -2   5   95.99    3.23
  -6  -2   5   98.01    3.29
   6   2   5   88.55    3.22
   6  -3   5   26.65    0.95
  -6   3   5   27.21    0.96
   6  -3   5   28.69    1.02
   6   3  -5   26.60    0.95
  -6   3   5   28.43    0.93
  -6  -3  -5   26.71    1.01
  -6  -3  -5   26.12    0.93
   6  -3  -5   26.42    1.00
  -6  -3   5   27.61    0.95
  -6  -3   5   27.31    0.96
   6   3   5   27.19    0.94
   6  -3  -5   25.79    0.94
   6   3   5   28.27    0.94
  -6   3  -5   27.30    0.95
   6  -4   5   15.18    0.61
  -6   4   5   15.13    0.55
   6  -4   5   15.59    0.57
  -6  -4  -5   14.89    0.61
  -6  -4  -5   15.46    0.56
  -6   4   5   15.62    0.58
   6   4  -5   15.73    0.57
   6   4   5   14.83    0.57
   6  -4  -5   15.56    0.61
  -6   4  -5   15.93    0.58
  -6  -4   5   15.43    0.58
  -6  -4   5   14.68    0.57
   6  -5   5    2.24    0.15
  -6  -5  -5    2.35    0.17
  -6   5   5    2.22    0.18
  -6  -5  -5    2.35    0.14
   6  -5   5    2.32    0.18
   6   5  -5    2.21    0.17
   6   5  -5    2.23    0.15
  -6   5   5    2.08    0.14
   6   5   5    2.29    0.18
   6  -5  -5    2.29    0.16
  -6  -5   5    2.38    0.16
  -6   5  -5    2.42    0.17
  -6   6   5   12.69    0.53
   6   6  -5   12.37    0.53
  -6  -6  -5   13.37    0.55
   6  -6   5   12.91    0.56
  -6  -6  -5   13.27    0.51
   6   6   5   13.31    0.54
   6  -6  -5   12.36    0.56
  -6   6  -5   13.17    0.53
  -6  -6   5   13.68    0.53
   6  -7   5    2.54    0.22
  -6   7   5    2.58    0.23
  -6  -7  -5    2.79    0.19
  -6  -7  -5    2.61    0.19
   6   7  -5    2.35    0.22
   6   7   5    2.27    0.22
   6  -7  -5    2.63    0.21
  -6   7  -5    2.18    0.21
  -6  -7   5    3.25    0.21
   6   8  -5    5.96    0.34
  -6  -8  -5    5.81    0.33
  -6   8   5    5.99    0.34
   6  -8   5    5.05    0.33
  -6   8  -5    5.44    0.33
  -6  -8   5    5.62    0.32
   6  -8  -5    6.54    0.34
   6   8   5    5.44    0.34
  -6   0   6   75.26    2.54
   6   0  -6   84.73    2.70
   6   0  -6   78.02    2.60
  -6   0  -6   77.87    2.74
   6   0   6   75.59    2.53
   6   0   6   75.73    2.59
  -6   0   6   70.93    2.58
   6  -1   6   21.90    0.80
  -6   1   6   21.66    0.78
   6  -1   6   21.74    0.76
  -6   1   6   22.54    0.80
   6   1   6   21.75    0.77
  -6  -1   6   22.16    0.79
  -6  -1   6   21.56    0.78
  -6   1  -6   24.15    0.86
   6  -1  -6   23.40    0.80
   6   1   6   22.18    0.79
   6  -1  -6   24.01    0.82
   6  -2   6    7.73    0.33
  -6   2   6    8.05    0.33
   6   2  -6    7.90    0.33
  -6   2   6    8.18    0.32
  -6  -2  -6    8.28    0.36
   6  -2  -6    8.10    0.33
   6   2   6    7.53    0.32
  -6   2  -6    8.29    0.36
  -6   2  -6    8.33    0.31
  -6  -2   6    7.60    0.32
   6   2   6    8.35    0.32
  -6  -2   6    7.57    0.32
   6  -2  -6    9.22    0.34
   6   3  -6   68.70    2.37
   6  -3   6   71.82    2.37
  -6   3   6   69.13    2.36
   6  -3   6   72.29    2.50
  -6  -3  -6   71.74    2.50
  -6   3   6   71.83    2.31
   6   3   6   69.36    2.32
   6   3   6   60.12    2.34
   6  -3  -6   69.90    2.36
  -6  -3   6   71.27    2.36
   6  -3  -6   71.42    2.49
  -6   3  -6   72.55    2.35
  -6  -3   6   66.61    2.32
  -6   4   6    5.91    0.26
  -6  -4  -6    6.02    0.30
  -6   4   6    6.09    0.29
   6  -4   6    6.26    0.27
   6   4  -6    5.96    0.27
   6  -4   6    6.39    0.31
  -6  -4   6    5.90    0.27
  -6   4  -6    6.15    0.27
   6  -4  -6    6.19    0.29
  -6  -4   6    6.06    0.28
   6   4   6    6.32    0.29
   6   5  -6    2.68    0.17
   6  -5   6    2.43    0.19
  -6   5   6    2.99    0.18
   6  -5   6    2.86    0.17
  -6  -5  -6    2.72    0.19
  -6   5   6    2.81    0.19
   6   5   6    2.90    0.20
   6  -5  -6    2.60    0.18
  -6  -5   6    2.74    0.18
  -6   5  -6    2.98    0.19
  -6  -5   6    2.71    0.18
   6   6  -6    7.94    0.39
   6  -6   6    7.92    0.39
  -6   6   6    8.31    0.39
  -6  -6  -6    8.76    0.39
   6  -6  -6    8.16    0.39
  -6   6  -6    8.42    0.38
  -6  -6   6    8.93    0.38
   6   6   6    8.31    0.39
   6   7  -6    2.52    0.22
   6  -7   6    2.92    0.21
  -6   7   6    2.51    0.24
  -6  -7  -6    2.88    0.21
  -6  -7   6    2.54    0.20
  -6   7  -6    2.41    0.22
   6   7   6    2.64    0.24
   6  -7  -6    2.61    0.22
  -6  -8  -6    3.98    0.26
  -6   8   6    3.06    0.27
   6  -8   6    3.46    0.26
  -6   8  -6    3.60    0.27
  -6  -8   6    3.33    0.25
  -6   0   7   52.08    1.83
   6   0   7   54.22    1.80
   6   0   7   55.10    1.84
  -6   0  -7   54.39    1.95
   6   0  -7   54.61    1.85
  -6   0   7   53.73    1.80
  -6  -1  -7   10.98    0.48
   6   1  -7   11.12    0.44
  -6   1   7   11.57    0.43
  -6   1   7   11.43    0.43
   6  -1   7   11.36    0.44
   6  -1   7   11.63    0.41
   6  -1  -7   11.35    0.44
  -6   1  -7   10.51    0.47
  -6  -1   7   11.96    0.43
   6  -1  -7   11.73    0.44
   6   1   7   11.13    0.42
  -6  -1   7   11.24    0.43
   6   1   7   11.42    0.43
  -6  -2  -7    2.90    0.19
   6  -2   7    3.14    0.17
   6   2  -7    2.88    0.18
  -6   2   7    3.18    0.18
  -6   2   7    3.12    0.17
  -6  -2   7    3.36    0.18
   6  -2  -7    2.69    0.17
   6   2   7    3.11    0.18
   6   2   7    3.01    0.16
  -6  -2   7    3.22    0.16
   6  -2  -7    3.15    0.16
  -6   2  -7    3.17    0.20
  -6   3   7   47.26    1.66
  -6   3   7   48.93    1.62
  -6  -3  -7   48.07    1.76
   6  -3   7   46.96    1.66
   6   3  -7   47.84    1.66
   6   3   7   48.10    1.64
  -6  -3   7   49.40    1.66
  -6  -3   7   48.16    1.64
  -6   3  -7   51.14    1.77
   6   3   7   48.62    1.64
   6  -3  -7   48.35    1.65
   6  -3  -7   45.64    1.74
   6   4  -7    3.16    0.20
  -6   4   7    3.25    0.21
   6  -4   7    3.70    0.21
  -6  -4  -7    3.80    0.22
   6  -4   7    3.34    0.19
  -6   4   7    3.38    0.19
   6   4   7    3.61    0.21
  -6  -4   7    3.54    0.19
  -6   4  -7    3.19    0.19
  -6  -4   7    3.64    0.20
   6  -4  -7    3.40    0.20
   6  -5   7    7.75    0.33
  -6   5   7    7.32    0.35
   6   5  -7    7.30    0.34
  -6  -5  -7    7.20    0.36
   6  -5   7    7.83    0.37
  -6   5   7    7.73    0.33
   6   5   7    7.80    0.36
  -6   5  -7    7.53    0.34
   6  -5  -7    7.14    0.35
  -6  -5   7    7.68    0.35
  -6  -5   7    8.27    0.35
  -6  -6  -7    8.58    0.39
  -6   6   7    7.40    0.37
   6   6  -7    7.54    0.37
   6  -6   7    7.79    0.39
  -6  -6   7    7.65    0.36
   6  -6  -7    7.62    0.37
  -6   6  -7    7.51    0.36
   6   6   7    7.36    0.38
  -6  -7  -7    4.26    0.26
   6   7  -7    3.42    0.26
  -6   7   7    3.25    0.27
   6  -7   7    3.86    0.27
   6  -7  -7    3.88    0.27
   6   7   7    4.01    0.29
  -6  -7   7    4.07    0.25
  -6   7  -7    3.60    0.26
   6   0  -8   17.75    0.65
  -6   0   8   17.65    0.62
   6   0   8   16.56    0.63
   6   0   8   17.05    0.62
  -6   0   8   16.94    0.63
  -6   0  -8   17.72    0.69
  -6  -1  -8   14.82    0.61
  -6   1   8   14.17    0.54
  -6   1   8   14.48    0.55
   6   1  -8   15.23    0.57
   6  -1   8   14.95    0.56
   6  -1   8   15.75    0.54
   6   1   8   14.47    0.54
  -6  -1   8   14.74    0.55
   6  -1  -8   15.39    0.57
  -6  -1   8   14.86    0.54
  -6   1  -8   15.04    0.61
   6   1   8   14.60    0.55
   6  -2   8    5.61    0.25
  -6   2   8    5.49    0.25
   6   2  -8    5.11    0.25
  -6   2   8    5.37    0.25
  -6  -2  -8    5.36    0.28
  -6   2  -8    5.29    0.28
   6   2   8    5.34    0.25
  -6  -2   8    5.67    0.24
  -6  -2   8    5.20    0.25
   6  -2  -8    5.14    0.25
   6  -2  -8    5.34    0.25
   6   2   8    5.61    0.24
  -6  -3  -8   13.77    0.61
  -6   3   8   14.85    0.56
   6  -3   8   14.75    0.57
   6   3  -8   14.95    0.58
  -6   3   8   15.45    0.57
   6  -3  -8   15.18    0.57
  -6  -3   8   15.02    0.57
   6   3   8   15.06    0.57
  -6   3  -8   15.23    0.62
   6   3   8   14.83    0.55
  -6  -3   8   15.31    0.56
   6  -3  -8   15.61    0.60
  -6  -4  -8    2.99    0.21
  -6   4   8    2.76    0.18
   6  -4   8    2.79    0.18
   6   4  -8    2.48    0.18
  -6  -4   8    2.77    0.19
  -6  -4   8    2.93    0.17
  -6   4  -8    2.72    0.21
   6  -4  -8    2.75    0.18
   6   4   8    2.97    0.21
  -6  -5  -8    2.95    0.20
   6   5  -8    2.44    0.18
  -6   5   8    2.63    0.18
   6  -5   8    2.42    0.17
   6   5   8    2.60    0.21
   6  -5  -8    2.54    0.19
  -6   5  -8    2.47    0.20
  -6  -5   8    2.41    0.19
  -6  -5   8    2.95    0.18
  -6  -6  -8    5.90    0.31
   6  -6   8    5.18    0.31
   6  -6  -8    5.21    0.30
   6   6   8    5.65    0.31
  -6  -6   8    5.50    0.28
  -6  -6   8    5.34    0.29
  -6  -7  -8    3.38    0.23
   6  -7   8    2.98    0.24
   6   7  -8    3.05    0.25
   6  -7  -8    3.06    0.24
   6   7   8    3.15    0.26
  -6  -7   8    3.40    0.23
   6   0   9   18.01    0.61
  -6   0   9   16.77    0.62
   6   0  -9   16.29    0.63
   6   0   9   16.48    0.63
  -6   0  -9   16.03    0.67
   6  -1   9    2.48    0.16
  -6  -1  -9    2.66    0.19
   6  -1   9    2.80    0.15
   6   1  -9    2.24    0.17
  -6   1   9    2.46    0.16
   6   1   9    2.26    0.15
  -6   1  -9    2.45    0.19
   6   1   9    2.66    0.17
   6  -1  -9    2.27    0.16
  -6  -1   9    2.47    0.17
   6  -2   9    2.39    0.16
   6   2  -9    2.55    0.18
  -6  -2  -9    2.46    0.19
  -6   2   9    2.21    0.16
   6   2   9    2.49    0.17
   6   2   9    2.35    0.15
   6  -2  -9    2.53    0.17
   6  -2  -9    2.78    0.15
  -6   2  -9    2.57    0.19
  -6  -2   9    2.47    0.17
   6   3  -9   10.13    0.43
   6  -3   9   10.05    0.43
  -6   3   9   10.44    0.42
  -6  -3  -9   10.77    0.47
   6   3   9   10.34    0.43
  -6   3  -9   10.53    0.47
   6  -3  -9   10.95    0.44
   6   3   9   10.40    0.41
   6  -3  -9   10.64    0.42
  -6  -3   9    9.41    0.42
  -6  -4  -9    5.47    0.30
  -6   4   9    5.93    0.28
   6  -4   9    5.80    0.28
   6   4  -9    5.37    0.29
   6   4   9    5.54    0.30
   6  -4  -9    5.46    0.28
  -6  -4   9    5.83    0.29
  -6  -4   9    5.64    0.27
  -6   4  -9    5.42    0.31
  -6  -5  -9    1.35    0.16
   6  -5   9    1.33    0.13
   6   5  -9    1.19    0.14
  -6   5   9    1.37    0.15
   6  -5  -9    1.24    0.14
   6   5   9    1.24    0.16
  -6  -5   9    0.96    0.13
  -6   5  -9    1.26    0.16
  -6  -5   9    1.42    0.13
  -6  -6  -9    4.89    0.29
   6  -6  -9    4.63    0.28
  -6   6  -9    4.38    0.29
  -6  -6   9    4.47    0.27
  -6  -6   9    4.46    0.27
  -6   7  -9    1.08    0.17
   6   0  10   20.63    0.74
  -6   0  10   21.46    0.76
   6   0 -10   20.05    0.77
  -6   0 -10   20.61    0.82
   6   0  10   19.87    0.76
  -6  -1 -10    3.80    0.25
  -6   1  10    3.79    0.21
   6  -1  10    3.79    0.21
   6  -1  10    3.84    0.20
   6   1 -10    3.75    0.22
  -6  -1  10    3.84    0.22
   6  -1 -10    3.69    0.22
  -6   1 -10    3.57    0.24
   6   1  10    3.64    0.21
   6   1  10    3.72    0.20
  -6  -2 -10    7.73    0.39
  -6   2  10    7.93    0.35
   6  -2  10    8.01    0.35
   6   2 -10    8.20    0.37
   6   2  10    8.41    0.36
  -6   2 -10    7.64    0.39
   6   2  10    8.27    0.34
   6  -2 -10    8.09    0.36
  -6  -2  10    7.43    0.35
   6  -3  10   10.63    0.44
   6   3 -10   10.50    0.45
  -6  -3 -10   10.39    0.47
  -6   3  10    9.97    0.43
   6  -3 -10    9.77    0.43
  -6   3 -10   10.06    0.48
   6   3  10    9.79    0.44
  -6  -3  10   10.67    0.44
   6  -3 -10   10.64    0.44
   6   4 -10    3.23    0.22
  -6  -4 -10    3.40    0.23
  -6   4  10    3.41    0.22
   6  -4  10    3.37    0.21
   6  -4 -10    3.00    0.21
   6   4  10    3.51    0.24
  -6   4 -10    3.40    0.25
  -6  -4  10    3.28    0.22
  -6  -5 -10    1.20    0.15
   6  -5  10    0.80    0.12
   6   5 -10    0.99    0.14
  -6   5  10    0.62    0.13
   6   5  10    0.94    0.15
   6  -5 -10    0.88    0.13
  -6   5 -10    0.75    0.14
  -6  -5  10    1.01    0.13
  -6  -6 -10    3.42    0.23
  -6   6 -10    2.82    0.26
   6  -6 -10    3.00    0.23
   6   6  10    2.77    0.24
  -6  -6  10    2.65    0.22
   6   0  11   12.01    0.50
  -6   0  11   12.64    0.50
   6   0  11   12.73    0.49
   6   0 -11   12.26    0.51
  -6   0 -11   12.25    0.55
   6  -1  11    4.97    0.26
   6   1 -11    5.19    0.28
  -6   1  11    5.13    0.26
  -6  -1 -11    4.89    0.30
   6  -1  11    4.50    0.24
   6   1  11    5.17    0.26
   6  -1 -11    4.66    0.27
   6   1  11    4.88    0.25
  -6   1 -11    4.63    0.28
  -6  -1  11    5.16    0.27
  -6   2  11   12.56    0.50
   6   2 -11   12.27    0.51
  -6  -2 -11   11.42    0.53
   6  -2  11   11.78    0.50
   6  -2 -11   12.12    0.50
  -6  -2  11   11.82    0.50
  -6   2 -11   12.27    0.54
   6   2  11   11.96    0.49
   6   2  11   12.53    0.50
   6   3 -11    5.45    0.30
   6  -3  11    5.87    0.29
  -6  -3 -11    5.39    0.32
  -6   3  11    5.58    0.29
  -6  -3  11    5.88    0.29
  -6   3 -11    5.31    0.32
   6   3  11    5.61    0.30
   6   4 -11    2.38    0.21
   6  -4  11    2.66    0.20
  -6   4  11    2.50    0.20
  -6  -4 -11    2.56    0.23
  -6   4 -11    2.34    0.23
   6  -4 -11    2.56    0.19
   6   4  11    2.60    0.23
  -6  -4  11    2.55    0.20
   6  -5  11    2.51    0.20
  -6  -5 -11    2.80    0.22
   6   5 -11    2.50    0.21
  -6   5  11    2.53    0.22
   6   5  11    2.36    0.24
  -6  -5  11    2.56    0.21
  -6   5 -11    2.10    0.23
   6  -5 -11    2.74    0.20
  -6   6 -11    2.34    0.24
   6   0 -12   13.98    0.57
  -6   0 -12   14.11    0.61
  -6   0  12   13.05    0.56
   6   0  12   14.38    0.55
   6   0  12   13.70    0.56
  -6  -1 -12    9.78    0.47
  -6   1  12   10.14    0.43
   6   1 -12   10.04    0.44
   6  -1  12    9.42    0.42
   6   1  12    9.50    0.42
   6  -1 -12    9.46    0.43
  -6   1 -12    9.87    0.47
   6   1  12    9.63    0.42
  -6  -1  12    9.59    0.43
  -6   2  12    5.42    0.29
   6  -2  12    5.18    0.28
  -6  -2 -12    5.06    0.30
   6   2 -12    5.54    0.30
  -6   2 -12    5.18    0.31
   6   2  12    4.68    0.27
   6  -2 -12    4.94    0.28
   6   2  12    4.96    0.28
  -6  -2  12    5.08    0.28
  -6   3  12    5.46    0.29
   6  -3  12    5.21    0.29
   6   3 -12    5.04    0.30
  -6  -3 -12    5.03    0.32
  -6   3 -12    4.65    0.32
   6   3  12    5.58    0.31
  -6  -3  12    5.30    0.30
  -6   4  12    0.36    0.12
  -6  -4 -12    0.30    0.11
   6   4 -12    0.18    0.12
   6  -4  12    0.22    0.10
  -6   4 -12    0.14    0.12
  -6  -4  12    0.17    0.10
   6   4  12    0.35    0.13
   6  -5  12    1.66    0.18
  -6   5  12    1.50    0.18
   6   5 -12    1.34    0.18
  -6   5 -12    1.56    0.20
  -6   0 -13   11.94    0.58
   6   0 -13   13.09    0.55
  -6   0  13   12.81    0.54
   6   0  13   13.15    0.52
   6   0  13   12.59    0.54
  -6   1  13    2.06    0.20
   6   1 -13    1.84    0.19
   6  -1  13    2.10    0.19
  -6  -1 -13    1.88    0.21
  -6  -1  13    2.15    0.20
   6   1  13    1.96    0.20
  -6   1 -13    1.96    0.21
   6   1  13    1.97    0.18
   6  -1 -13    1.92    0.19
  -6   2  13    6.82    0.35
   6   2 -13    6.83    0.36
   6  -2  13    6.18    0.34
  -6  -2 -13    6.70    0.37
   6   2  13    6.36    0.35
  -6  -2  13    6.84    0.35
   6  -2 -13    6.62    0.34
  -6   2 -13    6.68    0.38
   6   2  13    6.73    0.33
  -6  -3 -13    6.11    0.36
   6   3 -13    5.80    0.35
  -6   3  13    7.31    0.36
   6  -3  13    6.10    0.34
  -6  -3  13    6.53    0.34
  -6   3 -13    6.07    0.37
   6   3  13    6.40    0.35
  -6   4  13    1.75    0.19
  -6   4 -13    1.56    0.21
  -6   0 -14    0.45    0.14
   6   0  14    0.34    0.11
   6   0 -14    0.35    0.12
  -6   0  14    0.40    0.12
  -6  -1 -14    2.12    0.23
   6   1 -14    2.16    0.22
  -6   1  14    2.06    0.21
   6  -1  14    1.89    0.19
   6   1  14    1.97    0.19
   6  -1 -14    2.11    0.21
  -6   1 -14    1.98    0.22
  -6  -1  14    1.69    0.19
   6   1  14    1.94    0.18
  -6   2 -14    1.03    0.19
   6   2  14    0.99    0.16
   6  -2 -14    1.05    0.15
  -6   3 -14   10.37    0.52
   7   0   0    0.00    0.02
  -7   0   0   -0.03    0.05
   7   0   0    0.02    0.03
   7   0   0   -0.01    0.03
   7  -1   0   72.82    2.45
  -7   1   0   70.02    2.34
  -7  -1   0   70.02    2.34
   7  -1   0   67.54    2.33
   7  -1   0   69.04    2.26
   7   1   0   69.06    2.33
   7   1   0   69.89    2.28
  -7  -1   0   67.66    2.44
  -7   2   0    5.29    0.23
   7   2   0    5.01    0.21
   7   2   0    5.17    0.21
  -7  -2   0    5.31    0.22
  -7  -2   0    5.20    0.21
   7  -2   0    5.09    0.22
   7  -2   0    5.39    0.23
  -7  -3   0    0.09    0.04
   7   3   0    0.21    0.06
  -7  -3   0    0.12    0.05
  -7   3   0    0.16    0.06
   7   3   0    0.13    0.04
   7  -3   0    0.19    0.06
   7  -3   0    0.10    0.04
   7  -4   0    0.28    0.07
   7   4   0    0.36    0.05
  -7   4   0    0.46    0.09
  -7  -4   0    0.34    0.07
  -7  -4   0    0.30    0.05
   7  -4   0    0.28    0.05
   7   4   0    0.25    0.07
  -7   5   0   44.80    1.55
   7   5   0   46.51    1.52
  -7  -5   0   44.19    1.53
   7  -5   0   41.43    1.62
  -7  -6   0    5.30    0.27
  -7   6   0    5.64    0.30
   7   6   0    5.93    0.28
   7   7   0    6.14    0.32
  -7  -7   0    5.84    0.30
  -7   7   0    5.47    0.32
   7  -7   0    6.05    0.32
   7  -8   0    0.87    0.15
  -7  -8   0    0.77    0.13
   7   8   0    0.89    0.15
  -7   8   0    0.80    0.15
   7   0  -1   -0.01    0.03
  -7   0   1   -0.02    0.02
   7   0  -1   -0.04    0.03
  -7   0   1   -0.05    0.05
  -7   0  -1   -0.01    0.04
   7   0   1   -0.05    0.02
  -7   0  -1   -0.06    0.05
   7   0   1   -0.06    0.03
  -7  -1  -1   23.51    0.88
   7   1  -1   24.08    0.84
  -7  -1  -1   24.64    0.84
  -7   1   1   25.23    0.85
   7  -1   1   23.44    0.84
  -7   1   1   25.20    0.80
   7   1  -1   23.51    0.82
   7  -1  -1   24.00    0.88
   7   1   1   25.39    0.84
  -7  -1   1   24.16    0.86
  -7   1  -1   25.00    0.85
  -7  -1   1   23.48    0.85
   7   1   1   23.96    0.82
   7  -1  -1   24.35    0.85
   7  -2   1  123.07    4.26
  -7   2   1  120.11    3.94
   7   2  -1  126.06    4.04
  -7   2   1  119.86    4.05
   7   2  -1  120.23    3.96
   7  -2   1  116.81    4.04
  -7  -2  -1  124.70    4.25
  -7  -2  -1  126.68    4.05
  -7   2  -1  126.60    4.05
   7  -2  -1  117.51    4.25
   7   2   1  120.35    3.96
  -7  -2   1  123.88    4.05
   7  -2  -1  112.36    4.04
  -7  -2   1  118.69    4.23
   7   2   1  122.38    4.04
  -7  -3  -1    0.71    0.08
  -7   3   1    0.70    0.09
   7   3  -1    0.73    0.08
   7  -3   1    0.68    0.08
   7  -3   1    0.59    0.07
  -7  -3  -1    0.81    0.08
   7   3  -1    0.66    0.08
   7  -3  -1    0.70    0.07
  -7  -3   1    0.63    0.07
   7   3   1    0.61    0.06
  -7   3  -1    0.79    0.09
  -7  -3   1    0.67    0.05
   7   3   1    0.61    0.08
   7  -3  -1    0.71    0.08
   7  -4   1   18.20    0.70
  -7   4   1   18.84    0.67
  -7  -4  -1   17.79    0.66
  -7  -4  -1   17.73    0.67
   7  -4   1   18.20    0.65
   7   4  -1   18.74    0.64
   7   4  -1   18.06    0.66
   7   4   1   18.60    0.64
  -7  -4   1   17.53    0.66
   7  -4  -1   17.58    0.64
  -7   4  -1   18.05    0.67
   7  -4  -1   17.08    0.69
   7   4   1   18.57    0.66
  -7  -5  -1    4.58    0.22
  -7   5   1    4.42    0.24
  -7  -5  -1    4.52    0.21
   7  -5   1    4.44    0.23
   7   5  -1    4.05    0.23
  -7   5  -1    4.50    0.24
   7   5   1    4.05    0.23
  -7  -5   1    3.94    0.21
   7  -5  -1    4.13    0.23
   7  -6   1    0.81    0.12
  -7   6   1    0.75    0.12
   7   6  -1    0.91    0.13
  -7  -6  -1    0.90    0.11
  -7  -6   1    0.90    0.11
   7   6   1    0.79    0.12
   7  -6  -1    0.80    0.12
  -7   6  -1    0.94    0.13
  -7  -7  -1    0.90    0.12
   7   7  -1    0.81    0.14
   7  -7   1    0.87    0.13
  -7   7   1    0.98    0.15
  -7   7  -1    1.16    0.16
   7   7   1    0.91    0.14
  -7  -7   1    0.82    0.11
   7  -7  -1    0.77    0.13
  -7  -8  -1    8.96    0.40
  -7   8   1    7.72    0.42
   7   8  -1    7.77    0.41
   7  -8   1    9.70    0.44
   7  -8  -1    8.82    0.43
  -7  -8   1    8.37    0.40
  -7   8  -1    7.30    0.41
   7   8   1    7.28    0.40
   7   0   2   -0.01    0.03
  -7   0  -2    0.01    0.04
   7   0   2   -0.03    0.02
   7   0  -2   -0.01    0.02
  -7   0  -2   -0.09    0.04
  -7   0   2   -0.08    0.05
  -7   0   2    0.02    0.03
   7   0  -2   -0.03    0.03
   7   1  -2  154.31    5.35
   7  -1   2  160.02    5.38
  -7  -1  -2  159.25    5.34
  -7   1   2  160.38    5.35
  -7  -1  -2  157.73    5.62
   7  -1   2  167.37    5.63
  -7   1   2  163.56    5.23
  -7   1  -2  163.35    5.35
   7  -1  -2  159.90    5.65
  -7  -1   2  160.47    5.27
   7  -1  -2  158.65    5.35
   7   1   2  161.56    5.27
  -7  -1   2  160.78    5.35
   7   1   2  155.74    5.37
  -7  -1   2  168.18    5.62
  -7   2   2   21.75    0.73
  -7   2   2   21.68    0.78
  -7  -2  -2   21.92    0.81
   7  -2   2   21.70    0.77
   7   2  -2   22.48    0.77
  -7  -2  -2   22.94    0.77
   7  -2   2   22.72    0.82
  -7   2  -2   22.12    0.78
   7  -2  -2   20.92    0.77
   7   2   2   22.23    0.76
  -7  -2   2   21.62    0.76
   7  -2  -2   21.60    0.81
   7   2   2   22.24    0.77
  -7  -2   2   21.97    0.78
   7  -3   2   16.67    0.60
   7  -3   2   16.72    0.64
  -7   3   2   16.59    0.61
   7   3  -2   17.15    0.60
   7   3  -2   16.68    0.59
  -7   3   2   14.03    0.55
  -7  -3  -2   16.84    0.62
  -7  -3  -2   16.91    0.60
   7   3   2   17.96    0.59
  -7   3  -2   16.91    0.61
  -7  -3   2   16.24    0.60
   7  -3  -2   15.15    0.59
   7   3   2   16.80    0.59
   7  -3  -2   16.87    0.63
   7  -4   2    2.12    0.15
   7   4  -2    2.29    0.15
   7   4  -2    2.33    0.13
   7  -4   2    2.14    0.12
  -7   4   2    2.38    0.16
  -7  -4  -2    1.80    0.13
  -7  -4  -2    1.99    0.13
  -7  -4   2    2.06    0.14
   7   4   2    2.20    0.15
   7  -4  -2    1.99    0.12
  -7   4  -2    2.10    0.15
   7  -4  -2    2.15    0.15
  -7  -5  -2   41.01    1.50
  -7  -5  -2   41.77    1.44
   7   5  -2   42.03    1.43
  -7   5   2   42.88    1.46
   7  -5   2   41.56    1.53
   7  -5   2   37.91    1.42
  -7  -5   2   42.81    1.45
   7   5   2   43.51    1.43
  -7   5  -2   41.14    1.45
   7  -5  -2   40.46    1.52
  -7  -6  -2    0.62    0.10
   7  -6   2    0.55    0.11
   7   6  -2    0.66    0.11
  -7   6   2    0.43    0.11
   7  -6  -2    0.60    0.11
   7   6   2    0.59    0.11
  -7  -6   2    0.39    0.08
  -7   6  -2    0.71    0.12
   7   7  -2    8.88    0.42
  -7  -7  -2    8.74    0.39
   7  -7   2    8.98    0.42
  -7   7   2    9.01    0.42
   7   7   2    9.44    0.42
  -7   7  -2    8.64    0.42
   7  -7  -2    8.44    0.42
  -7  -7   2    8.64    0.40
   7   8  -2    3.04    0.23
   7  -8   2    3.09    0.24
  -7  -8  -2    2.56    0.20
  -7   8   2    2.71    0.25
   7  -8  -2    2.99    0.24
   7   8   2    2.38    0.24
  -7   8  -2    2.64    0.25
  -7  -8   2    2.61    0.21
   7   0   3    0.00    0.03
  -7   0   3    0.01    0.05
  -7   0  -3   -0.02    0.04
   7   0  -3   -0.04    0.04
  -7   0   3    0.17    0.04
  -7   0  -3    0.00    0.05
   7   0  -3   -0.01    0.02
   7   0   3   -0.06    0.03
  -7   1   3   42.22    1.49
   7   1  -3   43.49    1.48
   7  -1   3   41.84    1.48
   7  -1   3   43.96    1.42
  -7  -1  -3   45.16    1.47
  -7   1  -3   44.45    1.48
   7   1   3   45.31    1.48
  -7  -1   3   42.27    1.48
  -7  -1   3   43.90    1.45
  -7   1  -3   43.37    1.56
   7  -1  -3   42.95    1.54
   7   1   3   42.76    1.44
   7  -1  -3   42.88    1.48
   7  -2   3   65.20    2.27
  -7   2   3   66.29    2.28
   7   2  -3   67.59    2.27
  -7  -2  -3   65.51    2.39
  -7  -2  -3   70.14    2.27
   7  -2   3   66.31    2.40
  -7   2   3   67.97    2.20
   7   2   3   67.60    2.26
   7   2   3   68.12    2.22
  -7   2  -3   69.67    2.27
   7  -2  -3   67.63    2.27
  -7  -2   3   64.64    2.27
   7  -2  -3   70.60    2.38
  -7  -2   3   65.80    2.23
   7   3  -3   86.62    3.01
  -7   3   3   87.62    3.02
  -7  -3  -3   80.47    3.16
   7  -3   3   91.30    3.01
   7  -3   3   92.98    3.18
  -7   3   3   92.04    2.93
  -7  -3  -3   91.32    3.01
   7  -3  -3   89.94    3.17
   7  -3  -3   89.39    3.01
  -7  -3   3   94.33    2.96
   7   3   3   92.81    3.00
  -7   3  -3   94.90    3.02
  -7  -3   3   90.77    3.02
   7   3   3   81.00    2.95
   7   4  -3   19.46    0.71
   7  -4   3   19.41    0.71
   7   4  -3   20.43    0.72
  -7  -4  -3   19.17    0.75
   7  -4   3   19.48    0.76
  -7  -4  -3   19.39    0.71
  -7   4   3   20.88    0.74
   7  -4  -3   19.58    0.76
  -7   4  -3   20.31    0.73
   7  -4  -3   19.54    0.70
   7   4   3   20.84    0.72
  -7  -4   3   19.48    0.72
   7  -5   3    1.78    0.14
   7   5  -3    1.61    0.15
  -7  -5  -3    1.74    0.13
  -7   5   3    1.84    0.17
   7  -5   3    1.81    0.12
  -7  -5  -3    1.80    0.13
   7  -5  -3    1.75    0.14
  -7   5  -3    1.80    0.16
   7   5   3    1.65    0.16
  -7  -5   3    1.84    0.14
   7   6  -3    0.26    0.10
  -7  -6  -3    0.36    0.08
  -7   6   3    0.27    0.11
   7  -6   3    0.27    0.09
  -7  -6  -3    0.23    0.07
  -7  -6   3    0.41    0.10
  -7   6  -3    0.33    0.11
   7  -6  -3    0.43    0.10
   7   6   3    0.43    0.11
   7  -7   3   10.68    0.49
   7   7  -3   11.27    0.48
  -7   7   3   10.52    0.48
  -7  -7  -3   10.55    0.45
  -7  -7   3   10.47    0.46
   7   7   3   10.79    0.48
  -7   7  -3   10.18    0.47
  -7   8   3    3.19    0.27
   7   8  -3    3.38    0.27
  -7  -8  -3    3.28    0.23
   7  -8   3    3.34    0.25
   7   8   3    3.11    0.26
  -7  -8   3    3.31    0.24
   7  -8  -3    3.44    0.25
  -7   8  -3    3.35    0.26
   7   0  -4   -0.02    0.04
  -7   0  -4    0.00    0.04
   7   0  -4    0.01    0.02
  -7   0   4    0.01    0.05
   7   0   4    0.00    0.03
   7   0   4   -0.02    0.04
  -7   0   4    0.00    0.04
  -7   0  -4    0.01    0.05
   7  -1   4   55.12    1.87
  -7   1   4   54.10    1.82
  -7  -1  -4   53.12    1.97
   7   1  -4   53.93    1.87
   7  -1   4   57.26    1.81
  -7   1   4   53.91    1.88
  -7  -1  -4   55.89    1.86
   7  -1  -4   54.27    1.87
  -7  -1   4   55.34    1.87
  -7  -1   4   56.45    1.83
   7   1   4   56.13    1.82
  -7   1  -4   54.78    1.98
   7   1   4   55.58    1.87
   7  -1  -4   53.64    1.95
  -7   1  -4   58.62    1.87
   7  -2   4   68.58    2.39
   7   2  -4   71.26    2.39
  -7  -2  -4   68.30    2.51
  -7   2   4   69.85    2.32
  -7   2   4   68.57    2.39
  -7  -2  -4   72.44    2.37
   7  -2   4   70.02    2.52
  -7  -2   4   68.85    2.39
   7  -2  -4   71.82    2.50
   7   2   4   71.21    2.34
  -7  -2   4   72.44    2.34
   7  -2  -4   69.82    2.39
   7   2   4   75.01    2.38
  -7   2  -4   72.36    2.38
  -7  -3  -4    7.82    0.34
   7  -3   4    7.54    0.31
  -7  -3  -4    7.31    0.30
   7   3  -4    7.49    0.31
  -7   3   4    7.45    0.33
  -7   3   4    8.09    0.29
   7  -3   4    7.84    0.34
  -7   3  -4    7.63    0.32
  -7  -3   4    7.67    0.32
   7   3   4    7.66    0.30
   7  -3  -4    7.65    0.33
   7  -3  -4    7.33    0.31
  -7  -3   4    7.99    0.32
   7   3   4    7.78    0.31
  -7  -4  -4    9.14    0.37
  -7   4   4    9.46    0.40
   7   4  -4   10.11    0.38
  -7  -4  -4    8.95    0.40
   7  -4   4   10.45    0.38
   7   4  -4   10.00    0.39
   7  -4   4    9.50    0.41
  -7  -4   4    9.30    0.39
   7  -4  -4    9.08    0.37
   7  -4  -4    9.49    0.41
   7   4   4    9.59    0.39
  -7   4  -4    9.72    0.39
  -7  -4   4    9.77    0.39
  -7  -5  -4   50.95    1.73
   7  -5   4   46.34    1.71
   7  -5   4   50.98    1.84
   7   5  -4   51.80    1.72
  -7  -5  -4   51.66    1.82
  -7   5   4   50.01    1.75
   7   5   4   49.40    1.71
  -7  -5   4   51.58    1.74
  -7   5  -4   49.89    1.74
   7  -5  -4   49.33    1.83
   7   6  -4    9.33    0.42
  -7  -6  -4    9.28    0.39
  -7  -6  -4    9.48    0.41
   7  -6   4    9.57    0.43
  -7   6   4    9.29    0.42
  -7   6  -4    9.50    0.42
   7   6   4    9.70    0.42
   7  -6  -4    8.82    0.42
  -7  -6   4    8.91    0.41
   7  -7   4   15.96    0.69
  -7  -7  -4   16.31    0.64
   7   7  -4   16.43    0.66
  -7   7   4   15.98    0.67
  -7  -7  -4   16.77    0.67
  -7   7  -4   16.41    0.66
   7   7   4   16.77    0.66
  -7  -7   4   16.00    0.65
   7  -7  -4   16.51    0.70
  -7  -8  -4    5.47    0.30
  -7   8   4    5.51    0.34
   7   8  -4    6.04    0.35
   7  -8   4    5.66    0.34
  -7   8  -4    5.43    0.35
   7  -8  -4    5.83    0.34
  -7  -8   4    6.10    0.32
   7   8   4    5.43    0.34
  -7   0  -5   -0.03    0.04
  -7   0   5   -0.03    0.04
   7   0  -5   -0.03    0.02
  -7   0  -5   -0.01    0.07
   7   0   5    0.00    0.04
  -7   0   5   -0.05    0.05
   7   0   5   -0.02    0.04
   7   0  -5    0.23    0.06
  -7   1   5    5.22    0.24
   7  -1   5    5.68    0.21
  -7  -1  -5    5.81    0.22
   7   1  -5    5.61    0.25
  -7   1   5    5.35    0.22
   7  -1   5    5.27    0.24
  -7  -1  -5    5.42    0.26
   7  -1  -5    4.75    0.22
   7   1   5    5.51    0.23
   7  -1  -5    5.36    0.24
  -7   1  -5    5.66    0.27
  -7  -1   5    5.36    0.24
  -7   1  -5    5.44    0.23
  -7  -1   5    5.38    0.23
   7   1   5    5.28    0.22
  -7  -2  -5   61.35    2.07
  -7   2   5   61.17    2.03
   7  -2   5   62.34    2.09
   7   2  -5   60.79    2.09
  -7  -2  -5   62.77    2.21
  -7   2   5   60.11    2.09
   7   2   5   62.46    2.05
  -7  -2   5   61.69    2.05
   7  -2  -5   60.70    2.09
  -7   2  -5   62.43    2.22
   7  -2  -5   61.55    2.19
  -7  -2   5   60.41    2.09
  -7   2  -5   62.25    2.08
   7   2   5   62.63    2.08
  -7  -3  -5   90.21    3.20
   7  -3   5   90.10    3.03
  -7   3   5   88.31    3.04
   7  -3   5   91.40    3.20
   7   3  -5   87.07    3.03
  -7  -3  -5   88.08    3.01
  -7   3   5   88.46    2.95
  -7  -3   5   88.87    2.98
  -7   3  -5   91.54    3.03
  -7  -3   5   93.09    3.03
   7  -3  -5   91.32    3.03
   7   3   5   91.84    3.01
   7  -3  -5   89.06    3.19
   7   3   5   90.63    2.98
  -7  -4  -5   16.41    0.63
  -7  -4  -5   17.56    0.69
  -7   4   5   17.78    0.62
   7  -4   5   18.24    0.65
   7   4  -5   17.03    0.64
   7  -4   5   18.12    0.69
  -7   4   5   17.80    0.66
   7  -4  -5   17.00    0.68
  -7   4  -5   17.28    0.65
  -7  -4   5   17.27    0.65
   7   4   5   17.94    0.65
   7  -4  -5   17.26    0.64
  -7  -4   5   17.17    0.64
   7  -5   5    1.09    0.13
  -7  -5  -5    0.94    0.11
   7   5  -5    0.92    0.12
  -7   5   5    0.97    0.13
   7   5  -5    0.92    0.10
   7  -5   5    0.85    0.09
   7  -5  -5    0.80    0.11
   7   5   5    0.93    0.13
  -7  -5   5    1.04    0.12
  -7   5  -5    0.74    0.11
   7   6  -5    2.04    0.19
  -7  -6  -5    2.22    0.16
  -7   6   5    2.04    0.20
   7  -6   5    2.49    0.19
  -7  -6  -5    2.22    0.17
   7   6   5    2.08    0.20
   7  -6  -5    1.94    0.18
  -7  -6   5    2.38    0.18
  -7   6  -5    2.23    0.19
   7  -7   5   16.83    0.70
  -7  -7  -5   17.09    0.68
  -7   7   5   16.29    0.68
   7   7  -5   15.73    0.67
   7  -7  -5   16.67    0.70
  -7  -7   5   16.42    0.66
   7   7   5   16.52    0.67
  -7   7  -5   16.11    0.67
  -7   8   5    3.08    0.28
   7  -8   5    3.44    0.26
  -7  -8   5    3.65    0.26
  -7   8  -5    2.89    0.26
  -7   0   6   -0.02    0.05
   7   0   6   -0.06    0.04
  -7   0  -6   -0.05    0.06
   7   0   6    0.02    0.04
  -7   0   6    0.00    0.04
   7   0  -6    0.01    0.06
   7   1  -6   60.93    2.11
  -7  -1  -6   64.89    2.23
  -7   1   6   61.49    2.05
  -7   1   6   61.10    2.10
   7  -1   6   63.72    2.04
   7   1   6   53.23    2.09
  -7   1  -6   66.16    2.08
   7   1   6   61.30    2.05
  -7   1  -6   65.05    2.23
   7  -1  -6   62.35    2.11
  -7  -1   6   60.08    2.10
   7  -1  -6   63.56    2.19
  -7  -1   6   61.47    2.06
  -7   2   6   22.55    0.82
  -7  -2  -6   22.65    0.86
   7   2  -6   22.00    0.81
  -7   2   6   22.73    0.78
   7  -2   6   23.34    0.82
   7  -2  -6   23.74    0.84
   7   2   6   22.69    0.80
  -7   2  -6   23.83    0.80
   7  -2  -6   21.80    0.81
  -7   2  -6   22.94    0.87
   7   2   6   21.85    0.79
  -7  -2   6   22.20    0.81
  -7  -2   6   21.80    0.80
   7  -3   6    9.79    0.39
   7   3  -6   10.10    0.40
  -7   3   6    9.68    0.37
   7  -3   6    9.60    0.42
  -7  -3  -6    9.74    0.42
  -7   3   6    9.15    0.40
   7   3   6   10.20    0.40
   7   3   6    9.51    0.37
  -7  -3   6    9.52    0.39
   7  -3  -6    9.75    0.39
  -7  -3   6    9.53    0.39
  -7   3  -6   10.18    0.39
   7  -3  -6    9.98    0.41
   7  -4   6    4.65    0.26
   7   4  -6    4.43    0.23
  -7   4   6    4.75    0.26
  -7  -4  -6    4.95    0.26
  -7   4   6    4.68    0.22
   7  -4   6    4.67    0.23
  -7   4  -6    4.81    0.23
   7   4   6    4.88    0.25
   7  -4  -6    4.68    0.24
  -7  -4   6    4.58    0.23
  -7  -4   6    4.62    0.24
  -7   5   6   21.35    0.80
   7   5  -6   21.08    0.78
   7  -5   6   21.09    0.85
   7  -5   6   20.66    0.78
  -7  -5  -6   22.78    0.84
  -7  -5   6   21.45    0.79
  -7   5  -6   21.28    0.79
   7  -5  -6   21.38    0.84
   7   5   6   21.40    0.79
  -7  -5   6   21.21    0.79
  -7  -6  -6    2.18    0.17
   7  -6   6    2.01    0.19
   7   6  -6    1.96    0.20
  -7   6   6    2.01    0.20
  -7   6  -6    2.12    0.19
  -7  -6   6    2.45    0.18
   7  -6  -6    2.03    0.17
   7   6   6    2.21    0.20
   7  -7   6    1.85    0.20
   7   7  -6    2.42    0.22
  -7  -7  -6    2.45    0.19
  -7   7   6    2.31    0.23
   7   7   6    1.91    0.21
  -7   7  -6    2.17    0.21
   7  -7  -6    2.14    0.19
  -7  -7   6    2.14    0.19
  -7   8   6    2.62    0.26
  -7  -8  -6    2.75    0.22
  -7   8  -6    2.80    0.25
   7   0  -7    0.00    0.05
  -7   0  -7    0.01    0.07
  -7   0   7    0.02    0.05
  -7   0   7    0.01    0.05
   7   0   7   -0.01    0.05
   7   0   7    0.06    0.05
   7  -1   7   23.82    0.79
   7  -1   7   23.54    0.84
  -7   1   7   23.29    0.81
   7   1  -7   23.29    0.84
  -7  -1  -7   23.23    0.89
  -7   1   7   23.00    0.83
   7  -1  -7   23.15    0.84
  -7   1  -7   21.29    0.89
   7   1   7   24.35    0.83
  -7  -1   7   22.88    0.82
  -7  -1   7   22.65    0.82
   7   1   7   23.61    0.81
   7  -2   7   57.14    1.85
  -7  -2  -7   55.29    1.96
  -7   2   7   52.58    1.84
  -7   2   7   53.57    1.80
   7   2  -7   51.57    1.85
   7  -2  -7   56.05    1.85
  -7  -2   7   53.45    1.81
  -7   2  -7   52.82    1.96
   7  -2  -7   52.71    1.93
   7   2   7   52.70    1.84
  -7  -2   7   55.11    1.84
  -7   3   7    2.67    0.16
  -7  -3  -7    2.22    0.17
   7  -3   7    2.48    0.16
   7   3  -7    2.14    0.16
  -7   3   7    2.39    0.18
  -7  -3   7    2.59    0.15
  -7  -3   7    2.40    0.16
   7  -3  -7    2.41    0.15
   7   3   7    2.49    0.17
  -7   3  -7    2.35    0.18
   7  -3  -7    2.47    0.16
   7   3   7    2.34    0.14
  -7   4   7   14.37    0.59
  -7  -4  -7   16.36    0.66
  -7   4   7   16.49    0.63
   7  -4   7   16.66    0.66
   7  -4   7   16.26    0.61
   7   4  -7   15.51    0.62
  -7  -4   7   17.15    0.62
   7   4   7   16.74    0.62
   7  -4  -7   16.19    0.65
  -7  -4   7   16.03    0.61
   7  -5   7    0.72    0.13
  -7   5   7    0.75    0.13
   7   5  -7    0.92    0.11
  -7  -5  -7    0.79    0.12
   7  -5   7    0.72    0.10
  -7  -5   7    0.68    0.11
   7   5   7    0.96    0.13
  -7  -5   7    0.87    0.11
   7  -5  -7    0.67    0.10
  -7  -6  -7    0.05    0.08
   7   6  -7    0.00    0.08
  -7   6   7   -0.14    0.10
   7  -6   7   -0.03    0.09
   7   6   7    0.04    0.11
   7  -6  -7   -0.03    0.07
  -7  -6   7    0.02    0.07
  -7  -7  -7    2.58    0.20
   7   7  -7    2.26    0.23
  -7   7   7    2.67    0.25
   7  -7   7    2.19    0.22
  -7  -7   7    2.48    0.20
   7   7   7    2.45    0.25
   7  -7  -7    2.41    0.22
  -7   0   8    0.03    0.05
   7   0   8    0.05    0.05
  -7   0  -8   -0.01    0.07
  -7   0   8    0.06    0.06
   7   0   8   -0.03    0.05
   7   0  -8   -0.02    0.05
  -7  -1  -8   24.27    0.94
  -7   1   8   24.80    0.86
   7  -1   8   24.24    0.88
  -7   1   8   24.10    0.87
   7   1  -8   24.16    0.89
  -7  -1   8   24.75    0.87
   7   1   8   23.97    0.87
  -7   1  -8   24.13    0.94
   7  -1  -8   25.05    0.88
  -7  -1   8   24.72    0.87
   7   1   8   24.66    0.86
  -7   2   8    0.05    0.07
   7   2  -8    0.15    0.08
   7  -2   8    0.31    0.07
  -7   2   8    0.23    0.07
  -7  -2  -8    0.15    0.08
  -7  -2   8    0.17    0.06
   7   2   8    0.07    0.05
   7   2   8    0.19    0.07
   7  -2  -8    0.37    0.06
   7  -2  -8    0.23    0.07
  -7   2  -8    0.03    0.08
  -7  -2   8    0.11    0.06
   7   3  -8    0.30    0.09
  -7  -3  -8    0.32    0.10
   7  -3   8    0.24    0.07
  -7   3   8    0.27    0.08
  -7   3   8    0.19    0.09
  -7  -3   8    0.40    0.09
   7   3   8    0.32    0.06
  -7  -3   8    0.33    0.07
   7  -3  -8    0.22    0.07
  -7   3  -8    0.37    0.10
   7  -3  -8    0.27    0.07
   7   4  -8    0.32    0.09
  -7   4   8    0.27    0.11
  -7   4   8    0.27    0.09
   7  -4   8    0.40    0.08
  -7  -4  -8    0.35    0.11
   7  -4  -8    0.20    0.07
  -7  -4   8    0.37    0.09
  -7   4  -8    0.30    0.11
   7   4   8    0.40    0.11
  -7  -4   8    0.23    0.07
   7   5  -8   11.18    0.46
  -7  -5  -8   11.11    0.49
   7  -5   8   11.39    0.46
  -7  -5   8   11.07    0.46
   7  -5  -8   11.51    0.49
  -7  -5   8   10.47    0.46
   7   5   8   11.31    0.48
  -7   5  -8   10.07    0.50
   7  -6   8    1.38    0.17
   7   6  -8    0.95    0.16
  -7  -6  -8    1.25    0.15
   7   6   8    1.11    0.16
   7  -6  -8    1.20    0.15
  -7  -6   8    1.13    0.14
  -7  -7  -8    3.09    0.23
   7  -7   8    2.53    0.23
  -7  -7   8    3.12    0.22
   7  -7  -8    2.75    0.24
   7   0   9   -0.02    0.05
  -7   0  -9   -0.05    0.08
  -7   0   9    0.13    0.06
   7   0   9    0.09    0.06
   7   0  -9   -0.02    0.07
   7  -1   9    1.21    0.12
  -7  -1  -9    1.44    0.16
  -7   1   9    1.26    0.13
   7   1  -9    1.15    0.13
   7  -1  -9    1.02    0.12
   7   1   9    1.05    0.11
  -7   1  -9    1.18    0.14
   7   1   9    1.29    0.13
  -7  -1   9    1.36    0.13
   7   2  -9   21.73    0.80
   7  -2   9   21.21    0.78
  -7   2   9   21.90    0.77
  -7  -2  -9   21.15    0.84
  -7  -2   9   20.56    0.77
   7   2   9   20.61    0.76
   7   2   9   21.87    0.77
   7  -2  -9   21.49    0.78
  -7   2  -9   21.40    0.85
  -7  -2   9   19.17    0.77
  -7   3   9    0.71    0.11
  -7  -3  -9    0.70    0.12
   7  -3   9    0.55    0.09
   7   3  -9    0.69    0.12
  -7  -3   9    0.79    0.09
   7  -3  -9    0.95    0.11
   7   3   9    0.66    0.11
  -7   3  -9    0.66    0.12
   7  -3  -9    0.75    0.10
  -7  -3   9    0.61    0.10
  -7  -4  -9   11.61    0.51
   7   4  -9   11.08    0.47
  -7   4   9   11.76    0.46
   7  -4   9   11.76    0.47
  -7   4  -9   10.95    0.51
  -7  -4   9   10.50    0.47
   7   4   9   11.75    0.48
  -7  -4   9   11.89    0.46
   7  -4  -9    9.58    0.47
   7  -5   9    1.23    0.13
  -7  -5  -9    1.10    0.15
   7   5  -9    1.25    0.15
  -7  -5   9    1.36    0.15
  -7   5  -9    1.04    0.16
  -7  -5   9    1.31    0.14
   7   5   9    1.25    0.16
   7  -5  -9    1.01    0.14
  -7  -6  -9    1.29    0.16
   7  -6  -9    1.43    0.17
  -7   6  -9    1.49    0.18
  -7  -6   9    1.15    0.15
   7   6   9    0.94    0.16
  -7  -6   9    1.23    0.15
  -7   0 -10    0.03    0.10
   7   0  10    0.05    0.06
   7   0  10    0.02    0.06
   7   0 -10   -0.07    0.07
  -7   0  10    0.02    0.07
  -7   1  10   20.85    0.79
   7   1 -10   22.53    0.82
   7  -1  10   19.30    0.80
  -7  -1 -10   21.72    0.87
  -7  -1  10   22.58    0.80
   7   1  10   22.46    0.79
   7  -1 -10   21.93    0.81
   7   1  10   21.71    0.80
  -7   1 -10   22.36    0.87
   7   2 -10    1.14    0.14
   7  -2  10    1.38    0.14
  -7  -2 -10    1.30    0.16
  -7   2  10    1.20    0.14
   7   2  10    1.20    0.12
   7   2  10    1.44    0.14
  -7  -2  10    1.21    0.13
   7  -2 -10    1.25    0.13
  -7   2 -10    1.25    0.16
   7  -3  10    1.00    0.12
   7   3 -10    1.66    0.17
  -7   3  10    1.13    0.13
  -7  -3 -10    1.02    0.16
   7  -3 -10    1.13    0.13
   7   3  10    1.34    0.15
  -7  -3  10    0.88    0.12
  -7   3 -10    1.02    0.15
  -7   4  10    0.16    0.09
   7   4 -10   -0.05    0.09
   7  -4  10   -0.06    0.06
  -7  -4 -10    0.01    0.10
   7  -4 -10    0.09    0.07
   7   4  10    0.01    0.09
  -7   4 -10    0.04    0.09
  -7  -4  10    0.00    0.08
  -7  -5 -10   10.44    0.51
   7   5 -10   10.14    0.48
   7  -5  10   11.09    0.47
  -7   5  10   11.56    0.49
  -7   5 -10   11.06    0.53
   7   5  10   10.90    0.49
   7  -5 -10   10.99    0.50
  -7  -5  10   11.17    0.48
  -7  -6 -10    0.64    0.13
   7  -6 -10    0.19    0.10
  -7   6 -10    0.44    0.14
   7   0  11   -0.05    0.06
   7   0 -11   -0.04    0.07
   7   0  11   -0.02    0.06
  -7   0 -11   -0.06    0.11
  -7   0  11    0.01    0.08
   7  -1  11    7.86    0.36
  -7   1  11    7.89    0.36
   7   1 -11    7.22    0.37
  -7  -1 -11    8.29    0.41
   7  -1 -11    8.08    0.37
  -7  -1  11    8.37    0.37
   7   1  11    7.91    0.36
  -7   1 -11    8.06    0.41
   7   1  11    8.31    0.36
   7  -2  11    8.48    0.38
   7   2 -11    7.91    0.39
  -7   2  11    8.37    0.37
  -7  -2 -11    8.10    0.42
   7   2  11    8.57    0.38
   7  -2 -11    8.59    0.38
   7   2  11    8.35    0.36
  -7  -2  11    7.98    0.38
  -7   2 -11    8.14    0.42
  -7   3  11    8.32    0.38
  -7  -3 -11    8.17    0.42
   7   3 -11    8.39    0.40
   7  -3  11    8.49    0.39
  -7  -3  11    8.21    0.39
   7   3  11    8.42    0.39
  -7   3 -11    8.60    0.43
   7  -4  11    7.26    0.35
   7   4 -11    7.31    0.37
  -7   4  11    7.74    0.36
  -7  -4 -11    7.79    0.40
  -7  -4  11    7.37    0.37
   7   4  11    7.30    0.38
  -7   4 -11    6.88    0.40
   7  -5  11    0.65    0.12
  -7  -5 -11    0.75    0.14
  -7   5  11    0.59    0.13
   7   5 -11    0.76    0.14
  -7   5 -11    0.56    0.15
   7  -5 -11    0.53    0.12
  -7  -5  11    0.42    0.12
   7   5  11    0.68    0.15
  -7   0 -12   -0.21    0.11
  -7   0  12    0.07    0.09
   7   0 -12   -0.14    0.07
   7   0  12    0.00    0.07
   7  -1  12    4.00    0.25
   7   1 -12    4.44    0.27
  -7   1  12    4.63    0.26
  -7  -1 -12    4.06    0.29
  -7  -1  12    4.64    0.27
   7  -1 -12    4.38    0.27
   7   1  12    4.68    0.25
  -7   1 -12    4.58    0.30
   7   1  12    4.57    0.25
   7  -2  12    5.12    0.27
  -7  -2 -12    5.10    0.32
   7   2 -12    4.58    0.29
  -7   2  12    5.32    0.28
   7   2  12    4.94    0.28
   7   2  12    4.96    0.27
   7  -2 -12    5.19    0.28
  -7  -2  12    5.00    0.28
  -7   2 -12    4.96    0.33
  -7  -3 -12    2.35    0.22
   7   3 -12    2.07    0.22
  -7   3  12    2.32    0.20
   7  -3  12    2.80    0.21
   7   3  12    2.77    0.23
  -7   3 -12    2.28    0.22
  -7  -3  12    2.39    0.21
   7   4 -12    2.37    0.22
  -7  -4 -12    2.56    0.24
   7  -4  12    2.53    0.21
  -7   4  12    2.79    0.23
  -7  -4  12    3.03    0.23
  -7   4 -12    2.56    0.25
   7   4  12    2.96    0.25
  -7   5  12    5.42    0.33
   7   0 -13   -0.20    0.09
  -7   0  13    0.15    0.10
   7   0  13   -0.08    0.08
  -7   0 -13   -0.01    0.12
  -7  -1 -13    0.18    0.13
  -7   1  13    0.05    0.10
   7  -1  13    0.10    0.09
   7   1 -13   -0.09    0.10
  -7  -1  13    0.34    0.11
   7   1  13    0.07    0.08
   7  -1 -13    0.09    0.10
  -7   1 -13    0.12    0.14
   7   1  13    0.24    0.11
   7  -2  13    7.28    0.38
  -7  -2 -13    7.23    0.41
  -7   2  13    8.19    0.39
   7   2 -13    7.09    0.39
  -7  -2  13    7.67    0.38
   7  -2 -13    7.88    0.39
   7   2  13    8.14    0.37
  -7   2 -13    8.13    0.43
   7   2  13    7.88    0.38
   7   3 -13   13.24    0.58
  -7  -3 -13   11.98    0.60
  -7   3  13   13.60    0.56
   7  -3  13   13.09    0.57
  -7  -3  13   12.89    0.59
  -7   3 -13   12.88    0.61
   7   3  13   12.50    0.55
  -7   0 -14   -0.09    0.12
   7   0  14   -0.07    0.08
   7   0 -14   -0.20    0.09
   7   1  14    4.08    0.26
   7  -1 -14    4.09    0.28
  -7   1 -14    4.21    0.31
   7  -2 -14    3.82    0.27
   7   2  14    4.41    0.28
   8   0   0   45.16    1.48
   8   0   0   42.93    1.42
  -8   0   0   41.99    1.54
  -8   0   0   42.75    1.48
  -8  -1   0    0.39    0.07
   8  -1   0    0.50    0.06
   8   1   0    0.39    0.06
  -8  -1   0    0.35    0.05
   8   1   0    0.40    0.05
   8  -1   0    0.47    0.03
   8  -1   0    0.38    0.06
  -8   1   0    0.36    0.08
   8  -2   0   19.47    0.73
   8   2   0   19.64    0.69
  -8  -2   0   19.60    0.70
  -8   2   0   19.37    0.70
  -8  -2   0   19.67    0.71
   8   2   0   19.71    0.68
   8  -2   0   19.00    0.69
  -8  -3   0   43.60    1.56
  -8   3   0   44.19    1.52
   8  -3   0   44.16    1.59
  -8  -3   0   44.39    1.51
   8   3   0   45.04    1.50
   8  -3   0   43.40    1.50
   8   3   0   43.42    1.48
  -8   4   0    2.23    0.17
   8  -4   0    2.43    0.15
   8  -4   0    2.37    0.13
   8   4   0    2.58    0.13
  -8  -4   0    2.37    0.15
   8   4   0    2.29    0.16
   8  -5   0    5.71    0.28
   8   5   0    5.72    0.27
  -8   5   0    5.59    0.29
  -8  -5   0    5.71    0.27
  -8   6   0    2.61    0.21
   8  -6   0    2.43    0.19
   8   6   0    2.67    0.20
  -8  -6   0    2.68    0.18
  -8   7   0    2.12    0.20
   8   7   0    2.12    0.21
   8  -7   0    2.74    0.21
  -8  -7   0    2.25    0.18
  -8  -8   0    0.02    0.08
   8  -8   0    0.02    0.10
  -8   8   0   -0.12    0.12
   8   8   0   -0.19    0.10
  -8   0  -1  167.57    5.46
  -8   0   1  165.68    5.47
  -8   0   1  164.72    5.39
   8   0   1  157.52    5.46
   8   0  -1  159.35    5.46
  -8   0  -1  162.15    5.76
   8   0   1  168.72    5.35
   8   0  -1  167.19    5.73
  -8   1   1    8.47    0.35
   8  -1   1    7.78    0.33
   8  -1   1    8.75    0.35
   8   1  -1    8.64    0.32
  -8   1   1    8.71    0.29
  -8  -1  -1    9.27    0.34
   8   1  -1    8.73    0.34
  -8  -1  -1    8.52    0.33
  -8   1  -1    8.32    0.34
   8   1   1    8.73    0.33
   8   1   1    8.48    0.31
   8  -1  -1    8.66    0.34
   8  -1  -1    8.75    0.33
  -8  -1   1    7.99    0.34
  -8  -1   1    8.41    0.32
  -8  -2  -1   17.78    0.66
   8   2  -1   18.73    0.66
   8   2  -1   17.83    0.64
  -8   2   1   18.47    0.67
   8  -2   1   18.73    0.70
   8  -2   1   18.12    0.66
  -8  -2  -1   20.77    0.69
  -8  -2   1   18.16    0.66
  -8  -2   1   18.40    0.66
   8   2   1   18.46    0.64
  -8   2  -1   18.55    0.67
   8   2   1   18.49    0.66
   8  -2  -1   17.86    0.66
   8  -2  -1   17.82    0.69
   8  -3   1   30.53    1.06
  -8  -3  -1   30.31    1.07
  -8   3   1   31.67    1.08
   8   3  -1   29.31    1.05
  -8  -3  -1   29.96    1.11
   8  -3   1   31.43    1.13
   8   3  -1   30.56    1.06
  -8  -3   1   30.76    1.07
   8  -3  -1   29.64    1.06
  -8   3  -1   32.03    1.08
   8  -3  -1   30.34    1.12
   8   3   1   31.82    1.06
   8   3   1   30.01    1.05
  -8  -4  -1    7.96    0.32
  -8  -4  -1    7.89    0.33
   8   4  -1    8.27    0.32
  -8   4   1    7.55    0.34
   8  -4   1    8.27    0.32
   8  -4   1    7.72    0.35
   8   4  -1    7.83    0.33
   8   4   1    7.53    0.33
   8  -4  -1    8.43    0.32
  -8   4  -1    7.89    0.34
   8  -4  -1    8.44    0.35
  -8  -4   1    7.39    0.33
   8   4   1    7.87    0.31
   8   5  -1    1.56    0.15
  -8  -5  -1    1.54    0.13
   8  -5   1    1.49    0.13
  -8   5   1    1.59    0.16
   8  -5  -1    1.34    0.14
   8   5   1    1.52    0.15
  -8  -5   1    1.31    0.13
  -8   5  -1    1.39    0.14
   8  -6   1    5.40    0.29
  -8   6   1    5.17    0.29
  -8  -6  -1    5.62    0.27
   8   6  -1    5.46    0.29
  -8  -6   1    4.86    0.27
   8  -6  -1    5.61    0.29
  -8   6  -1    5.33    0.29
   8   6   1    5.28    0.29
  -8  -7  -1    3.76    0.23
  -8   7   1    3.91    0.27
   8  -7   1    3.74    0.25
   8   7  -1    3.91    0.26
  -8   7  -1    3.49    0.26
   8  -7  -1    3.49    0.25
   8   7   1    3.80    0.26
  -8  -7   1    3.67    0.23
  -8   8   1    1.18    0.19
   8  -8   1    0.99    0.15
   8   8  -1    0.74    0.15
  -8  -8  -1    0.96    0.14
   8  -8  -1    1.09    0.16
  -8   8  -1    0.79    0.17
   8   8   1    1.07    0.17
  -8  -8   1    1.16    0.15
  -8   0  -2   37.63    1.26
   8   0  -2   37.50    1.30
  -8   0   2   35.15    1.26
  -8   0  -2   35.36    1.32
  -8   0   2   37.20    1.21
   8   0   2   36.86    1.26
   8   0  -2   36.38    1.26
  -8   1   2   12.53    0.41
   8  -1   2   11.98    0.47
   8  -1   2   11.58    0.44
  -8  -1  -2   11.49    0.46
  -8  -1  -2   12.77    0.44
   8   1  -2   11.67    0.44
  -8   1   2   11.52    0.46
  -8  -1   2   11.65    0.43
   8   1   2   12.19    0.44
   8   1   2   11.74    0.42
  -8  -1   2   11.91    0.42
  -8  -1   2   11.51    0.45
  -8   1  -2   11.87    0.45
   8  -1  -2   11.85    0.45
   8  -1  -2   11.53    0.44
   8  -2   2    1.81    0.13
   8   2  -2    1.66    0.12
  -8   2   2    1.73    0.15
  -8  -2  -2    1.71    0.11
   8  -2   2    1.54    0.11
  -8  -2  -2    1.67    0.12
   8   2  -2    1.76    0.11
  -8   2   2    1.81    0.08
   8  -2  -2    1.65    0.11
   8   2   2    1.80    0.11
  -8   2  -2    1.75    0.14
  -8  -2   2    1.70    0.12
   8   2   2    1.83    0.11
   8  -2  -2    1.92    0.11
  -8  -3  -2  113.90    4.15
  -8   3   2  121.43    3.97
   8  -3   2  118.94    4.17
   8  -3   2  118.21    3.95
   8   3  -2  113.39    3.88
   8   3  -2  118.31    3.95
  -8  -3  -2  119.77    3.95
   8   3   2  121.58    3.94
   8   3   2  118.23    3.88
   8  -3  -2  113.85    3.95
   8  -3  -2  117.66    4.16
  -8   3  -2  119.11    3.96
  -8  -3   2  121.72    3.96
  -8   4   2    4.87    0.26
   8  -4   2    5.08    0.23
  -8  -4  -2    5.16    0.24
   8  -4   2    5.77    0.26
   8   4  -2    5.23    0.25
  -8  -4  -2    4.96    0.23
   8   4  -2    4.99    0.23
   8  -4  -2    4.98    0.22
   8  -4  -2    5.30    0.25
  -8  -4   2    5.19    0.24
   8   4   2    5.17    0.25
  -8   4  -2    5.05    0.25
  -8  -5  -2   23.79    0.88
  -8   5   2   24.98    0.91
   8  -5   2   25.03    0.87
  -8  -5  -2   24.65    0.92
   8   5  -2   24.05    0.89
   8  -5   2   24.84    0.95
   8   5   2   24.87    0.88
  -8  -5   2   23.60    0.89
   8  -5  -2   24.06    0.94
  -8   5  -2   25.62    0.91
  -8  -6  -2    3.88    0.22
   8  -6   2    4.17    0.25
  -8   6   2    3.92    0.26
   8   6  -2    3.72    0.24
  -8   6  -2    4.14    0.25
   8  -6  -2    3.66    0.24
  -8  -6   2    4.02    0.23
   8   6   2    4.24    0.24
   8  -7   2    4.59    0.28
   8   7  -2    3.79    0.27
  -8   7   2    4.48    0.29
  -8  -7  -2    4.39    0.25
   8   7   2    4.59    0.28
   8  -7  -2    4.31    0.27
  -8  -7   2    4.10    0.25
  -8   7  -2    4.16    0.28
  -8  -8  -2    0.19    0.10
  -8   8   2    0.30    0.14
   8  -8   2    0.30    0.12
   8   8  -2    0.25    0.13
   8   8   2    0.18    0.13
   8  -8  -2    0.16    0.11
  -8   8  -2    0.22    0.13
  -8  -8   2    0.19    0.10
  -8   0   3   93.88    3.01
   8   0  -3   89.68    3.09
  -8   0   3   90.41    3.09
  -8   0  -3   91.62    3.25
  -8   0  -3   98.90    3.08
   8   0  -3   86.76    3.21
   8   0   3   92.07    3.08
   8   0   3   92.19    3.00
  -8   1   3    9.21    0.33
  -8   1   3    8.77    0.36
   8   1  -3    8.54    0.35
  -8  -1  -3    8.85    0.37
   8  -1   3    9.26    0.35
  -8  -1  -3    9.09    0.35
   8  -1  -3    9.61    0.35
   8   1   3    8.92    0.33
   8  -1  -3    8.73    0.36
  -8  -1   3    9.43    0.34
  -8   1  -3    8.85    0.38
  -8   1  -3    9.22    0.36
   8   1   3    9.55    0.35
  -8  -1   3    8.75    0.36
   8  -2   3   42.13    1.78
   8   2  -3   50.83    1.69
   8  -2   3   48.49    1.69
  -8   2   3   48.90    1.70
  -8   2   3   50.17    1.63
  -8  -2  -3   48.70    1.77
  -8  -2  -3   52.18    1.68
   8   2   3   50.66    1.65
  -8  -2   3   48.43    1.69
   8  -2  -3   50.37    1.77
  -8   2  -3   54.65    1.70
   8   2   3   47.43    1.68
  -8  -2   3   50.74    1.66
   8  -2  -3   49.69    1.69
   8  -3   3   33.66    1.26
  -8  -3  -3   33.97    1.18
   8   3  -3   33.74    1.17
   8   3  -3   35.70    1.19
   8  -3   3   33.71    1.18
  -8   3   3   33.92    1.20
  -8  -3  -3   34.59    1.24
  -8   3  -3   34.95    1.19
   8  -3  -3   34.49    1.25
   8   3   3   34.88    1.17
  -8  -3   3   34.31    1.19
   8   3   3   31.56    1.16
   8  -3  -3   33.87    1.18
   8   4  -3    4.81    0.22
   8   4  -3    4.64    0.24
  -8  -4  -3    4.99    0.24
   8  -4   3    4.82    0.25
  -8   4   3    4.72    0.25
   8  -4   3    5.06    0.22
  -8  -4  -3    4.77    0.22
  -8   4  -3    4.50    0.24
   8  -4  -3    4.71    0.21
   8  -4  -3    4.73    0.24
  -8  -4   3    5.12    0.24
   8   4   3    4.87    0.24
  -8   5   3    0.72    0.12
  -8  -5  -3    0.97    0.10
   8  -5   3    0.71    0.08
   8  -5   3    0.95    0.12
   8   5  -3    0.84    0.12
  -8  -5  -3    0.80    0.09
   8   5   3    0.94    0.12
  -8  -5   3    0.96    0.11
   8  -5  -3    0.85    0.11
  -8   5  -3    0.67    0.11
   8  -6   3    8.66    0.39
  -8   6   3    8.02    0.39
   8   6  -3    7.91    0.37
  -8  -6  -3    8.08    0.36
   8  -6  -3    7.70    0.38
  -8  -6   3    8.32    0.37
   8   6   3    8.94    0.39
  -8   6  -3    7.54    0.38
  -8  -7  -3    3.08    0.21
  -8   7   3    2.81    0.25
   8   7  -3    2.70    0.24
   8  -7   3    2.92    0.23
   8  -7  -3    3.22    0.24
  -8  -7   3    3.16    0.22
   8   7   3    2.81    0.24
  -8   7  -3    2.84    0.24
  -8   8   3    9.58    0.49
   8   8  -3    9.59    0.47
   8  -8   3    9.71    0.48
  -8  -8  -3   10.03    0.45
  -8  -8   3    9.98    0.46
  -8   8  -3    9.19    0.47
   8  -8  -3   10.21    0.49
  -8   0  -4   19.35    0.67
  -8   0   4   18.19    0.68
  -8   0   4   19.01    0.65
   8   0   4   19.64    0.68
   8   0  -4   18.72    0.68
  -8   0  -4   18.21    0.72
   8   0  -4   18.96    0.69
  -8   1   4    9.47    0.34
   8   1  -4    8.89    0.37
  -8  -1  -4    9.11    0.39
  -8   1   4   10.00    0.38
   8  -1   4    9.40    0.37
  -8  -1  -4    9.19    0.35
  -8   1  -4    9.16    0.37
  -8  -1   4    9.73    0.36
   8  -1  -4    9.59    0.36
   8  -1  -4    9.24    0.37
   8   1   4    9.86    0.35
   8   1   4    9.82    0.36
  -8  -1   4    8.52    0.37
  -8   1  -4    8.83    0.39
  -8   2   4   12.57    0.50
   8  -2   4   12.99    0.52
  -8   2   4   12.49    0.46
  -8  -2  -4   12.86    0.47
  -8  -2  -4   13.13    0.52
   8  -2   4   13.30    0.49
   8   2  -4   13.19    0.49
   8  -2  -4   12.91    0.49
  -8  -2   4   12.73    0.49
   8   2   4   13.12    0.48
  -8   2  -4   13.28    0.49
   8  -2  -4   12.54    0.50
   8   2   4   13.52    0.48
  -8  -2   4   12.86    0.48
  -8   3   4  154.69    5.18
  -8  -3  -4  152.21    5.16
   8  -3   4  154.57    5.45
  -8  -3  -4  148.87    5.44
   8  -3   4  156.01    5.17
   8   3  -4  159.87    5.17
   8  -3  -4  151.96    5.16
  -8  -3   4  151.18    5.07
   8  -3  -4  153.53    5.43
   8   3   4  155.82    5.07
  -8  -3   4  155.90    5.18
  -8   3  -4  158.55    5.17
   8   3   4  159.76    5.16
   8  -4   4    3.35    0.20
   8   4  -4    3.08    0.17
  -8  -4  -4    3.03    0.18
  -8   4   4    3.17    0.21
  -8  -4  -4    3.00    0.16
   8   4  -4    3.03    0.19
   8  -4   4    3.16    0.17
   8  -4  -4    3.08    0.18
   8   4   4    3.22    0.19
   8  -4  -4    3.25    0.16
  -8   4  -4    3.01    0.19
  -8  -4   4    3.16    0.18
  -8  -5  -4    4.48    0.22
  -8  -5  -4    4.33    0.23
   8  -5   4    4.11    0.25
  -8   5   4    4.31    0.24
   8   5  -4    4.82    0.25
   8  -5   4    4.16    0.21
  -8  -5   4    4.30    0.23
   8  -5  -4    4.12    0.23
   8   5   4    4.18    0.24
  -8   5  -4    4.31    0.24
   8  -6   4    2.73    0.20
  -8  -6  -4    2.88    0.18
  -8  -6  -4    2.63    0.18
   8   6  -4    2.64    0.21
  -8   6   4    2.67    0.22
   8   6   4    3.02    0.22
  -8  -6   4    2.73    0.19
   8  -6  -4    2.84    0.21
  -8   6  -4    2.69    0.21
   8  -7   4   13.86    0.62
   8   7  -4   13.86    0.60
  -8   7   4   13.73    0.60
  -8  -7  -4   14.82    0.57
  -8   7  -4   13.43    0.59
   8  -7  -4   14.51    0.63
  -8  -7   4   14.87    0.60
   8   7   4   14.24    0.59
  -8  -8  -4    0.17    0.10
  -8   8   4    0.00    0.14
   8  -8   4    0.01    0.11
  -8   8  -4   -0.12    0.12
  -8   0   5   78.51    2.87
   8   0   5   88.06    2.80
   8   0  -5   88.43    2.88
  -8   0  -5   83.50    3.04
   8   0   5   87.51    2.88
  -8   0   5   86.59    2.81
  -8  -1  -5   10.10    0.36
  -8   1   5    9.62    0.36
   8  -1   5   10.02    0.38
  -8  -1  -5    9.39    0.40
   8   1  -5    9.09    0.38
  -8   1   5    9.09    0.39
  -8  -1   5    9.18    0.36
   8  -1  -5   10.11    0.37
   8  -1  -5    9.63    0.38
  -8   1  -5    9.92    0.37
   8   1   5    9.44    0.37
  -8   1  -5   10.11    0.42
  -8  -1   5    8.72    0.37
   8   1   5    8.79    0.35
  -8   2   5  125.94    4.05
   8   2  -5  118.34    4.15
  -8  -2  -5  122.41    4.37
  -8   2   5  123.67    4.16
   8  -2   5  128.49    4.15
  -8  -2  -5  123.50    4.13
   8  -2  -5  129.03    4.15
   8   2   5  124.94    4.06
  -8  -2   5  124.33    4.15
  -8   2  -5  124.50    4.38
  -8  -2   5  121.51    4.07
   8  -2  -5  122.75    4.35
   8   2   5  119.64    4.14
  -8   2  -5  124.71    4.14
  -8  -3  -5   23.77    0.85
   8  -3   5   23.84    0.87
  -8  -3  -5   26.03    0.93
   8   3  -5   24.21    0.87
  -8   3   5   23.69    0.89
  -8   3   5   24.57    0.84
   8  -3   5   24.15    0.93
  -8  -3   5   24.27    0.87
   8  -3  -5   24.47    0.91
  -8   3  -5   24.20    0.87
   8  -3  -5   24.06    0.87
   8   3   5   24.80    0.86
   8   3   5   24.11    0.85
  -8  -3   5   24.40    0.86
   8  -4   5    2.18    0.15
  -8  -4  -5    2.32    0.13
   8   4  -5    2.24    0.15
   8  -4   5    2.15    0.17
  -8  -4  -5    2.28    0.17
  -8   4   5    1.96    0.18
   8  -4  -5    2.28    0.14
  -8   4  -5    2.10    0.16
  -8  -4   5    2.44    0.16
   8  -4  -5    2.51    0.16
   8   4   5    2.18    0.17
  -8  -4   5    2.27    0.15
   8  -5   5    1.55    0.13
   8   5  -5    1.40    0.14
   8   5  -5    1.25    0.15
  -8   5   5    1.55    0.17
   8  -5   5    1.57    0.15
  -8  -5  -5    1.64    0.14
  -8  -5  -5    1.41    0.12
  -8   5  -5    1.55    0.16
  -8  -5   5    1.52    0.13
   8   5   5    1.53    0.15
   8  -5  -5    1.35    0.13
  -8   6   5    4.67    0.28
  -8  -6  -5    4.55    0.25
  -8  -6  -5    4.66    0.26
   8  -6   5    4.55    0.27
   8   6  -5    4.93    0.28
  -8   6  -5    4.49    0.27
   8  -6  -5    4.60    0.27
  -8  -6   5    4.95    0.26
   8   6   5    4.57    0.28
  -8  -7  -5    2.82    0.20
  -8   7   5    2.32    0.23
   8  -7   5    2.48    0.22
   8   7  -5    2.26    0.21
  -8  -7   5    2.50    0.20
   8   7   5    2.57    0.23
  -8   7  -5    2.24    0.23
   8  -7  -5    2.35    0.21
   8   0   6   28.46    0.99
  -8   0   6   26.69    0.98
  -8   0   6   28.46    0.96
   8   0   6   27.52    0.94
   8   0  -6   28.26    0.99
  -8   0  -6   27.94    1.05
  -8   1   6   23.62    0.79
  -8  -1  -6   22.28    0.86
   8   1  -6   21.60    0.81
   8  -1   6   22.26    0.81
  -8   1   6   22.02    0.81
   8   1   6   23.43    0.81
   8  -1  -6   21.81    0.81
  -8  -1   6   21.80    0.81
  -8  -1   6   22.04    0.79
  -8   1  -6   23.75    0.87
  -8   1  -6   23.02    0.79
  -8  -2  -6    2.13    0.17
  -8   2   6    2.34    0.13
   8   2  -6    2.05    0.14
  -8   2   6    2.11    0.17
  -8   2  -6    2.12    0.16
   8  -2  -6    1.89    0.13
  -8  -2   6    2.01    0.14
  -8   2  -6    1.94    0.14
   8   2   6    2.20    0.14
  -8  -2   6    2.25    0.14
   8  -2  -6    2.00    0.14
   8   2   6    2.08    0.13
  -8   3   6   31.20    1.20
  -8  -3  -6   39.10    1.32
  -8   3   6   34.80    1.25
   8   3  -6   37.07    1.25
   8  -3   6   36.40    1.25
   8  -3  -6   38.09    1.24
   8  -3  -6   32.20    1.29
  -8   3  -6   35.47    1.33
  -8  -3   6   33.60    1.22
   8   3   6   35.41    1.23
   8   3   6   35.68    1.22
  -8  -3   6   34.81    1.24
  -8   3  -6   37.20    1.24
   8  -4   6    2.61    0.16
  -8  -4  -6    2.77    0.19
   8  -4   6    2.30    0.18
   8   4  -6    2.94    0.18
  -8   4   6    2.47    0.20
  -8   4  -6    2.59    0.18
  -8  -4   6    2.54    0.17
   8  -4  -6    2.53    0.17
  -8  -4   6    2.57    0.17
   8   4   6    2.77    0.19
  -8  -5  -6   10.80    0.47
   8  -5   6   10.75    0.44
   8  -5   6   10.51    0.49
   8   5  -6   10.55    0.46
  -8   5   6   10.97    0.47
   8   5  -6   11.23    0.44
  -8  -5   6   10.91    0.45
   8  -5  -6   10.55    0.47
   8   5   6   11.21    0.46
  -8  -6  -6    3.34    0.22
  -8   6   6    3.41    0.25
   8  -6   6    2.91    0.23
   8   6  -6    2.84    0.23
   8   6   6    3.03    0.23
  -8  -6   6    3.44    0.22
  -8   6  -6    2.92    0.22
   8  -6  -6    3.11    0.22
  -8  -7  -6    3.33    0.22
   8  -7   6    2.65    0.24
   8   7  -6    3.38    0.25
  -8   7   6    2.57    0.25
   8  -7  -6    2.65    0.23
  -8   7  -6    3.20    0.25
  -8  -7   6    2.95    0.22
   8   7   6    3.18    0.25
  -8   0  -7   46.32    1.71
  -8   0   7   45.63    1.57
   8   0   7   47.58    1.56
   8   0  -7   48.55    1.62
   8   0   7   46.57    1.61
  -8   0   7   45.14    1.60
  -8   1   7    3.22    0.19
   8  -1   7    3.14    0.18
   8   1  -7    3.81    0.20
  -8  -1  -7    3.84    0.22
  -8   1   7    3.35    0.18
  -8  -1   7    3.36    0.18
  -8   1  -7    2.94    0.21
   8  -1  -7    3.24    0.19
  -8  -1   7    3.31    0.18
   8   1   7    3.31    0.17
   8   1   7    3.66    0.18
  -8   2   7   18.33    0.70
  -8  -2  -7   18.46    0.74
   8   2  -7   18.52    0.70
  -8   2   7   18.26    0.67
   8  -2   7   18.87    0.70
  -8  -2   7   17.94    0.68
   8  -2  -7   19.43    0.70
   8   2   7   18.74    0.68
   8  -2  -7   20.03    0.71
  -8   2  -7   18.92    0.75
  -8  -2   7   18.90    0.69
   8   2   7   18.92    0.68
   8   3  -7   13.25    0.53
  -8   3   7   12.80    0.50
  -8   3   7   13.58    0.54
  -8  -3  -7   13.57    0.57
   8  -3   7   13.26    0.53
   8   3   7   14.26    0.53
   8  -3  -7   13.99    0.54
   8  -3  -7   14.10    0.53
  -8   3  -7   13.83    0.58
   8   3   7   13.42    0.51
  -8  -3   7   13.42    0.52
  -8  -3   7   13.06    0.52
  -8  -4  -7    6.84    0.34
   8  -4   7    7.04    0.32
   8   4  -7    6.91    0.32
  -8   4   7    7.24    0.34
  -8   4  -7    6.47    0.35
  -8  -4   7    6.89    0.32
   8  -4  -7    7.10    0.33
   8   4   7    7.33    0.33
  -8  -4   7    7.46    0.32
   8  -5   7    0.19    0.07
   8   5  -7    0.12    0.08
   8  -5   7    0.30    0.10
  -8   5   7    0.14    0.11
  -8  -5  -7    0.42    0.10
  -8  -5   7    0.16    0.08
   8   5   7    0.30    0.11
   8  -5  -7    0.17    0.09
  -8  -5   7    0.13    0.08
   8   6  -7    8.83    0.44
  -8   6   7    9.55    0.45
   8  -6   7    9.82    0.46
  -8  -6  -7    9.28    0.44
   8  -6  -7    9.11    0.44
  -8  -6   7    9.47    0.43
   8   6   7    9.69    0.45
   8  -7   7    2.04    0.20
  -8  -7  -7    2.37    0.19
   8   7  -7    2.12    0.22
  -8   7   7    1.89    0.22
  -8  -7   7    2.15    0.19
   8  -7  -7    1.84    0.20
   8   7   7    1.96    0.21
  -8   0   8    8.85    0.35
  -8   0   8    8.22    0.35
   8   0   8    8.22    0.33
  -8   0  -8    8.40    0.39
   8   0  -8    8.43    0.36
   8   0   8    8.33    0.35
  -8   1   8    3.55    0.19
   8   1  -8    2.87    0.19
  -8  -1  -8    2.71    0.21
  -8   1   8    3.10    0.18
   8  -1   8    3.17    0.18
  -8  -1   8    2.95    0.18
   8   1   8    3.17    0.18
  -8  -1   8    3.51    0.18
   8   1   8    3.30    0.18
   8  -1  -8    3.05    0.19
  -8   1  -8    2.94    0.21
   8  -2   8    6.22    0.29
   8   2  -8    5.99    0.29
  -8  -2  -8    6.06    0.31
  -8   2   8    6.44    0.28
  -8   2   8    6.46    0.30
  -8  -2   8    5.86    0.28
   8  -2  -8    6.73    0.29
  -8   2  -8    6.01    0.33
   8   2   8    6.42    0.29
   8   2   8    5.88    0.27
  -8  -2   8    6.21    0.28
  -8   3   8   10.32    0.40
   8   3  -8   10.06    0.42
  -8  -3  -8    9.79    0.45
   8  -3   8    9.86    0.42
  -8   3   8   10.20    0.43
   8   3   8    9.79    0.40
  -8  -3   8    9.27    0.41
  -8  -3   8   10.66    0.41
  -8   3  -8    9.82    0.46
   8   3   8   10.31    0.42
   8  -3  -8    9.47    0.42
   8  -3  -8   10.06    0.41
   8   4  -8    2.77    0.19
   8  -4   8    2.92    0.18
  -8   4   8    2.71    0.21
  -8  -4  -8    2.86    0.20
  -8   4  -8    2.71    0.22
   8  -4  -8    2.96    0.19
  -8  -4   8    2.67    0.18
   8   4   8    2.58    0.21
  -8  -4   8    2.66    0.17
   8   5  -8    0.32    0.10
   8  -5   8    0.37    0.09
  -8  -5  -8    0.63    0.12
   8   5   8    0.36    0.11
  -8  -5   8    0.49    0.10
  -8  -5   8    0.40    0.10
   8  -5  -8    0.45    0.10
  -8   5  -8    0.46    0.13
   8  -6   8    1.90    0.21
  -8  -6  -8    2.26    0.20
   8   6  -8    1.71    0.19
  -8  -6   8    2.16    0.18
   8  -6  -8    2.22    0.20
   8   6   8    1.92    0.20
  -8  -7  -8    1.27    0.16
  -8  -7   8    1.16    0.15
   8   0  -9   31.03    1.09
   8   0   9   30.05    1.08
  -8   0   9   30.35    1.06
  -8   0  -9   29.68    1.16
  -8   1   9    2.18    0.16
   8  -1   9    2.08    0.16
   8   1  -9    2.48    0.18
  -8  -1  -9    2.85    0.20
  -8  -1   9    2.44    0.17
   8  -1  -9    2.80    0.18
   8   1   9    2.63    0.16
  -8   1  -9    2.73    0.21
   8   1   9    2.22    0.16
  -8  -1   9    2.56    0.15
  -8   2   9   10.07    0.40
  -8  -2  -9    9.89    0.46
   8   2  -9    9.57    0.42
   8  -2   9    9.46    0.41
  -8  -2   9    9.44    0.40
   8   2   9    9.56    0.41
  -8  -2   9    9.97    0.41
   8   2   9   10.76    0.41
  -8   2  -9    9.91    0.47
   8  -2  -9   10.09    0.42
   8   3  -9    6.89    0.33
   8  -3   9    6.09    0.31
  -8  -3  -9    7.24    0.36
  -8   3   9    7.17    0.32
  -8  -3   9    6.88    0.33
   8  -3  -9    7.09    0.32
   8   3   9    6.95    0.33
  -8   3  -9    6.62    0.36
  -8  -3   9    7.30    0.31
   8  -4   9    0.75    0.11
  -8  -4  -9    0.93    0.14
  -8   4   9    0.75    0.11
   8   4  -9    0.99    0.13
   8   4   9    0.82    0.13
  -8  -4   9    0.74    0.10
  -8  -4   9    0.74    0.12
   8  -4  -9    0.93    0.12
  -8   4  -9    0.74    0.15
  -8  -5  -9    0.77    0.14
   8  -5   9    0.62    0.11
   8   5  -9    0.49    0.11
  -8  -5   9    0.69    0.11
  -8   5  -9    0.54    0.14
   8   5   9    0.50    0.13
   8  -5  -9    0.41    0.10
  -8  -5   9    0.58    0.12
   8   6  -9    2.37    0.23
  -8  -6  -9    2.95    0.22
   8  -6  -9    2.40    0.21
  -8   6  -9    1.89    0.22
  -8  -6   9    2.53    0.20
  -8   0 -10   11.63    0.52
   8   0 -10   12.44    0.50
  -8   0  10   11.27    0.47
   8   0  10   11.68    0.48
   8  -1  10    5.22    0.27
  -8  -1 -10    5.28    0.31
   8   1 -10    5.10    0.27
  -8   1  10    5.63    0.27
  -8  -1  10    5.26    0.27
   8  -1 -10    5.48    0.28
   8   1  10    5.04    0.26
   8   1  10    5.16    0.26
  -8   1 -10    4.93    0.31
   8   2 -10    1.18    0.15
  -8   2  10    1.12    0.12
   8  -2  10    1.16    0.13
  -8  -2 -10    1.09    0.15
   8   2  10    1.21    0.14
   8   2  10    1.06    0.12
   8  -2 -10    1.06    0.13
  -8  -2  10    1.16    0.14
  -8   2 -10    0.86    0.15
   8   3 -10   20.27    0.79
  -8   3  10   21.02    0.76
   8  -3  10   21.20    0.79
  -8  -3 -10   20.59    0.84
  -8   3 -10   19.20    0.84
   8   3  10   21.39    0.77
   8  -3 -10   20.97    0.78
  -8  -3  10   19.29    0.77
   8   4 -10    1.30    0.16
   8  -4  10    1.29    0.15
  -8  -4 -10    1.09    0.16
  -8   4  10    1.13    0.14
   8   4  10    1.27    0.16
  -8   4 -10    1.23    0.18
  -8  -4  10    1.07    0.15
   8   5 -10    2.92    0.22
  -8  -5 -10    2.83    0.23
   8  -5  10    2.08    0.19
   8   5  10    2.53    0.24
  -8   5 -10    2.66    0.24
  -8  -5  10    2.46    0.21
   8  -5 -10    2.87    0.21
   8  -6 -10    1.62    0.19
  -8   0  11    3.74    0.23
   8   0 -11    4.31    0.24
   8   0  11    3.88    0.23
  -8   0 -11    3.86    0.27
  -8  -1 -11    1.27    0.17
  -8   1  11    1.22    0.14
   8  -1  11    1.09    0.13
   8   1 -11    1.15    0.14
  -8   1 -11    1.33    0.18
  -8  -1  11    1.09    0.13
   8   1  11    1.40    0.14
   8   1  11    1.00    0.13
   8  -1 -11    1.20    0.15
  -8  -2 -11    2.58    0.23
   8   2 -11    2.61    0.21
   8  -2  11    2.71    0.20
  -8   2  11    2.75    0.20
   8  -2 -11    2.67    0.20
  -8  -2  11    2.83    0.21
  -8   2 -11    2.69    0.23
   8   2  11    2.67    0.20
   8   2  11    2.60    0.18
  -8  -3 -11    3.65    0.26
  -8   3  11    3.66    0.23
   8  -3  11    3.34    0.23
   8   3 -11    3.39    0.25
   8   3  11    3.12    0.24
  -8  -3  11    3.37    0.23
  -8   3 -11    3.31    0.27
   8  -4  11    2.65    0.20
   8   4 -11    2.37    0.22
  -8  -4 -11    2.38    0.21
  -8   4  11    2.61    0.20
  -8  -4  11    2.35    0.21
  -8   4 -11    2.26    0.25
   8   4  11    2.72    0.24
   8   5 -11   -0.02    0.09
   8  -5  11    0.01    0.08
  -8   5 -11    0.13    0.12
   8   5  11    0.07    0.12
   8   0 -12    2.95    0.22
   8   0  12    2.44    0.19
  -8   0 -12    2.51    0.23
  -8   0  12    2.75    0.21
  -8   1  12    3.18    0.22
   8  -1  12    3.08    0.22
  -8  -1 -12    3.03    0.26
   8   1 -12    3.29    0.24
  -8  -1  12    3.31    0.23
   8  -1 -12    2.69    0.22
   8   1  12    3.32    0.21
  -8   1 -12    2.60    0.26
   8   2 -12    1.75    0.19
  -8  -2 -12    1.85    0.21
  -8   2  12    1.96    0.19
   8  -2  12    1.58    0.17
  -8  -2  12    1.89    0.19
  -8   2 -12    1.44    0.21
   8  -2 -12    1.47    0.17
   8   2  12    1.83    0.16
   8  -3  12   10.55    0.47
  -8  -3 -12   10.24    0.50
  -8   3  12    9.98    0.46
   8   3 -12   10.51    0.49
   8   3  12   11.01    0.48
  -8   3 -12   10.66    0.53
  -8  -3  12   10.48    0.47
   8  -4  12    1.01    0.15
   8   4 -12    0.77    0.15
  -8   4  12    1.02    0.15
   8   4  12    0.96    0.16
  -8   4 -12    0.77    0.17
   8   0 -13    6.62    0.35
  -8   0 -13    7.79    0.41
  -8   0  13    6.50    0.35
   8   0  13    6.39    0.34
  -8   1  13    0.58    0.12
   8   1 -13    0.47    0.13
   8  -1  13    0.45    0.11
  -8  -1 -13    0.47    0.15
  -8   1 -13    0.38    0.15
  -8  -1  13    0.60    0.13
   8   1  13    0.45    0.11
   8  -1 -13    0.36    0.12
   8  -2  13   23.57    0.95
   8   2 -13   25.12    0.98
  -8   2  13   25.77    0.95
  -8  -2 -13   24.78    1.03
   8   2  13   26.23    0.94
   8   2  13   25.68    0.95
   8  -2 -13   25.81    0.96
  -8   2 -13   25.15    1.03
  -8  -2  13   24.22    0.94
  -8   3  13    1.47    0.17
  -8   3 -13    1.49    0.23
  -9   0   0   -0.06    0.04
   9   0   0    0.13    0.03
  -9   0   0    0.03    0.07
   9   0   0    0.02    0.04
   9   1   0   18.70    0.65
   9  -1   0   20.44    0.71
  -9  -1   0   19.55    0.70
   9  -1   0   19.09    0.68
   9   1   0   16.34    0.68
  -9  -1   0   19.09    0.68
  -9   1   0   19.27    0.69
   9  -2   0   64.23    2.35
   9  -2   0   69.80    2.48
  -9  -2   0   70.88    2.36
   9   2   0   73.41    2.36
  -9  -2   0   70.42    2.46
   9   2   0   68.56    2.30
  -9   2   0   70.77    2.37
  -9   3   0   14.67    0.55
   9   3   0   14.82    0.53
   9   3   0   14.35    0.53
  -9  -3   0   13.94    0.54
   9  -3   0   14.07    0.53
   9  -4   0   19.85    0.72
   9   4   0   20.86    0.71
  -9  -4   0   19.78    0.73
   9  -4   0   18.93    0.77
  -9   4   0   19.59    0.74
   9   4   0   20.23    0.72
   9   5   0    1.03    0.13
  -9   5   0    0.81    0.13
   9  -5   0    0.96    0.12
  -9  -5   0    0.98    0.12
   9   6   0    1.12    0.14
   9  -6   0    1.09    0.14
  -9   6   0    1.09    0.15
  -9  -6   0    1.05    0.12
   9  -7   0    0.04    0.09
  -9   7   0    0.06    0.12
   9   7   0   -0.08    0.10
  -9  -7   0    0.12    0.09
   9  -8   0    0.38    0.12
   9   8   0    0.53    0.15
  -9   8   0    0.27    0.16
  -9  -8   0    0.58    0.13
   9   0  -1   -0.05    0.04
  -9   0  -1   -0.08    0.06
   9   0  -1   -0.02    0.04
  -9   0   1   -0.06    0.07
   9   0   1   -0.08    0.03
  -9   0  -1   -0.06    0.04
   9   0   1    0.07    0.05
   9   0  -1   -0.04    0.03
   9   1  -1   46.03    1.54
   9  -1   1   47.30    1.67
  -9  -1  -1   46.46    1.59
   9  -1   1   45.11    1.59
  -9   1   1   45.97    1.60
   9   1  -1   45.98    1.59
  -9  -1  -1   48.84    1.66
  -9  -1   1   45.99    1.64
   9   1   1   46.12    1.54
  -9   1  -1   47.25    1.60
   9   1   1   45.87    1.59
   9  -1  -1   49.35    1.66
  -9  -1   1   45.36    1.59
   9  -1  -1   45.19    1.59
   9   2  -1    2.61    0.14
   9  -2   1    2.51    0.15
  -9  -2  -1    2.89    0.16
  -9  -2  -1    2.89    0.15
   9  -2   1    2.83    0.16
  -9   2   1    2.86    0.19
   9   2  -1    2.77    0.15
  -9  -2   1    2.63    0.16
  -9   2  -1    2.79    0.18
   9  -2  -1    2.70    0.15
   9   2   1    2.57    0.14
   9  -2  -1    2.84    0.15
   9   2   1    2.73    0.15
   9   3  -1    2.51    0.15
   9  -3   1    2.42    0.14
  -9  -3  -1    2.70    0.14
  -9  -3  -1    2.46    0.15
  -9   3   1    2.33    0.18
   9  -3   1    2.42    0.15
   9   3  -1    2.51    0.15
   9  -3  -1    2.89    0.16
   9   3   1    2.35    0.15
   9  -3  -1    2.28    0.14
  -9  -3   1    2.47    0.16
   9   3   1    2.42    0.14
  -9   3  -1    2.64    0.18
   9  -4   1    7.49    0.30
   9   4  -1    7.48    0.30
  -9  -4  -1    6.44    0.30
   9  -4   1    6.88    0.32
  -9   4   1    7.64    0.33
   9   4  -1    6.78    0.31
   9  -4  -1    6.69    0.29
   9   4   1    7.44    0.31
  -9  -4   1    6.97    0.31
  -9   4  -1    6.81    0.32
   9   4   1    7.46    0.29
   9  -4  -1    6.78    0.32
   9   5  -1   46.59    1.56
  -9  -5  -1   44.93    1.58
   9  -5   1   43.96    1.57
  -9   5   1   44.00    1.59
  -9  -5   1   45.18    1.58
  -9   5  -1   45.57    1.59
   9   5   1   46.27    1.56
   9  -5  -1   45.90    1.67
   9   6  -1    0.67    0.13
  -9  -6  -1    0.56    0.09
   9  -6   1    0.71    0.12
  -9   6   1    0.72    0.14
   9   6   1    0.88    0.14
  -9   6  -1    0.57    0.13
   9  -6  -1    0.63    0.11
  -9  -6   1    0.91    0.12
  -9   7   1   10.71    0.50
   9  -7   1   11.37    0.51
   9   7  -1   11.06    0.48
  -9  -7  -1   10.46    0.46
  -9   7  -1    9.95    0.49
  -9  -7   1   10.31    0.46
   9  -7  -1   10.71    0.50
   9   7   1   10.53    0.48
  -9  -8  -1    2.95    0.22
  -9  -8   1    2.58    0.22
  -9   8  -1    2.35    0.25
  -9   0  -2    0.06    0.05
   9   0  -2    0.00    0.04
  -9   0  -2    0.01    0.06
  -9   0   2    0.04    0.03
  -9   0   2   -0.09    0.06
   9   0  -2   -0.02    0.03
   9   0   2    0.00    0.04
   9   0   2    0.05    0.03
  -9  -1  -2   22.40    0.76
   9  -1   2   21.51    0.80
  -9   1   2   20.94    0.77
  -9  -1  -2   21.07    0.79
   9   1  -2   21.67    0.76
  -9   1   2   21.58    0.72
   9  -1   2   20.10    0.76
  -9   1  -2   21.50    0.77
   9  -1  -2   20.92    0.76
  -9  -1   2   20.90    0.73
   9   1   2   21.65    0.76
   9  -1  -2   21.57    0.78
  -9  -1   2   21.05    0.77
   9   1   2   21.38    0.73
  -9  -2  -2   80.31    2.67
   9  -2   2   77.21    2.67
  -9  -2  -2   78.59    2.80
   9   2  -2   68.22    2.61
   9   2  -2   79.22    2.67
  -9   2   2   79.44    2.68
   9  -2   2   80.81    2.81
  -9   2  -2   79.48    2.68
   9   2   2   82.58    2.67
  -9  -2   2   78.87    2.68
   9  -2  -2   88.35    2.80
   9   2   2   79.36    2.61
   9  -2  -2   77.12    2.67
   9   3  -2    4.93    0.23
  -9  -3  -2    5.09    0.23
  -9  -3  -2    5.02    0.23
   9  -3   2    5.29    0.23
  -9   3   2    5.06    0.25
   9   3  -2    4.85    0.23
   9  -3   2    4.52    0.24
   9   3   2    4.93    0.23
   9   3   2    4.74    0.21
   9  -3  -2    4.62    0.22
  -9   3  -2    4.92    0.25
  -9  -3   2    4.60    0.23
   9  -3  -2    5.05    0.24
   9  -4   2    7.89    0.36
  -9  -4  -2    7.96    0.33
   9   4  -2    8.41    0.34
   9   4  -2    7.56    0.32
  -9   4   2    8.24    0.36
  -9  -4  -2    7.81    0.33
   9  -4   2    8.22    0.33
   9  -4  -2    8.13    0.32
   9  -4  -2    8.02    0.35
   9   4   2    8.13    0.33
  -9  -4   2    6.44    0.33
  -9   4  -2    7.86    0.35
   9  -5   2    3.55    0.22
   9  -5   2    3.83    0.19
   9   5  -2    3.26    0.22
  -9   5   2    3.33    0.23
  -9  -5  -2    3.51    0.20
   9  -5  -2    3.48    0.22
  -9   5  -2    3.20    0.22
  -9  -5   2    3.52    0.21
   9   5   2    3.39    0.22
  -9   6   2    0.56    0.13
   9   6  -2    0.74    0.13
   9  -6   2    0.54    0.11
  -9  -6  -2    0.68    0.11
   9   6   2    0.63    0.12
  -9  -6   2    0.74    0.11
   9  -6  -2    0.69    0.12
  -9   6  -2    0.76    0.13
   9  -7   2    6.50    0.35
  -9   7   2    6.59    0.37
   9   7  -2    6.33    0.35
  -9  -7  -2    6.18    0.32
   9   7   2    6.71    0.35
  -9   7  -2    6.37    0.35
   9  -7  -2    6.08    0.35
  -9  -7   2    6.10    0.32
  -9  -8  -2    7.02    0.36
  -9   0  -3   -0.02    0.06
  -9   0   3    0.14    0.04
   9   0  -3    0.03    0.03
   9   0  -3   -0.05    0.04
   9   0   3    0.03    0.04
  -9   0  -3    0.03    0.06
  -9   0   3    0.00    0.07
   9  -1   3   36.30    1.35
  -9   1   3   40.20    1.30
  -9   1   3   37.75    1.36
  -9  -1  -3   40.71    1.35
  -9  -1  -3   39.56    1.43
   9   1  -3   38.66    1.36
  -9   1  -3   40.07    1.36
   9  -1  -3   38.41    1.36
   9   1   3   40.90    1.36
   9   1   3   39.60    1.31
   9  -1  -3   42.13    1.41
  -9  -1   3   37.86    1.36
  -9  -1   3   39.26    1.32
  -9   1  -3   38.67    1.43
   9   2  -3    0.39    0.07
  -9  -2  -3    0.41    0.06
  -9  -2  -3    0.41    0.08
  -9   2   3    0.46    0.10
   9  -2   3    0.39    0.08
   9  -2   3    0.76    0.08
   9  -2  -3    0.32    0.07
  -9   2  -3    0.31    0.09
   9   2   3    0.43    0.07
  -9  -2   3    0.48    0.07
  -9  -2   3    0.40    0.08
   9  -2  -3    0.40    0.06
   9   2   3    0.36    0.06
   9  -3   3   27.91    1.00
   9   3  -3   27.83    1.00
   9   3  -3   29.33    0.99
  -9  -3  -3   27.91    0.99
  -9   3   3   27.69    1.02
   9  -3   3   26.63    1.06
  -9  -3  -3   27.76    1.04
   9   3   3   29.89    0.99
  -9  -3   3   28.44    1.01
   9  -3  -3   27.58    1.00
   9  -3  -3   29.21    1.05
   9   3   3   28.71    0.99
  -9   3  -3   29.14    1.01
  -9  -4  -3    2.52    0.15
   9   4  -3    2.48    0.17
  -9  -4  -3    2.71    0.16
   9   4  -3    2.58    0.15
  -9   4   3    1.90    0.19
   9  -4   3    2.54    0.15
   9  -4  -3    2.27    0.16
  -9  -4   3    2.06    0.16
  -9   4  -3    2.50    0.18
   9   4   3    2.45    0.17
   9  -4  -3    2.64    0.15
  -9  -5  -3   28.68    1.08
   9   5  -3   30.40    1.04
  -9   5   3   28.88    1.06
  -9  -5  -3   29.57    1.04
   9  -5   3   29.74    1.11
   9  -5   3   26.66    1.02
   9   5   3   27.70    1.03
  -9  -5   3   30.03    1.05
  -9   5  -3   29.13    1.06
   9  -5  -3   29.03    1.10
  -9   6   3    0.49    0.13
   9   6  -3    0.33    0.10
   9  -6   3    0.42    0.11
  -9  -6  -3    0.44    0.08
  -9  -6   3    0.36    0.09
  -9   6  -3    0.26    0.11
   9   6   3    0.41    0.11
   9  -6  -3    0.34    0.10
  -9  -7  -3    0.89    0.12
  -9   7   3    0.52    0.15
   9  -7   3    0.86    0.15
   9   7  -3    0.89    0.16
   9   7   3    0.51    0.13
   9  -7  -3    0.82    0.14
  -9   7  -3    0.74    0.15
  -9  -7   3    0.79    0.13
  -9  -8  -3    0.53    0.12
   9   0  -4    0.00    0.05
  -9   0   4    0.02    0.04
  -9   0   4    0.04    0.07
  -9   0  -4   -0.03    0.06
   9   0   4    0.01    0.05
  -9   0  -4   -0.03    0.05
   9   1  -4   11.01    0.43
  -9   1   4   10.98    0.44
  -9   1   4   11.01    0.40
  -9  -1  -4   11.32    0.42
   9  -1   4   11.04    0.43
  -9  -1  -4   10.87    0.46
   9  -1  -4   11.45    0.42
  -9   1  -4   11.51    0.43
   9  -1  -4   10.67    0.43
   9   1   4   11.28    0.43
  -9  -1   4   10.92    0.41
   9   1   4   10.80    0.40
  -9   1  -4   11.02    0.46
  -9  -1   4   11.10    0.44
   9  -2   4  138.06    4.83
   9   2  -4  138.52    4.59
   9  -2   4  137.97    4.59
  -9   2   4  133.45    4.48
  -9  -2  -4  137.79    4.57
  -9  -2  -4  135.34    4.83
  -9   2   4  139.38    4.60
   9   2   4  138.01    4.49
  -9  -2   4  134.37    4.59
  -9   2  -4  139.12    4.59
   9  -2  -4  138.12    4.59
   9   2   4  136.81    4.58
  -9  -2   4  135.21    4.49
   9  -2  -4  137.78    4.81
  -9  -3  -4    0.20    0.05
   9  -3   4    0.21    0.06
   9  -3   4    0.18    0.08
  -9  -3  -4    0.21    0.08
   9   3  -4    0.12    0.07
  -9   3   4    0.10    0.08
  -9   3  -4    0.16    0.08
   9  -3  -4    0.20    0.06
   9  -3  -4    0.13    0.06
  -9  -3   4    0.15    0.06
  -9  -3   4    0.16    0.07
   9   3   4    0.09    0.05
   9   3   4    0.22    0.07
   9   4  -4    6.81    0.32
  -9   4   4    7.72    0.34
   9  -4   4    7.51    0.31
   9   4  -4    6.75    0.31
   9  -4   4    7.18    0.34
  -9  -4  -4    7.17    0.33
  -9  -4  -4    6.98    0.30
   9  -4  -4    7.27    0.31
   9  -4  -4    7.04    0.33
  -9  -4   4    7.74    0.33
  -9   4  -4    6.88    0.33
   9   4   4    7.70    0.33
  -9  -5  -4   15.12    0.58
  -9  -5  -4   15.11    0.61
   9  -5   4   15.20    0.63
  -9   5   4   15.85    0.62
   9   5  -4   14.61    0.59
   9  -5   4   15.14    0.58
  -9  -5   4   15.71    0.60
  -9   5  -4   14.67    0.60
   9  -5  -4   14.82    0.62
   9  -6   4    5.69    0.32
  -9   6   4    5.84    0.33
   9   6  -4    6.23    0.33
  -9  -6  -4    5.77    0.29
   9  -6  -4    5.59    0.32
  -9   6  -4    5.90    0.32
  -9  -6   4    6.52    0.31
   9   6   4    6.35    0.32
  -9  -7  -4    2.78    0.20
   9  -7   4    2.85    0.24
  -9   7   4    2.95    0.28
   9   7  -4    3.50    0.24
  -9  -7   4    2.94    0.22
   9  -7  -4    2.91    0.24
   9   7   4    2.85    0.24
  -9   7  -4    2.84    0.25
  -9   0   5   -0.02    0.04
  -9   0  -5   -0.08    0.07
  -9   0   5   -0.05    0.06
   9   0   5    0.23    0.06
   9   0  -5    0.01    0.06
  -9   0  -5   -0.02    0.05
   9  -1   5   26.07    0.97
  -9  -1  -5   27.31    0.95
  -9   1   5   28.06    0.93
  -9   1   5   28.04    0.98
  -9  -1  -5   27.45    1.03
   9   1  -5   23.16    0.97
   9   1   5   28.02    0.97
  -9  -1   5   28.92    0.95
   9  -1  -5   27.96    0.97
   9   1   5   27.49    0.93
  -9  -1   5   27.13    0.97
  -9   1  -5   28.07    1.03
  -9   1  -5   27.79    0.96
   9   2  -5    4.67    0.24
  -9  -2  -5    4.89    0.21
   9  -2   5    5.18    0.24
  -9   2   5    5.16    0.26
  -9  -2  -5    4.50    0.25
  -9   2   5    5.18    0.21
  -9  -2   5    5.12    0.24
  -9  -2   5    5.25    0.23
   9  -2  -5    4.83    0.22
   9  -2  -5    4.96    0.24
  -9   2  -5    4.85    0.24
   9   2   5    4.55    0.22
   9   2   5    4.92    0.23
  -9   2  -5    4.64    0.26
   9   3  -5   25.84    0.93
   9  -3   5   25.41    0.99
   9  -3   5   26.88    0.94
  -9  -3  -5   25.62    0.91
  -9  -3  -5   26.29    0.98
  -9   3   5   26.31    0.95
  -9  -3   5   25.67    0.93
   9   3   5   26.64    0.92
   9  -3  -5   26.53    0.97
   9  -3  -5   26.28    0.93
   9   3   5   24.61    0.91
  -9  -3   5   25.87    0.92
  -9   3  -5   25.68    0.93
   9  -4   5   13.51    0.52
  -9  -4  -5   12.66    0.49
  -9  -4  -5   12.51    0.54
   9   4  -5   13.30    0.52
   9  -4   5   13.51    0.56
  -9   4   5   13.43    0.54
   9  -4  -5   12.85    0.50
   9   4   5   13.84    0.52
  -9   4  -5   12.76    0.52
  -9  -4   5   13.39    0.52
  -9  -4   5   13.66    0.52
   9  -4  -5   12.60    0.53
   9   5  -5   23.93    0.92
  -9   5   5   25.61    0.95
   9  -5   5   25.27    0.98
  -9  -5  -5   25.36    0.97
   9  -5   5   26.01    0.92
  -9  -5  -5   24.40    0.91
   9  -5  -5   26.47    0.98
  -9  -5   5   24.77    0.93
   9   5   5   24.47    0.91
  -9   5  -5   25.12    0.93
  -9  -6  -5    0.60    0.10
  -9   6   5    0.33    0.14
   9   6  -5    0.28    0.10
   9  -6   5    0.30    0.12
  -9   6  -5    0.41    0.13
   9   6   5    0.24    0.12
  -9  -6   5    0.42    0.10
   9  -6  -5    0.23    0.09
   9   7  -5    7.65    0.40
   9  -7   5    8.05    0.42
  -9   7   5    8.59    0.43
   9   7   5    8.38    0.41
  -9  -7   5    7.95    0.39
   9  -7  -5    7.48    0.40
  -9   7  -5    7.76    0.40
  -9   0   6    0.01    0.06
   9   0   6   -0.11    0.05
  -9   0   6    0.02    0.05
  -9   0  -6    0.05    0.08
   9   0  -6   -0.05    0.05
  -9   1   6    9.36    0.37
  -9  -1  -6    9.82    0.43
   9  -1   6    9.84    0.40
  -9   1   6    9.77    0.40
   9   1  -6    9.86    0.40
   9   1   6    9.78    0.39
  -9   1  -6   10.02    0.43
   9   1   6    9.52    0.37
   9  -1  -6   10.10    0.40
  -9  -1   6    9.78    0.39
  -9  -1   6    9.76    0.38
  -9   2   6   22.87    0.81
   9   2  -6   23.91    0.86
  -9   2   6   23.25    0.86
  -9  -2  -6   23.12    0.90
   9  -2   6   22.53    0.85
  -9   2  -6   24.27    0.84
  -9  -2   6   23.23    0.83
  -9   2  -6   23.22    0.91
  -9  -2   6   22.52    0.84
   9  -2  -6   25.45    0.85
   9   2   6   23.20    0.82
   9   2   6   23.21    0.84
   9  -2  -6   24.05    0.87
  -9  -3  -6    1.94    0.17
   9  -3   6    2.11    0.15
   9   3  -6    1.98    0.15
  -9   3   6    2.17    0.18
  -9   3  -6    2.08    0.18
   9   3   6    2.18    0.13
  -9  -3   6    2.01    0.15
   9   3   6    2.36    0.17
   9  -3  -6    1.89    0.14
  -9  -3   6    2.05    0.15
  -9   3  -6    1.87    0.16
   9  -3  -6    2.09    0.14
   9  -4   6   19.33    0.77
  -9   4   6   18.98    0.73
   9  -4   6   18.80    0.71
  -9  -4  -6   18.84    0.75
   9   4  -6   18.86    0.71
   9  -4  -6   18.44    0.74
   9   4   6   20.56    0.72
  -9  -4   6   19.58    0.72
  -9   4  -6   18.11    0.71
  -9  -4   6   18.27    0.70
  -9  -5  -6    2.44    0.19
   9   5  -6    2.43    0.20
   9   5  -6    2.41    0.18
   9  -5   6    2.24    0.16
  -9   5   6    2.32    0.22
   9  -5   6    2.30    0.20
  -9  -5   6    2.20    0.18
   9   5   6    2.52    0.20
   9  -5  -6    2.75    0.19
  -9   5  -6    2.38    0.19
  -9   6   6    1.68    0.20
   9  -6   6    1.39    0.17
  -9  -6  -6    1.78    0.16
   9   6  -6    1.14    0.16
  -9   6  -6    1.61    0.18
   9  -6  -6    1.37    0.16
   9   6   6    1.33    0.16
  -9  -6   6    1.82    0.17
   9   7  -6    2.62    0.24
   9  -7   6    2.37    0.22
  -9   7   6    2.71    0.26
  -9  -7   6    2.98    0.22
   9   7   6    2.70    0.24
   9  -7  -6    1.99    0.20
  -9   7  -6    1.83    0.21
   9   0  -7   -0.01    0.06
  -9   0   7    0.01    0.05
  -9   0   7   -0.02    0.06
  -9   0  -7    0.04    0.08
   9   0   7   -0.05    0.05
   9   1  -7   25.27    0.94
  -9   1   7   26.52    0.93
  -9  -1  -7   26.49    1.00
   9  -1   7   25.35    0.93
  -9   1   7   24.07    0.90
   9  -1  -7   27.40    0.94
   9   1   7   25.83    0.90
  -9   1  -7   27.12    1.01
  -9  -1   7   26.49    0.93
  -9  -1   7   25.02    0.91
   9   1   7   25.62    0.93
  -9   2   7    3.77    0.19
   9   2  -7    3.57    0.21
   9  -2   7    3.45    0.20
  -9  -2  -7    3.58    0.23
  -9   2   7    3.65    0.22
   9  -2  -7    3.65    0.21
  -9   2  -7    3.52    0.23
   9   2   7    3.65    0.19
  -9  -2   7    3.81    0.20
  -9  -2   7    3.65    0.20
   9   2   7    3.70    0.20
  -9  -3  -7    4.66    0.27
   9   3  -7    4.83    0.26
  -9   3   7    5.06    0.28
   9  -3   7    5.13    0.25
   9  -3  -7    4.91    0.25
   9   3   7    5.01    0.23
  -9   3  -7    4.41    0.28
  -9  -3   7    5.17    0.25
   9  -3  -7    4.68    0.24
   9   3   7    5.16    0.25
  -9  -3   7    4.53    0.24
   9  -4   7    1.02    0.12
  -9   4   7    1.23    0.16
   9   4  -7    1.24    0.14
  -9  -4  -7    1.36    0.15
  -9  -4   7    1.35    0.14
  -9  -4   7    1.12    0.13
  -9   4  -7    1.34    0.17
   9  -4  -7    1.30    0.13
   9   4   7    1.26    0.15
   9   5  -7   17.72    0.68
  -9  -5  -7   18.11    0.72
   9  -5   7   17.88    0.67
  -9   5   7   17.37    0.70
   9  -5   7   18.03    0.73
  -9  -5   7   16.24    0.67
   9   5   7   17.06    0.68
   9  -5  -7   17.24    0.71
  -9  -5   7   17.67    0.68
   9  -6   7    0.24    0.11
   9   6  -7    0.13    0.11
  -9  -6  -7    0.48    0.11
  -9   6   7    0.01    0.13
   9   6   7    0.47    0.14
  -9  -6   7    0.45    0.11
   9  -6  -7    0.27    0.10
  -9   7   7    8.27    0.45
  -9  -7  -7    9.03    0.43
  -9  -7   7    9.05    0.44
   9  -7  -7    9.07    0.47
  -9   0  -8   -0.09    0.09
  -9   0   8    0.06    0.07
   9   0   8   -0.04    0.05
   9   0  -8   -0.01    0.06
  -9   0   8    0.05    0.06
  -9   1   8    3.19    0.18
   9   1  -8    3.17    0.20
   9  -1   8    2.78    0.18
  -9   1   8    3.15    0.19
  -9  -1  -8    3.07    0.22
  -9  -1   8    3.07    0.18
   9   1   8    2.78    0.18
   9  -1  -8    3.39    0.20
   9   1   8    3.11    0.18
  -9  -1   8    2.80    0.18
  -9   1  -8    3.31    0.23
  -9  -2  -8   17.03    0.70
   9  -2   8   17.83    0.65
  -9   2   8   17.57    0.65
   9   2  -8   16.46    0.65
  -9   2   8   17.23    0.62
   9   2   8   17.24    0.63
  -9   2  -8   16.34    0.70
   9   2   8   16.88    0.64
  -9  -2   8   15.87    0.63
  -9  -2   8   16.78    0.64
   9  -2  -8   17.15    0.65
  -9  -3  -8    3.68    0.23
  -9   3   8    3.45    0.19
   9   3  -8    3.53    0.22
  -9   3   8    3.53    0.23
   9  -3   8    3.10    0.20
   9  -3  -8    3.49    0.21
   9   3   8    3.43    0.19
  -9  -3   8    3.49    0.21
  -9  -3   8    3.67    0.20
   9   3   8    3.47    0.22
  -9   3  -8    3.19    0.23
   9   4  -8   11.85    0.50
   9  -4   8   12.27    0.50
  -9   4   8   12.23    0.51
  -9  -4  -8   11.61    0.53
  -9   4  -8   11.72    0.54
  -9  -4   8   11.44    0.49
   9  -4  -8   12.38    0.52
   9   4   8   12.42    0.51
  -9  -4   8   12.19    0.49
   9   5  -8    0.58    0.11
   9  -5   8    0.64    0.11
  -9  -5  -8    0.60    0.12
  -9   5   8    0.51    0.14
  -9   5  -8    0.38    0.13
  -9  -5   8    0.56    0.12
   9  -5  -8    0.29    0.10
  -9  -5   8    0.64    0.11
   9   5   8    0.49    0.12
   9   6  -8    0.08    0.11
  -9  -6  -8    0.15    0.08
   9   6   8   -0.01    0.10
   9  -6  -8    0.03    0.09
  -9  -6   8    0.09    0.08
  -9   6  -8    0.08    0.11
  -9   0  -9    0.10    0.11
   9   0  -9    0.01    0.08
  -9   0   9    0.04    0.06
  -9   0   9    0.08    0.07
   9   0   9   -0.01    0.06
  -9  -1  -9   10.70    0.48
   9  -1   9   10.25    0.44
  -9   1   9   10.85    0.43
   9   1  -9   10.51    0.45
  -9  -1   9   10.78    0.43
   9   1   9   10.46    0.44
  -9   1  -9   10.66    0.49
  -9  -1   9   10.68    0.43
   9  -1  -9   10.20    0.45
   9  -2   9    1.16    0.13
  -9   2   9    1.12    0.12
   9   2  -9    1.01    0.13
  -9  -2  -9    1.16    0.15
  -9  -2   9    1.31    0.13
  -9  -2   9    1.06    0.11
  -9   2  -9    0.94    0.15
   9  -2  -9    1.30    0.13
   9   2   9    1.05    0.11
   9   2   9    1.06    0.13
   9   3  -9    1.03    0.14
   9  -3   9    0.91    0.12
  -9   3   9    1.07    0.12
  -9  -3  -9    0.97    0.14
  -9   3  -9    1.00    0.16
   9  -3  -9    1.15    0.13
  -9  -3   9    0.89    0.12
  -9  -3   9    1.17    0.12
   9   3   9    0.86    0.12
   9   4  -9    7.65    0.37
  -9  -4  -9    7.56    0.38
   9  -4   9    7.89    0.36
  -9   4  -9    7.36    0.41
   9   4   9    7.86    0.37
  -9  -4   9    7.63    0.35
  -9  -4   9    7.27    0.36
   9  -5   9    9.91    0.45
   9   5  -9   10.55    0.46
  -9  -5  -9   10.99    0.50
  -9   5  -9   10.39    0.51
  -9  -5   9   10.44    0.45
   9   5   9   10.27    0.48
  -9  -5   9    9.66    0.45
   9  -5  -9   10.73    0.48
  -9  -6  -9    0.71    0.13
   9  -6  -9    0.76    0.14
   9   6   9    0.40    0.15
  -9   6  -9    0.71    0.16
  -9  -6   9    0.72    0.13
   9   0  10   -0.04    0.06
   9   0 -10    0.01    0.08
  -9   0  10   -0.02    0.07
  -9   0 -10    0.08    0.11
  -9  -1 -10    2.21    0.22
   9   1 -10    2.24    0.19
  -9   1  10    2.21    0.17
   9  -1  10    2.14    0.17
  -9  -1  10    2.50    0.18
  -9   1 -10    2.34    0.22
   9  -1 -10    2.31    0.19
   9   1  10    2.23    0.17
   9   2 -10   16.46    0.67
  -9   2  10   17.19    0.64
   9  -2  10   16.74    0.66
  -9  -2 -10   16.73    0.71
   9   2  10   16.83    0.64
   9   2  10   16.52    0.64
  -9   2 -10   16.69    0.72
   9  -2 -10   17.35    0.66
  -9  -2  10   16.31    0.65
  -9  -3 -10    2.16    0.22
   9  -3  10    2.08    0.17
   9   3 -10    2.03    0.20
  -9   3  10    1.93    0.17
   9  -3 -10    2.05    0.18
  -9   3 -10    1.97    0.22
  -9  -3  10    2.02    0.18
   9   3  10    2.14    0.19
  -9  -4 -10    4.74    0.30
   9   4 -10    3.84    0.27
   9  -4  10    4.75    0.27
   9   4  10    5.25    0.30
  -9  -4  10    4.45    0.27
  -9   4 -10    4.15    0.31
  -9  -5 -10    0.57    0.13
   9  -5  10    0.19    0.09
   9   5 -10    0.27    0.11
   9   5  10    0.32    0.12
  -9  -5  10    0.34    0.11
  -9   5 -10    0.33    0.13
  -9   0 -11    0.02    0.10
   9   0  11   -0.04    0.07
  -9   0  11   -0.03    0.08
   9   0 -11   -0.06    0.08
  -9   1  11    8.49    0.39
  -9  -1 -11    9.12    0.45
   9  -1  11    8.46    0.39
   9   1 -11    9.07    0.42
   9  -1 -11    8.74    0.41
  -9  -1  11    8.85    0.40
   9   1  11    8.68    0.39
  -9   1 -11    8.77    0.44
  -9   2  11    1.48    0.16
  -9  -2 -11    1.12    0.16
   9   2 -11    1.01    0.15
   9  -2  11    1.23    0.15
   9   2  11    1.30    0.15
  -9  -2  11    1.35    0.16
   9   2  11    1.20    0.13
  -9   2 -11    1.21    0.18
   9  -2 -11    1.19    0.14
  -9  -3 -11    2.60    0.24
   9  -3  11    2.62    0.21
  -9   3  11    2.52    0.20
   9   3 -11    2.74    0.22
   9   3  11    2.60    0.23
  -9  -3  11    2.64    0.21
  -9   3 -11    2.44    0.25
  -9  -4 -11    0.75    0.15
   9  -4  11    0.73    0.13
   9   4 -11    0.82    0.14
  -9  -4  11    0.86    0.15
  -9   4 -11    0.84    0.18
   9   4  11    0.87    0.15
   9   5 -11    2.85    0.24
   9   0  12    0.02    0.08
  -9   0 -12    0.00    0.11
  -9   0  12   -0.02    0.09
   9   0 -12   -0.08    0.09
  -9   1  12    0.17    0.10
  -9  -1 -12    0.10    0.13
   9   1 -12    0.19    0.11
   9  -1  12    0.12    0.09
  -9   1 -12    0.15    0.14
   9  -1 -12    0.26    0.11
   9   1  12    0.22    0.09
  -9  -1  12    0.30    0.11
  -9   2  12   11.75    0.48
   9  -2  12   10.99    0.49
   9   2 -12   11.17    0.50
  -9  -2 -12   10.64    0.52
  -9  -2  12   10.18    0.48
  -9   2 -12   11.34    0.55
   9   2  12   10.60    0.47
   9  -2 -12   11.02    0.49
   9  -3  12    0.37    0.12
  -9  -3 -12    0.54    0.15
  -9   3  12    0.58    0.12
   9   3 -12    0.37    0.13
   9   3  12    0.36    0.12
  -9   3 -12    0.38    0.15
  -9  -3  12    0.40    0.12
   9   4  12    5.88    0.37
  -9   0  13    0.12    0.10
   9   0 -13   -0.03    0.10
  -9   0 -13    0.09    0.14
   9   0  13   -0.01    0.08
   9   1 -13    5.07    0.32
  -9   1  13    5.28    0.31
   9  -1  13    4.87    0.29
  -9  -1 -13    4.58    0.34
   9  -1 -13    5.56    0.31
   9   1  13    5.00    0.28
  -9   1 -13    4.67    0.33
  -9  -1  13    4.95    0.30
  -9   2  13    1.62    0.18
   9  -2 -13    1.75    0.19
 -10   0   0   80.15    2.76
  10   0   0   77.06    2.64
 -10   0   0   77.08    2.64
 -10  -1   0   -0.01    0.04
  10  -1   0   -0.03    0.04
  10   1   0   -0.02    0.04
  10  -1   0   -0.02    0.05
 -10   1   0    0.05    0.08
 -10  -1   0   -0.02    0.07
  10   1   0   -0.02    0.05
  10   2   0    0.08    0.05
 -10   2   0    0.15    0.10
  10  -2   0    0.05    0.05
 -10  -2   0    0.01    0.05
  10  -2   0    0.06    0.06
  10   2   0   -0.01    0.05
 -10  -3   0    0.79    0.10
 -10   3   0    0.74    0.12
  10  -3   0    0.69    0.09
  10   3   0    0.85    0.10
  10  -3   0    0.75    0.09
  10   3   0    0.75    0.09
  10   4   0    4.17    0.22
 -10   4   0    4.01    0.25
  10  -4   0    4.68    0.24
 -10  -4   0    4.38    0.22
  10  -4   0    4.17    0.21
  10   4   0    4.62    0.21
 -10  -5   0    0.00    0.06
 -10   5   0   -0.02    0.10
  10  -5   0   -0.03    0.07
  10   5   0    0.01    0.08
 -10   6   0   16.46    0.69
 -10  -6   0   17.06    0.67
  10   6   0   17.58    0.67
  10  -6   0   17.15    0.71
  10  -7   0    0.43    0.12
  10   7   0    0.52    0.13
 -10   7   0    0.43    0.14
 -10  -7   0    0.59    0.11
 -10   0  -1   43.26    1.53
  10   0  -1   41.15    1.40
  10   0   1   41.39    1.46
 -10   0  -1   42.80    1.46
 -10   0   1   44.11    1.47
 -10   0   1   41.72    1.51
  10   0  -1   42.25    1.46
  10  -1   1   13.49    0.50
  10   1  -1   12.93    0.46
 -10  -1  -1   12.86    0.50
  10  -1   1   13.62    0.51
  10   1  -1   12.63    0.49
 -10   1   1   12.50    0.50
 -10  -1  -1   12.67    0.49
 -10   1  -1   13.40    0.51
  10   1   1   13.04    0.49
  10  -1  -1   12.41    0.49
  10  -1  -1   12.59    0.50
 -10  -1   1   13.11    0.50
  10   1   1   13.45    0.46
  10   2  -1   12.99    0.47
  10  -2   1   11.90    0.51
  10  -2   1   13.13    0.49
  10   2  -1   13.58    0.49
 -10  -2  -1   11.92    0.49
 -10  -2  -1   13.32    0.50
 -10   2   1   12.50    0.51
 -10  -2   1   12.75    0.49
 -10   2  -1   13.36    0.51
  10   2   1   12.84    0.49
  10  -2  -1   13.04    0.49
  10  -2  -1   12.87    0.50
  10   2   1   12.74    0.47
  10  -3   1   66.86    2.38
 -10  -3  -1   68.32    2.26
  10   3  -1   68.71    2.22
  10   3  -1   67.68    2.26
  10  -3   1   66.73    2.26
 -10   3   1   65.99    2.28
 -10  -3   1   65.21    2.26
  10   3   1   61.59    2.25
  10   3   1   67.48    2.21
 -10   3  -1   67.89    2.27
  10  -3  -1   64.19    2.26
 -10  -4  -1    7.11    0.31
  10  -4   1    6.63    0.32
  10   4  -1    7.17    0.31
 -10   4   1    6.66    0.33
  10  -4   1    7.05    0.30
  10   4  -1    6.90    0.30
  10  -4  -1    6.64    0.32
 -10  -4   1    6.98    0.31
 -10   4  -1    6.74    0.33
  10  -4  -1    6.71    0.29
  10   4   1    7.00    0.31
  10   4   1    7.24    0.29
  10  -5   1    3.61    0.23
 -10  -5  -1    3.97    0.22
  10  -5   1    3.64    0.19
 -10   5   1    4.14    0.25
  10   5  -1    4.04    0.24
  10  -5  -1    3.66    0.22
  10   5   1    3.30    0.21
 -10  -5   1    3.74    0.21
 -10   5  -1    4.05    0.25
  10  -6   1    2.25    0.19
 -10  -6  -1    2.06    0.17
 -10   6   1    1.93    0.20
  10   6  -1    2.06    0.20
 -10  -6   1    2.16    0.17
 -10   6  -1    1.92    0.20
  10  -6  -1    2.11    0.19
  10   6   1    2.21    0.20
  10  -7   1    4.08    0.28
  10   7  -1    4.52    0.29
 -10  -7  -1    4.25    0.26
 -10   7   1    4.04    0.30
 -10   7  -1    4.18    0.30
  10   7   1    4.30    0.28
  10  -7  -1    4.04    0.28
 -10  -7   1    4.11    0.26
 -10   0  -2   65.80    2.17
 -10   0  -2   61.23    2.27
  10   0  -2   60.60    2.17
  10   0  -2   64.94    2.25
 -10   0   2   63.97    2.17
 -10   0   2   65.47    2.10
  10   0   2   63.98    2.17
 -10   1   2    3.96    0.22
  10   1  -2    3.63    0.17
 -10  -1  -2    3.64    0.19
  10   1  -2    3.69    0.19
 -10  -1  -2    3.78    0.19
  10  -1   2    3.55    0.19
 -10   1  -2    3.71    0.20
  10   1   2    3.93    0.19
  10  -1  -2    3.40    0.18
  10   1   2    3.68    0.17
 -10  -1   2    3.76    0.20
 -10   1  -2    3.67    0.21
  10  -1  -2    3.49    0.19
 -10   2   2   43.45    1.48
  10  -2   2   43.25    1.54
  10   2  -2   41.40    1.42
  10  -2   2   43.36    1.46
  10   2  -2   41.27    1.46
 -10  -2  -2   41.75    1.45
 -10  -2  -2   40.93    1.52
 -10  -2   2   40.94    1.46
  10  -2  -2   41.36    1.52
  10  -2  -2   42.11    1.46
  10   2   2   41.54    1.42
 -10   2  -2   42.03    1.47
  10   2   2   44.91    1.46
 -10  -3  -2    7.51    0.31
  10   3  -2    7.25    0.31
 -10  -3  -2    7.09    0.31
  10  -3   2    7.51    0.34
 -10   3   2    7.47    0.34
  10  -3   2    7.20    0.31
  10   3  -2    7.00    0.31
 -10   3  -2    7.13    0.33
  10  -3  -2    6.95    0.32
  10  -3  -2    7.20    0.31
  10   3   2    7.55    0.31
  10   3   2    7.39    0.30
 -10  -3   2    7.26    0.32
 -10  -4  -2   11.76    0.47
  10  -4   2   11.58    0.50
  10  -4   2   12.13    0.46
  10   4  -2   12.34    0.46
  10   4  -2   11.64    0.47
 -10   4   2   11.77    0.50
 -10   4  -2   11.55    0.49
  10   4   2   12.05    0.47
  10  -4  -2   11.92    0.50
  10  -4  -2   11.94    0.46
 -10  -4   2   11.44    0.47
  10   5  -2    0.10    0.08
 -10   5   2    0.14    0.10
  10  -5   2    0.20    0.06
 -10  -5  -2    0.16    0.07
  10  -5   2    0.09    0.08
 -10  -5   2    0.17    0.07
  10   5   2    0.16    0.09
  10  -5  -2    0.04    0.07
 -10   5  -2    0.08    0.10
  10  -6   2   11.36    0.52
  10   6  -2   12.50    0.51
 -10  -6  -2   11.95    0.49
 -10   6   2   11.81    0.53
 -10   6  -2   12.07    0.52
  10   6   2   11.68    0.50
  10  -6  -2   12.14    0.53
 -10  -6   2   11.72    0.50
 -10   7   2    2.70    0.26
 -10  -7  -2    2.92    0.21
  10  -7   2    3.04    0.24
  10   7  -2    3.13    0.26
  10  -7  -2    2.69    0.23
 -10   7  -2    2.72    0.26
 -10  -7   2    3.09    0.22
  10   7   2    3.29    0.25
 -10   0  -3   64.11    2.17
  10   0   3   64.94    2.18
  10   0  -3   63.91    2.18
 -10   0   3   64.28    2.11
 -10   0   3   62.87    2.18
 -10   0  -3   63.51    2.29
 -10   1   3    9.87    0.42
 -10  -1  -3   10.24    0.42
 -10  -1  -3   10.11    0.39
  10  -1   3   10.10    0.40
  10   1  -3    9.67    0.40
 -10   1  -3   10.38    0.40
  10  -1  -3    9.93    0.40
  10   1   3    9.06    0.36
  10  -1  -3   10.12    0.39
  10   1   3   10.32    0.40
 -10  -1   3    9.98    0.38
 -10   1  -3   10.29    0.43
 -10  -1   3    9.77    0.40
  10  -2   3    6.25    0.30
 -10  -2  -3    6.58    0.27
  10   2  -3    6.37    0.28
 -10  -2  -3    6.45    0.29
 -10   2   3    6.04    0.30
  10  -2   3    6.29    0.28
 -10  -2   3    6.41    0.29
 -10  -2   3    6.36    0.27
  10   2   3    6.26    0.27
  10  -2  -3    6.57    0.28
  10  -2  -3    6.41    0.28
  10   2   3    5.98    0.27
 -10   2  -3    6.50    0.30
 -10   3   3   16.17    0.61
  10  -3   3   15.36    0.62
 -10  -3  -3   15.32    0.61
  10   3  -3   15.00    0.58
  10   3  -3   15.19    0.58
 -10  -3  -3   15.28    0.58
  10  -3   3   15.98    0.59
  10   3   3   16.12    0.58
  10  -3  -3   15.64    0.59
 -10  -3   3   15.81    0.59
  10   3   3   15.70    0.58
 -10   3  -3   15.14    0.60
  10  -3  -3   15.44    0.61
 -10   4   3    6.06    0.31
  10   4  -3    6.01    0.28
  10   4  -3    6.70    0.29
  10  -4   3    5.45    0.30
  10  -4   3    5.84    0.27
 -10  -4  -3    5.91    0.27
 -10  -4  -3    6.45    0.29
  10  -4  -3    6.09    0.27
  10  -4  -3    6.19    0.29
  10   4   3    5.35    0.28
 -10   4  -3    6.12    0.30
 -10  -4   3    5.58    0.28
 -10   5   3    4.49    0.28
  10   5  -3    3.92    0.24
 -10  -5  -3    3.96    0.22
  10  -5   3    4.07    0.21
  10  -5   3    4.00    0.24
 -10  -5   3    4.04    0.23
 -10   5  -3    3.96    0.25
  10   5   3    4.52    0.25
  10  -5  -3    4.04    0.24
 -10  -6  -3    1.37    0.14
  10  -6   3    1.11    0.15
  10   6  -3    1.35    0.17
 -10   6   3    0.96    0.16
 -10  -6   3    1.18    0.14
 -10   6  -3    1.03    0.16
  10   6   3    0.94    0.14
  10  -6  -3    1.18    0.15
  10  -7   3    1.93    0.19
  10   7  -3    2.01    0.21
 -10  -7  -3    1.87    0.17
 -10   7   3    1.31    0.20
 -10   7  -3    1.70    0.21
  10  -7  -3    1.68    0.19
  10   7   3    1.40    0.19
 -10  -7   3    2.18    0.19
 -10   0  -4  140.84    4.68
  10   0   4  143.42    4.70
 -10   0   4  142.85    4.58
 -10   0  -4  133.04    4.94
 -10   0   4  140.94    4.70
  10   1  -4   16.02    0.62
 -10  -1  -4   16.87    0.66
 -10  -1  -4   16.67    0.61
  10  -1   4   16.87    0.62
 -10   1   4   17.18    0.58
 -10   1   4   16.80    0.64
  10  -1  -4   16.57    0.63
  10   1   4   16.65    0.59
 -10   1  -4   17.18    0.66
 -10   1  -4   17.41    0.62
  10   1   4   16.27    0.62
 -10  -1   4   16.34    0.60
 -10  -1   4   15.87    0.62
 -10  -2  -4   21.63    0.82
  10   2  -4   20.01    0.77
  10  -2   4   21.29    0.78
 -10  -2  -4   21.79    0.76
 -10   2   4   21.92    0.80
  10  -2  -4   21.62    0.78
 -10   2  -4   22.09    0.83
 -10  -2   4   21.13    0.76
 -10  -2   4   20.34    0.78
  10   2   4   21.65    0.77
  10   2   4   21.05    0.75
  10  -2  -4   21.33    0.80
 -10  -3  -4   13.33    0.55
  10   3  -4   13.05    0.52
  10  -3   4   13.76    0.56
 -10  -3  -4   12.93    0.51
  10  -3   4   13.73    0.52
 -10   3   4   13.99    0.55
  10   3   4   13.54    0.51
 -10  -3   4   13.67    0.51
  10   3   4   13.58    0.51
  10  -3  -4   13.66    0.52
 -10   3  -4   13.56    0.53
 -10  -3   4   12.73    0.52
  10  -3  -4   14.11    0.54
 -10  -4  -4    3.44    0.18
  10  -4   4    3.19    0.22
 -10  -4  -4    3.42    0.21
 -10   4   4    3.47    0.24
  10   4  -4    3.21    0.20
  10   4  -4    3.32    0.21
  10  -4   4    3.63    0.20
  10  -4  -4    3.55    0.21
  10  -4  -4    3.53    0.19
 -10  -4   4    3.42    0.20
  10   4   4    3.53    0.21
 -10   4  -4    3.42    0.22
  10  -5   4    0.28    0.07
 -10   5   4    0.33    0.13
  10  -5   4    0.22    0.10
 -10  -5  -4    0.33    0.08
  10   5  -4    0.28    0.10
  10   5   4    0.30    0.10
 -10   5  -4    0.14    0.10
  10  -5  -4    0.21    0.08
 -10  -5   4    0.41    0.10
 -10  -6  -4   12.01    0.50
 -10   6   4   12.01    0.54
  10   6  -4   12.18    0.53
  10  -6   4   11.94    0.54
  10   6   4   11.66    0.51
 -10   6  -4   11.56    0.53
  10  -6  -4   13.37    0.55
 -10  -6   4   12.49    0.52
  10  -7   4    3.97    0.28
 -10   7   4    3.60    0.30
 -10  -7  -4    3.27    0.22
  10   7  -4    4.23    0.28
 -10  -7   4    3.79    0.25
 -10   7  -4    3.69    0.30
  10   7   4    3.78    0.27
  10  -7  -4    4.15    0.27
  10   0  -5   61.90    2.06
 -10   0   5   60.38    1.99
 -10   0  -5   61.53    2.03
 -10   0   5   57.49    2.05
  10   0   5   57.27    2.05
 -10   0  -5   61.18    2.17
  10  -1   5   13.59    0.53
 -10  -1  -5   14.28    0.51
  10   1  -5   13.54    0.54
 -10  -1  -5   13.20    0.56
 -10   1   5   13.43    0.50
 -10   1   5   14.11    0.54
 -10  -1   5   13.94    0.54
 -10  -1   5   14.26    0.51
  10  -1  -5   13.89    0.54
  10   1   5   14.38    0.53
 -10   1  -5   14.23    0.53
 -10   1  -5   13.45    0.57
 -10  -2  -5    2.94    0.20
 -10   2   5    3.30    0.22
 -10  -2  -5    2.87    0.15
  10   2  -5    3.08    0.19
  10  -2   5    3.16    0.18
 -10  -2   5    3.24    0.17
  10   2   5    3.31    0.17
 -10  -2   5    3.06    0.18
  10  -2  -5    2.99    0.18
  10   2   5    3.01    0.17
 -10   2  -5    3.20    0.19
  10  -2  -5    3.02    0.16
 -10   2  -5    2.98    0.21
 -10  -3  -5   17.38    0.69
 -10  -3  -5   17.34    0.63
  10  -3   5   17.14    0.70
 -10   3   5   18.43    0.68
  10   3  -5   16.65    0.66
  10  -3   5   17.65    0.66
 -10   3  -5   17.48    0.66
 -10  -3   5   17.11    0.64
  10   3   5   17.37    0.64
  10  -3  -5   17.06    0.67
  10  -3  -5   17.54    0.65
 -10  -3   5   17.24    0.66
  10   3   5   17.53    0.64
 -10  -4  -5    5.77    0.29
  10   4  -5    5.44    0.27
  10  -4   5    5.49    0.27
  10  -4   5    5.40    0.29
 -10  -4  -5    5.21    0.26
 -10   4   5    5.50    0.31
  10  -4  -5    5.15    0.28
  10  -4  -5    5.98    0.26
  10   4   5    5.64    0.28
 -10  -4   5    5.76    0.28
 -10   4  -5    5.33    0.29
  10  -5   5    1.85    0.16
  10  -5   5    1.73    0.18
  10   5  -5    2.19    0.19
 -10   5   5    1.87    0.20
 -10  -5  -5    2.01    0.16
  10   5   5    1.95    0.19
 -10   5  -5    1.89    0.19
  10  -5  -5    1.94    0.17
 -10  -5   5    2.02    0.17
  10   6  -5    2.04    0.20
  10  -6   5    1.85    0.18
 -10   6   5    1.72    0.21
  10  -6  -5    1.82    0.18
 -10  -6   5    2.07    0.18
  10   6   5    1.65    0.18
 -10   6  -5    1.45    0.18
  10  -7   5    1.83    0.20
 -10   7   5    1.31    0.20
  10   7  -5    1.43    0.18
 -10   7  -5    1.20    0.19
 -10  -7   5    2.12    0.19
  10   7   5    1.64    0.20
  10  -7  -5    1.75    0.20
 -10   0  -6   16.50    0.65
  10   0  -6   17.12    0.62
 -10   0   6   15.10    0.61
  10   0   6   15.64    0.61
 -10   0   6   16.06    0.58
  10  -1   6    8.97    0.38
 -10   1   6    9.14    0.39
  10   1  -6    8.42    0.39
 -10  -1  -6    8.67    0.41
 -10   1   6    9.85    0.36
 -10  -1   6    9.07    0.36
  10  -1  -6    8.97    0.39
  10   1   6    9.54    0.38
 -10  -1   6    9.36    0.38
 -10   1  -6    9.58    0.42
 -10  -2  -6   13.15    0.54
  10  -2   6   13.09    0.51
 -10   2   6   13.55    0.52
  10   2  -6   11.56    0.50
  10  -2  -6   11.96    0.50
 -10   2  -6   13.44    0.55
 -10  -2   6   12.66    0.49
  10   2   6   12.83    0.50
 -10  -2   6   12.75    0.50
  10   2   6   13.49    0.49
 -10   3   6    1.57    0.17
  10   3  -6    1.87    0.16
 -10  -3  -6    1.67    0.17
  10  -3   6    1.55    0.14
 -10   3  -6    1.68    0.17
 -10  -3   6    1.54    0.14
 -10  -3   6    1.84    0.15
  10  -3  -6    2.05    0.15
 -10   3  -6    1.74    0.17
  10   3   6    1.79    0.13
  10   3   6    1.66    0.16
  10  -3  -6    1.92    0.14
 -10   4   6    6.99    0.35
  10   4  -6    6.47    0.32
 -10  -4  -6    6.83    0.33
  10  -4   6    7.36    0.32
  10  -4   6    7.72    0.36
 -10  -4   6    7.08    0.32
 -10  -4   6    6.98    0.32
  10   4   6    7.44    0.34
  10  -4  -6    5.61    0.32
 -10   4  -6    6.52    0.33
  10  -5   6    0.06    0.10
  10   5  -6    0.10    0.09
  10   5  -6    0.34    0.10
 -10   5   6   -0.04    0.12
 -10  -5  -6    0.17    0.09
  10  -5   6    0.07    0.07
  10   5   6    0.11    0.09
 -10   5  -6   -0.09    0.10
  10  -5  -6    0.15    0.09
 -10  -5   6    0.24    0.08
 -10  -6  -6    7.33    0.36
  10  -6   6    7.11    0.39
  10   6  -6    7.02    0.36
 -10   6   6    7.07    0.40
 -10   6  -6    6.61    0.37
  10  -6  -6    6.52    0.36
  10   6   6    7.51    0.37
 -10  -6   6    7.09    0.35
 -10   7   6    0.75    0.19
  10  -7  -6    1.20    0.17
 -10   7  -6    0.97    0.17
  10   0   7   11.46    0.47
  10   0  -7   11.27    0.47
 -10   0   7   11.84    0.45
 -10   0  -7   12.19    0.51
 -10   0   7   11.23    0.46
  10  -1   7    8.73    0.37
 -10   1   7    8.26    0.35
  10   1  -7    8.21    0.37
 -10  -1  -7    8.81    0.41
 -10   1   7    8.73    0.38
 -10  -1   7    8.58    0.37
 -10  -1   7    8.81    0.36
  10   1   7    8.94    0.37
  10  -1  -7    8.75    0.38
 -10   1  -7    9.31    0.42
 -10   2   7   10.31    0.44
 -10  -2  -7   11.00    0.47
  10   2  -7    9.87    0.43
  10  -2   7   10.24    0.43
  10   2   7   10.20    0.41
  10  -2  -7   10.41    0.43
 -10  -2   7   10.03    0.42
  10   2   7   10.15    0.42
 -10   2  -7   10.75    0.48
 -10  -2   7   10.28    0.42
  10   3  -7   40.26    1.48
 -10  -3  -7   41.32    1.56
  10  -3   7   42.95    1.49
 -10   3   7   42.91    1.50
 -10  -3   7   41.70    1.48
 -10  -3   7   40.73    1.45
  10  -3  -7   43.09    1.48
  10   3   7   43.29    1.45
 -10   3  -7   42.58    1.59
  10   3   7   42.56    1.46
 -10  -4  -7    4.00    0.25
  10  -4   7    3.52    0.22
  10   4  -7    3.86    0.23
 -10   4   7    3.93    0.26
 -10   4  -7    3.93    0.27
  10   4   7    3.49    0.23
 -10  -4   7    3.58    0.22
  10  -4  -7    3.80    0.22
 -10  -4   7    3.52    0.22
  10   5  -7    5.03    0.27
  10  -5   7    4.89    0.26
  10  -5   7    4.74    0.30
 -10  -5  -7    5.43    0.29
 -10   5   7    5.13    0.32
  10   5  -7    5.00    0.29
  10  -5  -7    4.78    0.28
  10   5   7    4.96    0.30
 -10  -5   7    5.22    0.28
  10   6  -7    0.75    0.14
 -10   6   7    0.83    0.18
 -10  -6  -7    0.91    0.13
  10  -6   7    0.99    0.16
  10  -6  -7    0.82    0.14
  10   6   7    0.74    0.15
 -10  -6   7    0.93    0.13
 -10   0   8   25.40    0.90
 -10   0  -8   25.95    0.98
  10   0  -8   25.54    0.92
  10   0   8   25.46    0.91
 -10   0   8   21.73    0.87
 -10   1   8    2.05    0.15
 -10  -1  -8    2.21    0.20
 -10   1   8    2.16    0.17
  10   1  -8    2.31    0.18
  10  -1   8    1.89    0.16
 -10  -1   8    2.08    0.16
 -10   1  -8    2.05    0.19
  10  -1  -8    2.23    0.18
  10   1   8    1.91    0.15
 -10  -1   8    2.26    0.16
  10  -2   8    3.82    0.22
  10   2  -8    3.31    0.22
 -10   2   8    3.92    0.23
 -10  -2  -8    3.44    0.25
 -10   2   8    3.78    0.20
  10   2   8    3.85    0.21
 -10  -2   8    3.66    0.21
  10  -2  -8    3.44    0.22
 -10   2  -8    3.73    0.26
 -10  -2   8    4.08    0.21
  10  -3   8    2.78    0.19
 -10   3   8    2.45    0.22
  10   3  -8    2.42    0.19
 -10  -3  -8    2.24    0.21
  10  -3  -8    2.63    0.19
 -10   3  -8    2.27    0.22
 -10  -3   8    2.67    0.19
 -10  -3   8    2.80    0.18
  10   3   8    2.69    0.19
 -10  -4  -8    2.19    0.20
  10  -4   8    2.22    0.18
  10   4  -8    2.16    0.18
 -10   4   8    2.30    0.23
 -10   4  -8    1.95    0.20
  10   4   8    2.13    0.20
 -10  -4   8    1.91    0.18
 -10  -4   8    2.13    0.17
 -10  -5  -8    0.37    0.11
  10  -5   8    0.25    0.09
  10   5  -8    0.23    0.09
 -10   5   8    0.13    0.14
  10   5   8    0.27    0.11
  10  -5  -8    0.16    0.09
 -10  -5   8    0.15    0.09
 -10   5  -8    0.18    0.13
 -10  -5   8    0.22    0.09
 -10  -6  -8    7.25    0.38
  10   6  -8    6.59    0.41
  10  -6  -8    6.76    0.37
 -10  -6   8    7.77    0.37
 -10   6  -8    7.33    0.41
  10   6   8    7.01    0.38
 -10   0   9   10.92    0.44
  10   0  -9   10.97    0.47
 -10   0  -9   11.40    0.51
 -10   0   9   10.74    0.45
  10   0   9   10.84    0.46
 -10  -1  -9    5.96    0.35
  10   1  -9    6.30    0.32
  10  -1   9    6.35    0.31
 -10   1   9    6.60    0.30
 -10   1   9    6.29    0.30
  10   1   9    6.13    0.30
 -10  -1   9    6.13    0.30
 -10   1  -9    6.32    0.35
  10  -1  -9    5.92    0.31
 -10  -1   9    6.63    0.29
 -10  -2  -9    2.70    0.22
  10   2  -9    2.83    0.20
  10  -2   9    2.86    0.19
 -10   2   9    2.96    0.19
  10  -2  -9    3.06    0.21
 -10   2  -9    2.94    0.25
 -10  -2   9    3.12    0.20
 -10  -2   9    2.84    0.18
  10   2   9    2.78    0.18
  10  -3   9   11.56    0.49
 -10  -3  -9   11.19    0.53
  10   3  -9   11.72    0.50
  10  -3  -9   12.61    0.50
 -10  -3   9   11.09    0.48
  10   3   9   11.33    0.48
 -10   3  -9   11.87    0.55
 -10  -3   9   11.83    0.48
  10   4  -9    1.27    0.16
 -10  -4  -9    1.37    0.17
  10  -4   9    1.29    0.14
 -10  -4   9    1.47    0.14
 -10   4  -9    1.33    0.19
 -10  -4   9    1.23    0.15
  10   4   9    1.36    0.17
  10   5  -9    0.82    0.14
 -10  -5  -9    1.13    0.16
  10  -5   9    0.95    0.13
 -10   5  -9    0.94    0.16
 -10  -5   9    1.27    0.15
 -10  -5   9    1.09    0.15
  10   5   9    0.70    0.14
 -10  -6   9    0.68    0.13
  10   0 -10    9.34    0.43
  10   0  10    9.20    0.41
 -10   0  10    9.78    0.40
 -10   0 -10    8.87    0.45
  10   1 -10    0.35    0.10
  10  -1  10    0.36    0.10
 -10   1  10    0.39    0.10
 -10  -1 -10    0.44    0.13
  10  -1 -10    0.45    0.11
 -10  -1  10    0.49    0.10
  10   1  10    0.32    0.09
 -10   1 -10    0.35    0.14
  10  -2  10   15.58    0.61
 -10  -2 -10   14.37    0.66
 -10   2  10   15.18    0.59
  10   2 -10   14.77    0.62
  10  -2 -10   15.61    0.61
  10   2  10   15.10    0.59
 -10   2 -10   14.30    0.66
 -10  -2  10   14.71    0.59
  10   3 -10    2.87    0.23
 -10  -3 -10    3.12    0.25
 -10   3 -10    2.98    0.27
  10  -3 -10    3.04    0.21
 -10  -3  10    2.98    0.22
  10  -4  10    4.12    0.25
  10   4 -10    3.53    0.26
 -10  -4 -10    3.96    0.28
 -10   4 -10    4.25    0.31
 -10  -4  10    4.13    0.26
  10   4  10    3.98    0.27
  10  -5  10   -0.04    0.08
 -10  -5 -10    0.10    0.11
  10   5 -10   -0.08    0.09
  10   5  10   -0.09    0.11
  10   0 -11    5.36    0.31
 -10   0 -11    5.28    0.34
 -10   0  11    5.15    0.29
  10   0  11    5.33    0.29
 -10   1  11    3.40    0.22
  10   1 -11    3.31    0.24
  10  -1  11    2.81    0.22
 -10  -1 -11    3.46    0.27
 -10   1 -11    3.18    0.27
 -10  -1  11    3.39    0.22
  10   1  11    3.23    0.21
  10  -1 -11    3.39    0.23
 -10  -2 -11    2.22    0.22
  10   2 -11    2.67    0.23
  10  -2  11    2.72    0.21
 -10   2  11    2.61    0.20
  10  -2 -11    2.83    0.22
 -10   2 -11    2.34    0.25
 -10  -2  11    2.65    0.20
  10   2  11    2.14    0.18
  10  -3  11    5.67    0.31
  10   3 -11    5.18    0.32
 -10  -3 -11    5.48    0.33
 -10  -3  11    5.31    0.31
 -10   3 -11    5.57    0.35
  10  -4  11    0.32    0.11
  10   4 -11    0.42    0.13
  10   4  11    0.60    0.14
  10   0 -12   12.74    0.56
 -10   0 -12   12.99    0.62
 -10   0  12   13.07    0.54
  10   0  12   12.76    0.55
  10  -1  12    4.08    0.26
 -10   1  12    4.26    0.26
  10   1 -12    3.78    0.28
 -10  -1 -12    4.01    0.31
 -10   1 -12    3.66    0.30
  10  -1 -12    4.24    0.27
  10   1  12    3.81    0.25
 -10  -1  12    4.41    0.26
  10   2 -12    1.84    0.20
  10  -2  12    1.59    0.18
 -10   2  12    2.36    0.20
 -10  -2 -12    2.01    0.22
 -10   2 -12    1.99    0.24
  10   2  12    2.05    0.18
  10  -2 -12    2.18    0.21
 -10  -2  12    1.96    0.20
 -10   0  13    6.83    0.37
 -10   1  13    2.79    0.23
  10   1  13    2.49    0.20
 -11   0   0    0.06    0.06
 -11   0   0   -0.09    0.07
  11   0   0    0.09    0.06
 -11  -1   0   17.54    0.67
  11  -1   0   18.95    0.69
  11   1   0   18.63    0.64
  11   1   0   17.96    0.67
  11  -1   0   17.65    0.67
 -11   1   0   18.31    0.68
 -11  -2   0   10.15    0.41
  11   2   0   10.06    0.40
  11  -2   0   10.08    0.41
  11  -2   0   10.17    0.42
  11   2   0    9.47    0.38
 -11   2   0   10.62    0.43
  11  -3   0   16.00    0.59
  11   3   0   16.20    0.58
 -11   3   0   15.10    0.61
  11  -3   0   15.69    0.62
  11   3   0   15.30    0.58
 -11  -3   0   15.33    0.59
  11  -4   0   17.31    0.65
  11   4   0   18.25    0.65
 -11  -4   0   17.18    0.66
  11   4   0   17.43    0.65
 -11   4   0   17.43    0.68
  11  -4   0   17.12    0.70
  11  -5   0    5.72    0.30
  11   5   0    5.84    0.29
 -11   5   0    5.41    0.32
 -11  -5   0    5.66    0.28
 -11  -6   0    2.80    0.20
  11   6   0    3.05    0.22
 -11   6   0    2.51    0.24
  11  -6   0    2.43    0.20
  11   7   0    1.43    0.18
 -11  -7   0    1.15    0.15
 -11   7   0    0.79    0.18
  11  -7   0    1.26    0.18
 -11   0   1    0.03    0.07
  11   0  -1   -0.04    0.05
 -11   0  -1    0.07    0.08
 -11   0  -1   -0.02    0.05
  11   0   1    0.01    0.05
  11   1  -1   15.68    0.56
 -11   1   1   13.90    0.57
 -11  -1  -1   14.41    0.57
  11  -1   1   14.47    0.57
  11   1  -1   14.40    0.52
 -11  -1  -1   15.26    0.56
  11  -1   1   14.12    0.56
  11  -1  -1   15.52    0.57
  11  -1  -1   14.51    0.56
  11   1   1   14.26    0.56
 -11   1  -1   15.48    0.57
 -11  -1   1   14.49    0.56
 -11  -2  -1   61.51    2.07
  11   2  -1   60.55    2.01
  11  -2   1   61.28    2.17
  11   2  -1   62.35    2.07
  11  -2   1   61.67    2.07
 -11   2   1   59.89    2.08
  11  -2  -1   63.43    2.17
  11   2   1   53.89    2.06
 -11  -2   1   58.08    2.07
  11  -2  -1   59.50    2.06
  11   2   1   60.37    2.01
 -11   2  -1   62.61    2.08
  11  -3   1    8.75    0.38
 -11  -3  -1    7.73    0.35
  11  -3   1    8.46    0.35
 -11   3   1    8.25    0.38
  11   3  -1    7.97    0.34
  11   3  -1    8.60    0.35
  11  -3  -1    8.32    0.36
 -11   3  -1    8.44    0.38
  11   3   1    8.21    0.34
  11   3   1    8.90    0.35
  11  -3  -1    8.45    0.35
 -11  -3   1    8.04    0.36
 -11   4   1   13.51    0.56
 -11  -4  -1   13.94    0.53
  11   4  -1   11.86    0.52
  11  -4   1   13.62    0.52
  11   4  -1   13.99    0.53
  11  -4   1   13.88    0.57
  11   4   1   14.64    0.53
  11  -4  -1   13.30    0.56
 -11  -4   1   13.48    0.53
 -11   4  -1   13.33    0.56
  11  -4  -1   13.48    0.52
 -11   5   1    2.13    0.21
  11   5  -1    2.11    0.19
  11  -5   1    1.87    0.15
  11  -5   1    1.99    0.18
 -11  -5  -1    2.14    0.16
 -11   5  -1    1.96    0.20
  11   5   1    2.07    0.18
  11  -5  -1    2.27    0.18
 -11  -5   1    2.12    0.16
 -11   6   1    0.67    0.16
  11   6  -1    0.92    0.14
 -11  -6  -1    0.71    0.11
  11  -6   1    0.52    0.12
  11  -6  -1    0.65    0.13
 -11   6  -1    0.56    0.14
  11   6   1    0.77    0.13
 -11  -6   1    0.69    0.12
 -11   7   1    2.18    0.23
  11   7  -1    1.96    0.20
 -11  -7  -1    2.37    0.19
  11  -7   1    2.12    0.22
 -11   7  -1    1.78    0.21
 -11  -7   1    2.29    0.20
  11  -7  -1    2.04    0.20
  11   7   1    1.76    0.19
  11   0  -2    0.00    0.06
 -11   0  -2   -0.02    0.06
 -11   0  -2   -0.03    0.07
  11   0   2    0.19    0.06
 -11   0   2    0.00    0.08
 -11   1   2   21.46    0.79
 -11  -1  -2   21.25    0.81
  11  -1   2   20.33    0.78
  11   1  -2   21.10    0.74
 -11  -1  -2   22.27    0.78
  11   1  -2   21.41    0.78
 -11   1  -2   21.44    0.82
  11   1   2   21.53    0.78
 -11  -1   2   21.00    0.78
  11  -1  -2   21.10    0.79
 -11   1  -2   21.88    0.79
  11  -1  -2   21.64    0.78
 -11  -2  -2    5.10    0.24
 -11   2   2    4.90    0.27
  11  -2   2    4.62    0.24
  11  -2   2    4.96    0.25
  11   2  -2    4.62    0.22
  11   2  -2    5.51    0.25
 -11  -2  -2    5.06    0.24
  11  -2  -2    5.11    0.24
  11  -2  -2    5.04    0.23
  11   2   2    4.76    0.22
  11   2   2    4.90    0.23
 -11  -2   2    4.78    0.24
 -11   2  -2    5.08    0.26
  11  -3   2    9.38    0.38
 -11   3   2    9.78    0.42
  11   3  -2    9.05    0.38
  11   3  -2    9.83    0.38
 -11  -3  -2    9.07    0.38
 -11   3  -2    8.95    0.41
 -11  -3   2    8.98    0.39
  11   3   2    9.52    0.38
  11  -3  -2    8.93    0.38
  11   3   2    9.35    0.38
 -11  -4  -2   25.36    0.92
  11   4  -2   25.86    0.92
  11   4  -2   25.31    0.92
 -11   4   2   26.43    0.95
  11  -4   2   25.50    0.92
  11  -4   2   25.32    0.98
 -11  -4   2   24.64    0.93
  11  -4  -2   25.73    0.92
 -11   4  -2   25.13    0.94
  11   4   2   25.31    0.91
  11  -4  -2   25.18    0.97
 -11   5   2   10.20    0.47
  11  -5   2   10.72    0.42
  11  -5   2   10.97    0.47
  11   5  -2    9.75    0.44
 -11  -5  -2    9.97    0.43
  11  -5  -2    9.21    0.45
  11   5   2   10.77    0.44
 -11   5  -2    9.98    0.46
 -11  -5   2   10.27    0.44
 -11  -6  -2    2.24    0.18
 -11   6   2    2.17    0.22
  11  -6   2    1.95    0.19
  11   6  -2    2.52    0.22
 -11   6  -2    2.49    0.23
  11   6   2    2.49    0.21
 -11  -6   2    2.46    0.19
  11  -6  -2    2.27    0.20
  11  -7   2    8.10    0.42
  11   7  -2    8.19    0.42
 -11   7   2    8.38    0.44
 -11  -7  -2    8.14    0.38
  11   7   2    8.08    0.41
 -11  -7   2    7.15    0.38
 -11   7  -2    8.10    0.43
  11  -7  -2    7.72    0.41
  11   0   3   -0.01    0.05
 -11   0  -3   -0.02    0.07
 -11   0   3   -0.02    0.07
 -11   0   3   -0.01    0.04
  11   0  -3   -0.08    0.05
 -11   0  -3    0.04    0.07
  11   1  -3   30.11    1.07
 -11  -1  -3   26.30    1.10
 -11  -1  -3   30.06    1.05
  11  -1   3   31.59    1.07
 -11   1   3   26.84    1.07
 -11   1  -3   30.41    1.06
 -11  -1   3   30.93    1.07
 -11  -1   3   30.09    1.02
 -11   1  -3   31.41    1.12
  11   1   3   31.39    1.06
  11  -1  -3   30.42    1.07
 -11  -2  -3   17.38    0.67
  11   2  -3   17.52    0.63
 -11   2   3   16.86    0.66
  11  -2   3   17.41    0.65
 -11  -2  -3   16.89    0.63
  11   2  -3   16.81    0.64
  11  -2   3   17.98    0.68
  11   2   3   16.58    0.64
  11  -2  -3   17.17    0.66
 -11   2  -3   17.50    0.66
  11   2   3   17.32    0.62
 -11  -2   3   17.13    0.65
  11  -2  -3   17.52    0.65
 -11   3   3   11.13    0.48
 -11  -3  -3   11.28    0.47
 -11  -3  -3   11.29    0.45
  11   3  -3   11.84    0.46
  11  -3   3   11.06    0.49
  11   3  -3   11.77    0.46
  11  -3   3   11.21    0.46
  11  -3  -3   11.48    0.46
 -11   3  -3   11.44    0.48
  11   3   3   11.67    0.45
  11   3   3   11.49    0.45
  11  -3  -3   12.97    0.48
 -11  -3   3   11.50    0.47
  11  -4   3   12.37    0.53
  11   4  -3   12.79    0.49
 -11   4   3   11.66    0.52
 -11  -4  -3   12.09    0.48
  11  -4   3   11.89    0.49
  11   4  -3   12.19    0.49
  11  -4  -3   12.32    0.51
 -11  -4   3   12.33    0.50
 -11   4  -3   11.97    0.51
  11  -4  -3   12.78    0.49
  11   4   3   12.31    0.49
 -11   5   3    4.95    0.31
 -11  -5  -3    5.39    0.26
  11  -5   3    5.10    0.29
  11  -5   3    5.20    0.26
  11   5  -3    5.43    0.29
  11   5   3    5.19    0.28
 -11   5  -3    5.59    0.31
  11  -5  -3    5.17    0.29
 -11  -5   3    5.42    0.28
 -11  -6  -3    1.14    0.13
  11   6  -3    0.98    0.15
  11  -6   3    1.02    0.16
 -11   6   3    0.87    0.17
  11   6   3    1.04    0.15
 -11   6  -3    0.86    0.16
  11  -6  -3    1.14    0.16
 -11  -6   3    1.13    0.14
  11   7  -3    3.42    0.27
 -11  -7  -3    3.78    0.23
  11  -7   3    3.01    0.26
 -11   7   3    2.96    0.29
  11   7   3    3.15    0.26
  11  -7  -3    3.04    0.25
 -11  -7   3    3.21    0.23
 -11   7  -3    2.90    0.27
  11   0   4    0.18    0.06
 -11   0  -4    0.02    0.06
 -11   0  -4   -0.05    0.07
  11   0  -4    0.05    0.06
 -11   0   4    0.02    0.04
 -11   0   4    0.02    0.07
 -11  -1  -4   16.53    0.61
 -11   1   4   16.53    0.64
  11  -1   4   16.53    0.62
 -11  -1  -4   16.50    0.65
  11   1  -4   16.29    0.63
 -11  -1   4   17.00    0.60
 -11  -1   4   16.60    0.63
  11   1   4   16.40    0.62
 -11   1  -4   16.47    0.66
  11  -1  -4   15.90    0.62
 -11   1  -4   16.78    0.62
 -11  -2  -4    4.48    0.21
  11  -2   4    4.49    0.23
  11   2  -4    4.41    0.23
 -11   2   4    4.59    0.26
 -11  -2  -4    4.15    0.24
 -11  -2   4    4.67    0.21
  11  -2  -4    4.31    0.21
  11   2   4    4.26    0.21
 -11   2  -4    4.17    0.24
  11   2   4    4.27    0.22
 -11  -2   4    4.10    0.23
  11  -2  -4    4.42    0.23
 -11   2  -4    4.50    0.24
  11   3  -4    1.60    0.15
 -11   3   4    1.43    0.16
  11  -3   4    1.46    0.16
 -11  -3  -4    1.72    0.12
 -11  -3  -4    1.48    0.15
  11   3  -4    1.39    0.14
  11  -3   4    1.46    0.13
  11   3   4    1.46    0.13
  11   3   4    1.65    0.14
  11  -3  -4    1.84    0.14
  11  -3  -4    1.64    0.13
 -11  -3   4    1.58    0.13
 -11   3  -4    1.57    0.16
  11  -4   4   30.68    1.30
  11   4  -4   35.56    1.23
  11   4  -4   34.59    1.22
 -11   4   4   35.64    1.26
 -11  -4  -4   34.59    1.22
  11  -4   4   35.35    1.23
 -11  -4  -4   35.22    1.28
 -11   4  -4   34.67    1.24
  11  -4  -4   34.90    1.22
 -11  -4   4   35.47    1.24
  11  -4  -4   33.39    1.29
  11   4   4   35.23    1.21
  11  -5   4   23.47    0.86
  11   5  -4   23.30    0.87
 -11  -5  -4   23.17    0.86
 -11   5   4   23.45    0.90
  11  -5   4   23.90    0.93
  11  -5  -4   23.37    0.92
 -11  -5   4   23.01    0.87
  11   5   4   22.62    0.86
 -11   5  -4   23.19    0.89
  11  -6   4    2.51    0.21
 -11  -6  -4    2.66    0.18
  11   6  -4    2.42    0.22
 -11   6   4    2.12    0.23
  11  -6  -4    2.32    0.21
 -11   6  -4    1.76    0.20
  11   6   4    2.23    0.21
 -11  -6   4    2.55    0.20
 -11   7   4    2.45    0.26
 -11   7  -4    2.59    0.26
  11   7   4    2.88    0.25
  11  -7  -4    2.77    0.24
 -11   0  -5   -0.03    0.07
 -11   0  -5    0.04    0.06
  11   0  -5    0.01    0.06
 -11   0   5    0.03    0.05
  11   0   5    0.02    0.06
 -11   0   5    0.03    0.08
  11   1  -5   11.90    0.48
 -11   1   5   11.72    0.49
 -11  -1  -5   12.48    0.51
 -11  -1  -5   13.27    0.46
  11  -1   5   10.87    0.47
  11  -1  -5   12.12    0.48
  11   1   5   11.21    0.47
 -11   1  -5   12.29    0.47
 -11  -1   5   11.36    0.45
 -11  -1   5   11.40    0.48
 -11   1  -5   12.45    0.52
  11   2  -5   18.60    0.70
  11  -2   5   17.55    0.70
 -11  -2  -5   18.82    0.67
 -11   2   5   18.66    0.71
 -11  -2  -5   18.72    0.73
 -11   2  -5   18.79    0.69
 -11  -2   5   18.96    0.68
  11  -2  -5   18.25    0.70
  11   2   5   17.32    0.68
 -11   2  -5   19.16    0.75
  11   2   5   19.00    0.69
 -11   3   5    2.49    0.22
  11   3  -5    2.51    0.18
 -11  -3  -5    2.47    0.19
  11  -3   5    2.79    0.18
  11   3   5    2.54    0.16
 -11   3  -5    2.57    0.20
 -11  -3   5    2.44    0.18
  11  -3  -5    2.64    0.17
  11  -3  -5    2.48    0.17
 -11  -3   5    2.56    0.17
 -11   3  -5    2.52    0.19
  11   3   5    2.41    0.17
  11   4  -5   11.49    0.46
 -11   4   5   10.91    0.50
  11   4  -5   10.62    0.47
  11  -4   5   11.57    0.46
 -11  -4  -5   10.95    0.48
  11  -4   5   10.77    0.50
  11   4   5   11.49    0.47
 -11  -4   5   11.30    0.47
  11  -4  -5   10.84    0.48
 -11   4  -5   11.36    0.48
  11  -4  -5   11.60    0.46
 -11   5   5   14.44    0.60
  11   5  -5   13.45    0.57
  11  -5   5   13.51    0.55
  11  -5   5   13.78    0.61
  11  -5  -5   13.11    0.58
 -11   5  -5   12.72    0.57
 -11  -5   5   15.19    0.57
  11   5   5   14.05    0.56
 -11   6   5    0.46    0.15
  11  -6   5    0.65    0.14
  11   6  -5    0.49    0.13
  11  -6  -5    0.68    0.13
  11   6   5    0.59    0.14
 -11  -6   5    0.70    0.12
 -11   6  -5    0.47    0.15
 -11   7  -5    1.61    0.21
 -11   0  -6   -0.10    0.08
  11   0   6    0.05    0.05
  11   0  -6   -0.08    0.06
 -11   0   6    0.03    0.05
 -11   0   6    0.02    0.07
 -11   1   6   16.27    0.60
 -11  -1  -6   14.88    0.62
  11   1  -6   14.20    0.58
  11  -1   6   14.70    0.58
 -11   1  -6   15.02    0.62
 -11  -1   6   14.60    0.56
  11  -1  -6   15.25    0.59
 -11  -1   6   14.98    0.58
  11   1   6   14.77    0.58
  11  -2   6    4.66    0.25
  11   2  -6    4.54    0.25
 -11  -2  -6    4.74    0.27
 -11   2   6    4.86    0.28
 -11  -2   6    4.95    0.25
 -11  -2   6    4.86    0.24
 -11   2  -6    4.78    0.29
  11  -2  -6    4.77    0.25
  11   2   6    4.77    0.24
 -11   3   6    3.79    0.26
  11  -3   6    3.62    0.21
  11   3  -6    3.75    0.22
 -11  -3  -6    3.58    0.24
 -11   3  -6    3.63    0.24
 -11  -3   6    3.70    0.21
 -11  -3   6    3.41    0.21
  11  -3  -6    3.82    0.22
  11   3   6    3.52    0.20
  11   3   6    3.96    0.22
 -11  -4  -6   10.84    0.48
  11   4  -6   11.10    0.46
  11  -4   6   10.52    0.46
 -11   4   6   11.03    0.49
  11  -4  -6   11.15    0.48
 -11  -4   6   11.06    0.47
 -11   4  -6   11.43    0.52
  11   4   6   10.89    0.46
 -11   5   6    2.59    0.26
  11   5  -6    2.89    0.23
  11  -5   6    2.77    0.19
 -11  -5  -6    3.32    0.22
  11  -5   6    2.92    0.24
 -11  -5   6    2.85    0.20
  11  -5  -6    3.10    0.22
  11   5   6    2.78    0.22
  11  -6   6    2.29    0.23
  11   6  -6    2.31    0.22
 -11   6   6    2.13    0.23
  11  -6  -6    1.95    0.20
  11   6   6    2.72    0.23
 -11  -6   6    2.30    0.20
  11   0  -7   -0.02    0.08
 -11   0   7    0.06    0.08
  11   0   7    0.05    0.06
 -11   0   7    0.06    0.06
 -11   0  -7   -0.04    0.09
 -11  -1  -7   15.94    0.66
 -11   1   7   16.32    0.59
 -11   1   7   15.77    0.62
  11   1  -7   14.92    0.62
  11  -1   7   15.55    0.61
 -11   1  -7   15.86    0.67
  11   1   7   15.75    0.61
 -11  -1   7   15.75    0.59
 -11  -1   7   15.47    0.61
  11  -1  -7   16.91    0.62
 -11   2   7   26.38    0.98
 -11  -2  -7   26.12    1.02
  11   2  -7   26.46    0.98
  11  -2   7   24.96    0.97
 -11  -2   7   26.52    0.96
  11  -2  -7   27.29    0.98
 -11   2  -7   26.57    1.04
 -11  -2   7   26.28    0.94
  11   2   7   27.47    0.96
  11   3  -7   10.58    0.45
 -11   3   7   10.05    0.46
 -11  -3  -7   10.09    0.47
  11  -3   7   10.54    0.44
 -11  -3   7    9.90    0.43
  11   3   7   10.01    0.42
 -11  -3   7    9.43    0.42
  11   3   7   10.58    0.43
  11  -3  -7   10.42    0.44
 -11   3  -7   10.24    0.48
  11  -4   7    5.48    0.28
  11   4  -7    5.55    0.29
 -11   4   7    5.02    0.32
 -11  -4  -7    5.77    0.31
 -11  -4   7    4.98    0.28
 -11  -4   7    5.45    0.28
 -11   4  -7    5.66    0.33
  11   4   7    5.27    0.29
 -11   5   7    2.65    0.25
  11   5  -7    2.90    0.23
 -11  -5  -7    3.13    0.22
  11  -5   7    2.48    0.19
  11   5  -7    2.78    0.22
 -11  -5   7    2.63    0.20
  11   5   7    2.37    0.23
  11  -5  -7    2.45    0.21
 -11   5  -7    2.59    0.24
  11   6  -7    1.00    0.16
  11  -6   7    1.03    0.18
 -11   6   7    1.03    0.20
  11  -6  -7    1.25    0.16
 -11  -6   7    1.42    0.16
  11   6   7    1.04    0.18
 -11   0  -8   -0.05    0.10
  11   0  -8   -0.02    0.07
 -11   0   8    0.04    0.06
 -11   0   8    0.01    0.08
  11   0   8    0.01    0.07
 -11   1   8   10.73    0.44
  11   1  -8   10.37    0.47
 -11   1   8   11.31    0.46
 -11  -1  -8   11.24    0.51
  11  -1   8   11.16    0.46
  11   1   8   11.73    0.46
 -11  -1   8   10.51    0.44
 -11   1  -8   10.61    0.50
 -11  -1   8   11.53    0.46
  11  -1  -8   11.02    0.47
 -11  -2  -8    4.74    0.29
  11  -2   8    4.85    0.26
  11   2  -8    4.79    0.28
 -11   2   8    5.13    0.28
 -11   2  -8    4.88    0.30
  11   2   8    4.59    0.25
  11  -2  -8    5.03    0.27
 -11  -2   8    4.83    0.26
 -11  -2   8    4.90    0.25
  11   3  -8    5.74    0.31
 -11   3   8    5.66    0.32
  11  -3   8    5.71    0.30
 -11  -3  -8    6.13    0.32
 -11  -3   8    5.59    0.29
 -11  -3   8    5.53    0.29
  11   3   8    5.96    0.29
 -11   3  -8    5.86    0.35
  11  -3  -8    5.92    0.30
 -11  -4  -8    3.67    0.24
  11   4  -8    3.49    0.24
  11  -4   8    2.97    0.21
 -11   4   8    3.31    0.27
 -11  -4   8    2.98    0.21
 -11   4  -8    3.21    0.27
  11   4   8    3.30    0.24
 -11  -4   8    3.37    0.22
 -11   5   8    3.55    0.28
 -11  -5  -8    3.65    0.25
  11   5  -8    3.26    0.23
  11  -5   8    3.79    0.23
  11   5   8    3.77    0.27
 -11   5  -8    3.89    0.29
 -11  -5   8    3.91    0.24
 -11  -6  -8    1.24    0.16
 -11   0  -9   -0.04    0.11
 -11   0   9    0.05    0.07
  11   0  -9    0.02    0.09
  11   0   9    0.05    0.07
 -11   0   9    0.06    0.07
  11  -1   9    1.60    0.16
 -11   1   9    1.68    0.16
 -11  -1  -9    1.64    0.19
 -11   1   9    1.32    0.14
  11   1  -9    1.49    0.17
  11  -1  -9    1.81    0.17
  11   1   9    1.47    0.15
 -11  -1   9    1.73    0.15
 -11  -1   9    1.69    0.15
 -11   1  -9    1.54    0.20
 -11  -2  -9   11.51    0.51
  11   2  -9   10.42    0.47
  11  -2   9   10.84    0.46
 -11  -2   9   10.38    0.45
  11  -2  -9   10.78    0.46
  11   2   9   10.63    0.45
 -11  -2   9   10.47    0.45
 -11   2  -9   10.62    0.51
 -11  -3  -9    0.68    0.14
  11  -3   9    0.84    0.12
  11   3  -9    0.90    0.14
 -11  -3   9    0.74    0.12
 -11   3  -9    0.73    0.15
 -11  -3   9    0.97    0.12
  11  -3  -9    0.92    0.13
 -11  -4  -9    5.08    0.31
  11   4  -9    5.17    0.30
  11  -4   9    5.21    0.29
 -11   4  -9    5.19    0.34
 -11  -4   9    5.20    0.29
 -11  -4   9    5.30    0.28
  11  -5   9    1.34    0.15
 -11  -5  -9    1.80    0.19
  11   5  -9    1.49    0.17
  11   5   9    1.09    0.16
 -11  -5   9    1.62    0.17
 -11   0  10    0.00    0.08
  11   0  10   -0.06    0.07
 -11   0 -10   -0.12    0.11
  11   0 -10    0.06    0.09
 -11   1  10    8.49    0.37
 -11  -1 -10    7.47    0.42
  11  -1  10    8.27    0.38
  11   1 -10    7.88    0.39
 -11  -1  10    7.65    0.37
 -11   1 -10    8.06    0.43
  11   1  10    7.92    0.37
  11  -1 -10    8.35    0.39
  11   2 -10    0.65    0.13
  11  -2  10    0.53    0.11
 -11  -2 -10    0.74    0.15
  11  -2 -10    0.77    0.13
 -11  -2  10    0.85    0.13
 -11   2 -10    0.47    0.14
  11   2  10    0.67    0.11
  11   3 -10    5.82    0.32
  11  -3  10    5.44    0.31
 -11  -3 -10    5.44    0.34
 -11   3 -10    5.68    0.37
 -11  -3  10    5.65    0.31
  11  -3 -10    5.76    0.31
 -11  -4 -10    3.45    0.26
  11   4 -10    2.91    0.24
  11  -4  10    3.67    0.24
 -11  -4  10    3.16    0.24
  11   4  10    3.25    0.25
 -11   4 -10    3.27    0.27
 -11   0  11   -0.03    0.08
  11   0 -11    0.07    0.09
 -11   0 -11   -0.04    0.13
  11   0  11   -0.06    0.07
  11  -1  11    8.31    0.39
  11   1 -11    8.13    0.40
 -11   1  11    8.48    0.38
 -11  -1 -11    7.85    0.44
 -11  -1  11    7.87    0.38
  11  -1 -11    7.73    0.40
 -11   1 -11    7.80    0.43
  11   1  11    8.12    0.38
 -11  -2 -11    0.65    0.16
  11   2 -11    0.82    0.15
  11  -2  11    0.74    0.12
  11   2  11    0.94    0.13
 -11   2 -11    0.91    0.19
 -11  -2  11    1.01    0.14
  11  -2 -11    0.97    0.15
  11  -3  11    4.44    0.27
 -11  -3 -11    4.32    0.31
  11   3 -11    4.24    0.29
 -11  -3  11    4.23    0.27
 -11   3 -11    4.30    0.31
 -11   0  12    0.12    0.10
  11   0  12    0.02    0.09
  11   0 -12    0.02    0.10
 -11   0 -12   -0.17    0.13
  11   1 -12    2.17    0.24
  11  -1  12    2.64    0.24
 -11   1  12    3.35    0.23
 -11  -1 -12    3.14    0.28
  11  -1 -12    2.90    0.24
 -11  -1  12    2.55    0.22
  11   1  12    2.82    0.21
  11  -2 -12    2.19    0.21
  11   2  12    2.19    0.20
  12   0   0    1.44    0.13
 -12   0   0    1.79    0.16
 -12   0   0    1.61    0.13
 -12   1   0    5.90    0.30
  12  -1   0    6.20    0.27
  12  -1   0    5.74    0.27
 -12  -1   0    5.56    0.27
  12   1   0    5.30    0.26
 -12   2   0   26.10    0.96
  12   2   0   26.73    0.91
  12   2   0   26.04    0.94
  12  -2   0   26.28    0.94
  12  -2   0   25.95    0.98
 -12  -2   0   25.79    0.94
 -12  -3   0   18.93    0.73
  12  -3   0   20.29    0.77
  12   3   0   19.86    0.73
 -12   3   0   19.37    0.76
  12   3   0   19.67    0.71
  12  -3   0   19.63    0.73
 -12   4   0    0.01    0.11
  12   4   0   -0.01    0.07
 -12  -4   0    0.01    0.07
  12   4   0   -0.04    0.05
  12  -4   0    0.00    0.06
  12  -4   0    0.12    0.07
  12   5   0    1.63    0.16
 -12  -5   0    1.37    0.15
 -12   5   0    1.53    0.18
  12  -5   0    1.42    0.16
 -12   6   0    0.01    0.13
  12  -6   0    0.00    0.09
 -12  -6   0    0.21    0.09
  12   6   0    0.00    0.10
 -12  -7   0    0.57    0.13
  12   7   0    0.46    0.14
  12  -7   0    0.49    0.14
  12   0   1   55.18    1.93
 -12   0  -1   55.82    2.01
 -12   0   1   55.44    1.93
 -12   0  -1   56.71    1.93
  12   0  -1   57.33    1.93
  12   1  -1    5.74    0.27
 -12   1   1    4.81    0.29
 -12  -1  -1    5.61    0.27
  12  -1   1    5.70    0.27
  12  -1  -1    5.99    0.26
 -12   1  -1    6.01    0.28
  12  -1  -1    5.67    0.27
  12   1   1    5.46    0.26
 -12  -1   1    5.61    0.27
 -12   1  -1    5.72    0.29
  12  -2   1   22.57    0.83
 -12  -2  -1   22.62    0.83
 -12   2   1   22.62    0.85
  12   2  -1   22.89    0.83
  12   2  -1   22.26    0.80
  12  -2   1   22.81    0.86
 -12   2  -1   22.83    0.84
 -12  -2   1   21.88    0.83
  12  -2  -1   22.59    0.83
  12   2   1   22.91    0.83
  12  -2  -1   22.96    0.86
  12   2   1   22.48    0.80
 -12   3   1   10.97    0.47
  12   3  -1   11.19    0.43
  12   3  -1   10.46    0.44
  12  -3   1   10.74    0.44
 -12  -3  -1   11.00    0.44
  12  -3   1   11.04    0.46
  12   3   1   10.68    0.43
 -12   3  -1   10.63    0.47
  12   3   1   10.06    0.43
 -12  -3   1   10.50    0.44
  12  -3  -1   11.26    0.44
  12  -3  -1   10.82    0.46
 -12  -4  -1    6.30    0.29
  12  -4   1    6.19    0.28
 -12   4   1    4.93    0.32
  12   4  -1    6.02    0.28
  12   4  -1    5.64    0.29
  12  -4   1    6.16    0.31
 -12  -4   1    5.82    0.29
  12  -4  -1    5.83    0.28
 -12   4  -1    6.12    0.33
  12   4   1    5.66    0.29
  12  -4  -1    5.96    0.30
 -12  -5  -1    1.33    0.14
  12  -5   1    1.15    0.15
  12  -5   1    1.08    0.12
  12   5  -1    1.03    0.14
 -12   5   1    1.12    0.16
  12  -5  -1    1.20    0.15
 -12   5  -1    0.97    0.16
 -12  -5   1    1.20    0.13
  12   5   1    1.14    0.14
  12   6  -1   10.85    0.49
  12  -6   1   11.06    0.51
 -12   6   1   10.63    0.52
 -12  -6  -1   10.96    0.47
 -12  -6   1   11.14    0.48
 -12   6  -1   10.49    0.52
  12  -6  -1   11.65    0.52
  12   6   1   11.11    0.49
  12   7  -1    2.98    0.25
 -12  -7  -1    3.14    0.23
  12   7   1    3.05    0.25
 -12  -7   1    3.30    0.24
  12  -7  -1    3.11    0.26
  12   0   2    0.40    0.08
 -12   0   2    0.48    0.10
 -12   0  -2    0.45    0.09
  12   0  -2    0.47    0.08
 -12   0  -2    0.54    0.10
  12   1  -2   35.54    1.23
 -12  -1  -2   31.07    1.22
 -12   1   2   35.99    1.25
  12  -1   2   37.19    1.24
 -12  -1  -2   34.90    1.28
 -12   1  -2   32.42    1.23
 -12  -1   2   34.54    1.23
 -12   1  -2   35.58    1.29
  12  -1  -2   36.46    1.24
  12   1   2   35.15    1.23
  12  -2   2    7.06    0.33
  12  -2   2    6.99    0.31
  12   2  -2    7.47    0.30
 -12   2   2    7.21    0.35
 -12  -2  -2    7.24    0.31
  12   2  -2    6.77    0.31
 -12   2  -2    7.14    0.34
 -12  -2   2    6.87    0.32
  12  -2  -2    6.92    0.31
  12  -2  -2    6.16    0.30
  12   2   2    7.16    0.31
 -12   3   2   23.64    0.86
  12   3  -2   22.93    0.82
  12  -3   2   22.39    0.88
  12  -3   2   22.26    0.83
  12   3  -2   22.81    0.83
 -12  -3  -2   22.16    0.83
  12   3   2   23.99    0.83
  12   3   2   23.24    0.81
  12  -3  -2   22.33    0.83
 -12   3  -2   22.24    0.85
 -12  -3   2   21.40    0.83
  12  -3  -2   22.59    0.87
  12   4  -2    0.53    0.10
 -12  -4  -2    0.57    0.10
  12  -4   2    0.59    0.10
 -12   4   2    0.72    0.15
  12   4  -2    0.63    0.09
  12  -4   2    0.50    0.10
 -12  -4   2    0.80    0.11
  12  -4  -2    0.68    0.10
  12   4   2    0.58    0.10
 -12   4  -2    0.66    0.14
  12  -4  -2    0.65    0.11
  12  -5   2    4.14    0.23
  12  -5   2    4.26    0.27
  12   5  -2    4.72    0.26
 -12   5   2    4.34    0.30
 -12  -5  -2    4.34    0.24
 -12  -5   2    4.29    0.25
 -12   5  -2    3.95    0.28
  12  -5  -2    4.35    0.26
  12   5   2    4.20    0.25
  12   6  -2    0.77    0.15
 -12  -6  -2    0.96    0.13
  12  -6   2    0.65    0.14
 -12   6   2    0.42    0.15
 -12   6  -2    0.69    0.16
 -12  -6   2    0.84    0.13
  12   6   2    0.71    0.14
  12  -6  -2    0.77    0.13
 -12  -7  -2    0.18    0.08
  12   7   2   -0.06    0.11
  12   0   3    5.48    0.28
  12   0  -3    6.81    0.30
 -12   0  -3    6.37    0.30
 -12   0   3    5.59    0.30
 -12   0  -3    6.44    0.29
 -12  -1  -3    2.51    0.16
  12   1  -3    2.03    0.16
  12  -1   3    2.40    0.16
 -12  -1  -3    2.36    0.17
 -12   1   3    2.50    0.20
 -12  -1   3    2.28    0.18
  12  -1  -3    2.12    0.16
 -12   1  -3    2.38    0.18
  12   1   3    2.16    0.15
 -12   1  -3    2.25    0.17
 -12  -2  -3   16.16    0.64
  12   2  -3   16.26    0.60
 -12   2   3   15.56    0.64
 -12  -2  -3   16.18    0.61
  12  -2   3   14.91    0.61
  12   2  -3   16.15    0.62
  12  -2  -3   16.37    0.62
  12   2   3   16.14    0.61
  12  -2  -3   17.39    0.63
 -12   2  -3   16.38    0.66
 -12   2  -3   16.10    0.63
 -12  -2   3   15.24    0.62
  12  -3   3    1.72    0.15
  12  -3   3    1.62    0.15
  12   3  -3    1.96    0.15
 -12  -3  -3    1.86    0.14
  12   3  -3    2.13    0.16
 -12   3   3    1.56    0.18
 -12  -3   3    1.85    0.16
  12  -3  -3    1.88    0.14
 -12   3  -3    1.91    0.19
  12   3   3    1.80    0.16
  12  -3  -3    1.66    0.15
  12   3   3    1.65    0.14
  12  -4   3   12.16    0.48
  12   4  -3   10.24    0.47
 -12  -4  -3   11.50    0.47
  12  -4   3   11.41    0.51
 -12   4   3   12.14    0.52
  12   4  -3   11.83    0.48
  12   4   3   11.68    0.48
  12  -4  -3   12.12    0.48
  12  -4  -3   11.82    0.50
 -12  -4   3   11.73    0.48
 -12   4  -3   11.63    0.50
 -12   5   3    2.32    0.23
 -12  -5  -3    1.59    0.15
  12  -5   3    2.05    0.19
  12   5  -3    2.15    0.20
  12  -5   3    2.30    0.17
 -12   5  -3    1.91    0.20
  12   5   3    2.09    0.19
 -12  -5   3    2.21    0.18
  12  -5  -3    2.05    0.18
  12  -6   3   13.03    0.59
  12   6  -3   13.46    0.56
 -12  -6  -3   12.64    0.53
 -12   6   3   13.12    0.59
 -12   6  -3   12.88    0.58
 -12  -6   3   12.85    0.55
  12  -6  -3   12.71    0.57
  12   6   3   12.60    0.55
 -12  -7  -3    0.18    0.09
 -12   0  -4    3.15    0.21
 -12   0   4    3.10    0.21
 -12   0  -4    3.18    0.19
  12   0   4    3.03    0.19
  12   0  -4    3.24    0.20
  12   1  -4   33.53    1.21
 -12  -1  -4   34.63    1.20
 -12  -1  -4   34.93    1.27
  12  -1   4   34.80    1.21
 -12   1   4   34.17    1.22
 -12   1  -4   35.54    1.28
 -12  -1   4   34.77    1.22
 -12   1  -4   34.30    1.20
 -12  -1   4   34.62    1.16
  12   1   4   32.93    1.20
  12  -1  -4   30.06    1.20
  12   2  -4    0.29    0.08
 -12   2   4    0.33    0.11
 -12  -2  -4    0.38    0.08
  12  -2   4    0.24    0.08
  12   2  -4    0.32    0.09
 -12  -2  -4    0.32    0.09
  12  -2  -4    0.34    0.09
 -12  -2   4    0.20    0.08
 -12   2  -4    0.41    0.11
 -12   2  -4    0.37    0.11
  12   2   4    0.30    0.08
  12   3  -4   21.01    0.79
 -12  -3  -4   20.58    0.77
 -12  -3  -4   22.30    0.83
 -12   3   4   21.58    0.82
  12   3  -4   20.81    0.78
  12  -3   4   21.74    0.79
  12  -3   4   21.97    0.84
  12   3   4   20.88    0.78
 -12  -3   4   20.62    0.79
  12  -3  -4   21.62    0.79
  12  -3  -4   20.46    0.81
 -12   3  -4   21.56    0.81
  12   3   4   20.84    0.77
 -12  -4  -4    0.03    0.05
  12  -4   4    0.01    0.08
  12   4  -4    0.09    0.07
  12  -4   4   -0.06    0.06
 -12   4   4    0.08    0.13
  12   4  -4    0.01    0.08
  12  -4  -4    0.10    0.07
 -12   4  -4    0.01    0.11
  12  -4  -4    0.05    0.07
  12   4   4    0.13    0.09
 -12  -4   4    0.04    0.07
  12  -5   4    2.46    0.20
  12  -5   4    2.64    0.19
  12   5  -4    2.43    0.21
 -12   5   4    2.23    0.23
 -12  -5  -4    2.42    0.18
 -12   5  -4    2.40    0.23
 -12  -5   4    2.46    0.19
  12  -5  -4    2.36    0.19
  12  -6   4    0.18    0.12
 -12   6   4   -0.11    0.14
  12   6  -4   -0.02    0.11
  12   6   4   -0.01    0.11
 -12  -6   4    0.22    0.10
 -12   6  -4   -0.03    0.13
  12  -6  -4    0.16    0.10
  12   0   5   44.90    1.55
 -12   0  -5   43.27    1.63
 -12   0   5   46.25    1.56
 -12   0  -5   44.65    1.53
  12   0  -5   42.63    1.55
  12  -1   5    2.09    0.16
  12   1  -5    2.29    0.18
 -12   1   5    2.33    0.19
 -12  -1  -5    2.11    0.14
 -12  -1  -5    2.00    0.18
  12  -1  -5    2.25    0.17
 -12  -1   5    2.09    0.18
 -12   1  -5    2.14    0.18
  12   1   5    1.94    0.15
 -12   1  -5    2.13    0.16
 -12  -1   5    2.03    0.14
 -12   2   5   15.11    0.60
  12   2  -5   14.84    0.59
 -12  -2  -5   14.46    0.61
  12  -2   5   15.32    0.59
 -12   2  -5   12.84    0.61
  12  -2  -5   13.59    0.58
 -12   2  -5   15.13    0.58
 -12  -2   5   15.32    0.56
  12   2   5   16.36    0.58
 -12  -2   5   15.24    0.59
  12   3  -5    0.87    0.12
 -12  -3  -5    0.83    0.12
  12   3  -5    1.03    0.12
 -12   3   5    0.76    0.14
  12  -3   5    1.08    0.12
  12   3   5    0.93    0.12
  12  -3  -5    0.94    0.12
  12   3   5    0.87    0.10
 -12   3  -5    0.87    0.14
 -12  -3   5    0.96    0.13
 -12   3  -5    0.97    0.14
  12  -4   5    6.79    0.36
  12   4  -5    7.12    0.33
  12   4  -5    7.06    0.34
 -12   4   5    6.76    0.37
  12  -4   5    6.81    0.33
  12   4   5    6.90    0.34
  12  -4  -5    7.32    0.33
 -12  -4   5    6.76    0.33
 -12   4  -5    6.96    0.36
  12  -4  -5    7.14    0.34
  12   5  -5    0.31    0.11
  12  -5   5    0.27    0.09
  12  -5   5    0.36    0.12
 -12   5   5    0.06    0.15
  12  -5  -5    0.24    0.09
  12   5   5    0.03    0.10
 -12  -5   5    0.34    0.10
 -12   5  -5    0.20    0.13
 -12   6   5    7.36    0.44
  12   6  -5    8.20    0.41
  12  -6   5    8.04    0.43
  12  -6  -5    8.19    0.41
 -12   6  -5    8.43    0.43
  12   6   5    7.96    0.41
 -12  -6   5    8.33    0.40
  12   0   6    1.25    0.13
 -12   0   6    1.22    0.14
 -12   0  -6    1.15    0.14
  12   0  -6    1.41    0.15
  12  -1   6   12.87    0.53
 -12   1   6   13.29    0.54
  12   1  -6   13.15    0.53
 -12  -1  -6   12.60    0.56
  12  -1  -6   13.38    0.54
 -12  -1   6   13.23    0.50
  12   1   6   13.37    0.53
 -12   1  -6   13.70    0.58
 -12  -1   6   12.51    0.53
 -12  -2  -6    0.61    0.12
  12   2  -6    0.76    0.12
  12  -2   6    0.71    0.11
 -12   2   6    0.85    0.15
  12  -2  -6    0.54    0.10
 -12  -2   6    0.69    0.10
 -12  -2   6    0.80    0.12
 -12   2  -6    0.65    0.13
  12   2   6    0.54    0.09
  12  -3   6   13.97    0.55
  12   3  -6   13.09    0.55
 -12   3   6   13.65    0.58
 -12  -3  -6   12.76    0.57
 -12   3  -6   14.10    0.60
  12  -3  -6   13.82    0.55
  12   3   6   13.43    0.53
 -12  -3   6   13.66    0.53
 -12  -3   6   13.70    0.55
  12   4  -6    0.21    0.10
 -12   4   6    0.35    0.14
 -12  -4  -6    0.28    0.10
  12  -4   6    0.24    0.08
  12   4  -6    0.20    0.09
 -12  -4   6    0.29    0.09
  12   4   6    0.20    0.10
 -12   4  -6    0.18    0.12
  12   5  -6    2.77    0.22
 -12   5   6    2.33    0.24
  12  -5   6    2.25    0.21
  12  -5   6    2.60    0.19
  12   5   6    2.20    0.21
 -12  -5   6    2.74    0.20
  12  -5  -6    2.56    0.20
  12   6  -6    0.80    0.16
 -12   6   6    0.35    0.17
  12   6   6    0.54    0.14
  12  -6  -6    0.73    0.13
 -12  -6   6    0.87    0.14
 -12   0   7   32.55    1.19
 -12   0  -7   35.78    1.32
 -12   0   7   34.81    1.24
  12   0  -7   34.55    1.24
  12   0   7   34.67    1.24
 -12  -1  -7    2.70    0.22
 -12   1   7    2.47    0.20
  12  -1   7    2.35    0.18
  12   1  -7    2.38    0.19
  12   1   7    2.32    0.17
 -12  -1   7    2.43    0.16
 -12  -1   7    2.55    0.18
 -12   1  -7    2.50    0.22
  12  -1  -7    2.08    0.19
 -12  -2  -7    7.13    0.36
 -12   2   7    6.91    0.35
  12   2  -7    6.77    0.34
  12  -2   7    7.25    0.33
  12  -2  -7    7.16    0.34
 -12  -2   7    6.58    0.31
  12   2   7    6.57    0.32
 -12   2  -7    7.21    0.37
 -12  -2   7    6.52    0.32
  12   3  -7    3.14    0.22
 -12  -3  -7    3.16    0.24
 -12   3   7    3.74    0.26
  12  -3   7    3.39    0.22
 -12  -3   7    3.15    0.21
 -12   3  -7    3.48    0.27
  12  -3  -7    3.51    0.22
 -12  -3   7    3.53    0.22
 -12   4   7    3.45    0.28
 -12  -4  -7    3.59    0.24
  12   4  -7    3.60    0.23
  12  -4   7    3.13    0.22
 -12   4  -7    3.37    0.27
  12   4   7    3.42    0.24
 -12  -4   7    3.30    0.22
 -12  -4   7    3.36    0.22
 -12  -5  -7    2.02    0.19
 -12   5   7    1.78    0.22
  12   5  -7    2.15    0.21
  12  -5   7    1.98    0.18
 -12   5  -7    1.55    0.20
 -12  -5   7    2.13    0.19
  12   5   7    1.61    0.18
 -12   6   7    3.69    0.33
 -12   0  -8    0.76    0.15
  12   0  -8    0.82    0.13
 -12   0   8    0.96    0.12
  12   0   8    0.96    0.12
 -12   0   8    0.78    0.10
  12   1  -8    1.19    0.15
  12  -1   8    1.28    0.14
 -12  -1  -8    1.07    0.16
 -12   1   8    1.30    0.15
 -12   1  -8    1.18    0.18
 -12  -1   8    1.01    0.13
  12  -1  -8    1.22    0.15
 -12  -1   8    1.37    0.14
  12   1   8    1.11    0.13
  12  -2   8   10.17    0.44
 -12  -2  -8    9.79    0.47
 -12   2   8   11.18    0.46
  12   2  -8    9.55    0.45
 -12  -2   8    9.62    0.43
  12   2   8    9.81    0.42
  12  -2  -8   10.45    0.45
 -12  -2   8    9.79    0.42
 -12   2  -8    9.47    0.49
  12  -3   8    9.25    0.41
 -12  -3  -8    8.86    0.44
 -12   3   8    8.79    0.43
  12   3  -8    8.83    0.42
 -12  -3   8    8.82    0.40
  12  -3  -8    9.16    0.41
 -12   3  -8    8.61    0.46
 -12  -3   8    8.88    0.40
 -12   4   8    0.19    0.14
  12  -4   8    0.12    0.08
 -12  -4  -8   -0.01    0.10
  12   4  -8    0.13    0.09
 -12  -4   8    0.08    0.09
 -12  -4   8    0.13    0.08
 -12   4  -8    0.10    0.12
 -12   5   8    0.89    0.18
  12   5  -8    0.54    0.14
  12  -5   8    0.60    0.12
 -12  -5  -8    0.86    0.14
  12   5   8    0.65    0.15
 -12   5  -8    0.79    0.18
 -12  -5   8    0.79    0.13
  12   0   9   13.17    0.55
  12   0  -9   13.38    0.57
 -12   0   9   13.16    0.55
 -12   0   9   14.21    0.54
 -12   0  -9   13.18    0.61
  12  -1   9    3.51    0.22
 -12   1   9    3.63    0.23
 -12  -1  -9    3.60    0.28
  12   1  -9    3.95    0.25
  12  -1  -9    2.99    0.23
 -12  -1   9    3.58    0.22
  12   1   9    3.53    0.22
 -12  -1   9    3.20    0.21
 -12   1  -9    3.12    0.27
  12   2  -9    5.99    0.34
  12  -2   9    6.42    0.33
 -12   2   9    6.59    0.34
 -12  -2  -9    6.29    0.36
 -12   2  -9    6.32    0.38
 -12  -2   9    6.30    0.31
  12  -2  -9    6.31    0.33
 -12  -2   9    6.00    0.31
  12   2   9    6.40    0.31
  12  -3   9    5.08    0.29
 -12  -3  -9    5.11    0.32
  12   3  -9    4.78    0.29
  12  -3  -9    5.09    0.29
 -12  -3   9    5.07    0.28
 -12   3  -9    5.06    0.33
 -12  -3   9    4.59    0.27
  12  -4   9    0.96    0.13
 -12  -4  -9    1.28    0.17
  12   4  -9    0.97    0.15
 -12   4  -9    1.16    0.19
 -12  -4   9    0.97    0.14
 -12  -4   9    1.14    0.14
  12   5  -9    0.11    0.10
  12   5   9    0.11    0.11
  12   0  10    0.00    0.08
 -12   0  10    0.04    0.08
 -12   0 -10    0.07    0.13
  12   0 -10    0.17    0.10
  12   1 -10    9.49    0.44
  12  -1  10    8.88    0.42
 -12  -1 -10    9.07    0.47
  12  -1 -10    9.14    0.43
 -12   1 -10    9.76    0.49
 -12  -1  10    8.92    0.41
  12   1  10    9.25    0.42
  12   2 -10    6.25    0.36
  12  -2  10    6.86    0.35
 -12  -2 -10    6.49    0.39
  12  -2 -10    7.10    0.36
 -12  -2  10    6.60    0.34
  12   2  10    6.64    0.33
 -12   2 -10    7.10    0.41
  12  -3  10    7.36    0.38
  12   3 -10    7.26    0.39
 -12  -3 -10    7.69    0.41
  12  -3 -10    8.08    0.39
 -12  -3  10    7.56    0.37
 -12   3 -10    7.03    0.43
  12   0 -11    1.58    0.19
 -12   0  11    2.15    0.18
 -12   0 -11    1.36    0.21
  12   0  11    1.88    0.19
 -12  -1 -11    1.22    0.20
  12  -1  11    1.04    0.16
  12   1 -11    1.39    0.18
 -12  -1  11    1.23    0.15
  12  -1 -11    1.42    0.18
 -12   1 -11    1.14    0.19
  12   1  11    1.22    0.15
 -12  -2 -11    1.29    0.20
  12   2 -11    1.14    0.19
 -12  -2  11    1.47    0.17
  12   2  11    1.45    0.16
  12  -2 -11    1.49    0.17
 -12   0  12    0.58    0.12
  13   0   0   -0.03    0.06
 -13   0   0   -0.09    0.09
 -13   1   0   29.95    1.09
  13   1   0   28.43    1.05
 -13  -1   0   28.42    1.05
  13  -1   0   30.38    1.06
 -13   1   0   29.40    1.07
  13   2   0    2.36    0.16
 -13  -2   0    2.49    0.18
 -13   2   0    2.11    0.19
  13  -2   0    2.32    0.17
  13  -2   0    2.47    0.17
  13  -3   0    3.20    0.20
  13   3   0    3.37    0.20
  13  -3   0    3.14    0.20
 -13  -3   0    3.46    0.21
 -13   3   0    3.03    0.24
  13   3   0    3.24    0.19
  13  -4   0    0.54    0.10
  13   4   0    0.39    0.10
  13   4   0    0.43    0.09
 -13  -4   0    0.60    0.10
  13  -4   0    0.33    0.10
 -13   4   0    0.47    0.15
 -13  -5   0    0.04    0.07
 -13   5   0   -0.11    0.13
  13  -5   0    0.06    0.09
  13   5   0   -0.05    0.09
  13   6   0   -0.04    0.11
  13  -6   0    0.05    0.10
 -13   6   0    0.01    0.14
 -13  -6   0    0.18    0.09
 -13   0   1    0.03    0.09
 -13   0  -1    0.06    0.07
  13   0   1    0.02    0.05
 -13   0  -1   -0.01    0.08
  13   0  -1    0.02    0.06
 -13   1   1   18.17    0.71
 -13  -1  -1   16.70    0.68
  13  -1   1   18.67    0.69
  13   1  -1   18.32    0.69
  13   1   1   18.30    0.69
  13  -1  -1   18.58    0.69
 -13   1  -1   18.13    0.70
 -13   1  -1   18.96    0.71
 -13  -1   1   17.93    0.69
  13  -2   1    8.51    0.35
 -13   2   1    8.15    0.38
  13   2  -1    7.48    0.35
  13  -2   1    8.27    0.36
 -13  -2  -1    7.19    0.34
 -13  -2   1    7.87    0.35
 -13   2  -1    7.38    0.37
  13  -2  -1    7.73    0.35
  13  -2  -1    7.71    0.35
  13   2   1    8.09    0.35
  13  -3   1    4.50    0.24
 -13  -3  -1    4.33    0.24
  13   3  -1    4.54    0.24
  13  -3   1    4.29    0.24
  13   3  -1    4.62    0.24
 -13   3   1    4.19    0.28
 -13   3  -1    4.15    0.28
  13   3   1    4.58    0.23
 -13  -3   1    4.33    0.24
  13  -3  -1    4.53    0.24
  13   3   1    4.33    0.23
  13  -3  -1    4.25    0.24
 -13  -4  -1   13.47    0.54
  13  -4   1   13.19    0.54
 -13   4   1   12.88    0.57
  13  -4   1   13.55    0.58
  13   4  -1   14.05    0.54
  13   4  -1   13.81    0.54
 -13  -4   1   14.19    0.55
 -13   4  -1   13.46    0.58
  13  -4  -1   12.95    0.57
  13  -4  -1   13.62    0.54
  13   4   1   13.22    0.53
 -13   5   1   19.20    0.80
  13  -5   1   19.55    0.80
  13  -5   1   19.27    0.74
 -13  -5  -1   19.73    0.75
  13   5  -1   20.51    0.76
 -13   5  -1   19.98    0.79
  13   5   1   19.96    0.75
 -13  -5   1   18.79    0.76
  13  -5  -1   20.05    0.80
  13  -6   1    5.77    0.34
 -13   6   1    5.45    0.37
  13   6  -1    6.30    0.33
 -13  -6  -1    6.08    0.31
  13  -6  -1    5.70    0.33
  13   6   1    5.42    0.32
 -13  -6   1    6.08    0.32
 -13   6  -1    5.54    0.36
  13   0  -2    0.01    0.06
  13   0   2   -0.07    0.06
 -13   0   2   -0.06    0.08
 -13   0  -2   -0.03    0.07
 -13   0  -2    0.04    0.08
  13   1  -2   14.74    0.57
  13  -1   2   14.87    0.57
 -13   1   2   14.22    0.58
 -13  -1  -2   14.51    0.56
  13   1   2   13.86    0.56
 -13  -1   2   13.23    0.57
 -13   1  -2   14.63    0.58
  13  -1  -2   14.51    0.57
 -13   1  -2   14.98    0.59
  13  -2   2    2.85    0.19
  13   2  -2    2.57    0.18
 -13  -2  -2    2.76    0.18
 -13   2   2    2.90    0.23
  13  -2   2    2.87    0.19
  13   2   2    2.83    0.18
  13  -2  -2    3.00    0.18
 -13   2  -2    2.78    0.21
 -13  -2   2    2.98    0.20
 -13   3   2    2.04    0.21
  13  -3   2    1.86    0.16
 -13  -3  -2    1.88    0.16
  13   3  -2    1.99    0.16
  13   3  -2    2.13    0.16
  13  -3   2    1.94    0.16
  13   3   2    1.80    0.15
 -13  -3   2    2.10    0.17
  13  -3  -2    1.90    0.15
 -13   3  -2    2.03    0.20
  13  -3  -2    2.21    0.16
  13  -4   2   12.34    0.50
  13   4  -2   12.72    0.50
  13  -4   2   11.42    0.53
 -13  -4  -2   11.66    0.50
 -13   4   2   12.58    0.55
  13   4  -2   12.66    0.50
  13  -4  -2   12.06    0.52
  13   4   2   12.17    0.50
 -13  -4   2   13.19    0.51
  13  -4  -2   11.99    0.50
 -13   4  -2   12.51    0.54
  13  -5   2    7.10    0.37
 -13  -5  -2    6.57    0.33
  13  -5   2    7.33    0.33
 -13   5   2    7.76    0.41
  13   5  -2    6.72    0.35
 -13  -5   2    6.78    0.34
  13   5   2    7.05    0.34
 -13   5  -2    6.38    0.38
  13  -5  -2    6.77    0.36
  13  -6   2    3.24    0.26
 -13   6   2    3.30    0.30
 -13  -6  -2    3.34    0.22
  13   6  -2    3.57    0.26
  13   6   2    3.61    0.27
 -13   6  -2    2.93    0.29
  13  -6  -2    3.20    0.25
 -13  -6   2    3.58    0.24
 -13   0   3   -0.11    0.09
  13   0   3    0.02    0.06
 -13   0  -3   -0.01    0.08
 -13   0  -3   -0.02    0.08
  13   0  -3   -0.07    0.06
  13  -1   3   24.17    0.88
  13   1  -3   23.80    0.88
 -13  -1  -3   24.49    0.92
 -13  -1  -3   24.14    0.87
 -13   1   3   23.93    0.90
  13   1   3   23.50    0.88
 -13   1  -3   23.83    0.93
 -13   1  -3   23.35    0.88
 -13  -1   3   24.08    0.89
  13   2  -3    6.98    0.34
 -13   2   3    7.39    0.38
  13   2  -3    7.89    0.35
  13  -2   3    7.82    0.35
 -13  -2  -3    7.44    0.33
 -13  -2   3    7.78    0.35
 -13   2  -3    7.32    0.36
 -13   2  -3    8.01    0.37
  13   2   3    8.05    0.34
  13  -2  -3    7.93    0.35
  13  -3   3    1.71    0.16
 -13  -3  -3    1.73    0.14
 -13   3   3    1.93    0.20
  13   3  -3    1.68    0.15
  13   3  -3    1.79    0.15
  13  -3   3    1.75    0.15
  13   3   3    1.73    0.14
 -13   3  -3    1.55    0.17
 -13  -3   3    1.75    0.16
  13  -3  -3    1.61    0.14
  13  -3  -3    1.87    0.16
  13  -4   3    4.28    0.25
 -13  -4  -3    4.65    0.24
  13   4  -3    4.55    0.26
 -13   4   3    4.60    0.29
  13   4  -3    4.52    0.25
  13  -4   3    4.30    0.28
  13  -4  -3    4.62    0.26
 -13  -4   3    4.85    0.26
  13   4   3    4.27    0.25
 -13   4  -3    4.34    0.29
  13  -4  -3    4.89    0.25
  13  -5   3    0.54    0.13
 -13   5   3    0.24    0.16
 -13  -5  -3    0.58    0.10
  13   5  -3    0.53    0.12
  13  -5   3    0.43    0.10
 -13   5  -3    0.57    0.16
  13  -5  -3    0.57    0.11
  13   5   3    0.33    0.12
 -13  -5   3    0.46    0.11
 -13   6   3    0.20    0.17
 -13  -6  -3    0.33    0.09
  13   6  -3    0.14    0.12
  13  -6   3    0.26    0.11
  13  -6  -3    0.24    0.11
 -13   6  -3    0.12    0.15
  13   6   3    0.17    0.11
 -13  -6   3    0.33    0.11
 -13   0   4   -0.15    0.08
 -13   0  -4    0.07    0.07
 -13   0  -4   -0.08    0.08
  13   0   4   -0.03    0.07
  13   0  -4    0.03    0.07
  13   1  -4   16.64    0.64
 -13  -1  -4   16.71    0.67
 -13  -1  -4   16.67    0.62
 -13   1   4   16.72    0.66
  13  -1   4   15.92    0.64
 -13   1  -4   16.55    0.68
 -13   1  -4   16.74    0.63
  13  -1  -4   16.40    0.64
 -13  -1   4   16.10    0.64
  13   1   4   16.24    0.63
 -13  -2  -4    6.94    0.33
  13   2  -4    6.77    0.33
  13  -2   4    6.78    0.32
 -13  -2  -4    6.66    0.31
 -13   2   4    6.79    0.35
  13   2  -4    6.95    0.31
 -13  -2   4    6.67    0.33
  13  -2  -4    7.45    0.33
 -13   2  -4    6.94    0.35
  13   2   4    6.78    0.32
 -13   2  -4    6.69    0.34
 -13  -3  -4    0.23    0.07
  13   3  -4    0.11    0.08
  13   3  -4    0.08    0.08
  13  -3   4    0.12    0.07
 -13   3   4    0.12    0.13
 -13   3  -4    0.22    0.11
 -13  -3   4    0.19    0.09
  13   3   4    0.03    0.06
  13  -3  -4    0.11    0.07
 -13   3  -4   -0.04    0.11
 -13  -4  -4    9.13    0.38
 -13   4   4    8.30    0.44
  13  -4   4    8.15    0.42
  13   4  -4    8.95    0.39
  13   4  -4    8.32    0.39
  13  -4   4    8.45    0.39
 -13  -4   4    8.81    0.39
 -13   4  -4    8.68    0.43
  13   4   4    8.56    0.39
  13  -4  -4    8.81    0.38
  13  -4  -4    8.73    0.40
 -13   5   4    2.14    0.24
  13   5  -4    2.05    0.20
  13  -5   4    1.90    0.21
  13  -5   4    2.16    0.17
 -13  -5  -4    1.99    0.18
  13   5   4    1.94    0.19
  13  -5  -4    2.05    0.18
 -13   5  -4    2.12    0.22
 -13  -5   4    2.23    0.18
  13   6  -4    4.18    0.28
  13  -6   4    4.02    0.29
 -13   6   4    3.99    0.33
 -13   6  -4    3.28    0.30
  13   6   4    3.91    0.27
  13  -6  -4    3.98    0.27
 -13  -6   4    4.12    0.26
 -13   0  -5    0.16    0.08
  13   0  -5    0.01    0.07
 -13   0   5    0.13    0.09
 -13   0  -5   -0.15    0.08
  13   0   5   -0.05    0.06
 -13   1   5   13.62    0.56
 -13  -1  -5   13.52    0.58
  13  -1   5   12.99    0.54
  13   1  -5   13.87    0.56
 -13   1  -5   13.65    0.54
  13   1   5   12.63    0.54
  13  -1  -5   14.44    0.56
 -13   1  -5   14.50    0.59
 -13  -1   5   13.60    0.55
 -13   2   5    8.20    0.40
  13  -2   5    8.35    0.37
  13   2  -5    7.42    0.36
 -13  -2  -5    7.24    0.37
  13  -2  -5    8.16    0.37
 -13  -2   5    7.97    0.34
  13   2   5    8.03    0.35
 -13   2  -5    7.86    0.40
 -13   2  -5    7.82    0.37
 -13   3   5    1.16    0.17
 -13  -3  -5    1.07    0.14
  13   3  -5    0.91    0.13
  13  -3   5    0.88    0.12
  13   3  -5    0.88    0.13
 -13   3  -5    0.90    0.15
 -13  -3   5    0.78    0.12
  13  -3  -5    0.82    0.12
 -13   3  -5    0.74    0.14
  13   3   5    0.82    0.10
  13  -4   5    6.22    0.31
  13   4  -5    6.46    0.32
  13   4  -5    5.93    0.32
 -13   4   5    6.66    0.37
 -13  -4   5    6.39    0.32
 -13   4  -5    6.00    0.35
 -13   4  -5    5.96    0.35
  13  -4  -5    6.67    0.32
 -13   5   5    3.20    0.30
  13  -5   5    3.75    0.23
  13   5  -5    3.74    0.25
  13  -5   5    3.77    0.27
  13   5   5    3.59    0.26
 -13   5  -5    2.81    0.28
  13  -5  -5    3.23    0.24
 -13  -5   5    4.00    0.24
  13  -6  -5    1.31    0.17
  13   6   5    1.05    0.17
 -13   6  -5    1.20    0.20
  13   0  -6   -0.05    0.08
 -13   0  -6   -0.10    0.08
  13   0   6   -0.07    0.06
 -13   0   6   -0.01    0.09
  13   1  -6    9.00    0.41
 -13   1   6    9.22    0.41
  13  -1   6    8.26    0.39
 -13  -1  -6    9.56    0.43
 -13  -1   6    8.94    0.40
 -13   1  -6    8.78    0.43
  13  -1  -6    9.24    0.41
  13   1   6    8.62    0.39
  13  -2   6    1.78    0.16
 -13  -2  -6    1.34    0.16
 -13   2   6    1.49    0.17
  13   2  -6    1.40    0.16
 -13  -2   6    1.83    0.14
  13   2   6    1.59    0.15
 -13  -2   6    1.63    0.16
 -13   2  -6    1.39    0.17
  13  -2  -6    1.75    0.17
 -13  -3  -6    0.06    0.10
  13  -3   6   -0.04    0.07
 -13   3   6    0.01    0.12
  13   3  -6    0.14    0.09
  13   3  -6   -0.09    0.08
 -13   3  -6   -0.08    0.11
 -13  -3   6    0.12    0.09
  13  -3  -6   -0.06    0.07
  13   3   6    0.01    0.07
  13   4  -6    4.03    0.26
 -13   4   6    3.78    0.31
  13  -4   6    4.03    0.25
  13   4  -6    4.48    0.27
 -13  -4   6    4.26    0.25
 -13   4  -6    4.01    0.29
 -13   5   6    3.05    0.31
  13  -5   6    3.42    0.23
  13   5  -6    3.61    0.25
 -13   5  -6    3.63    0.29
  13   5   6    3.53    0.26
 -13  -5   6    3.76    0.24
  13   0  -7    0.03    0.08
 -13   0   7    0.16    0.10
  13   0   7    0.00    0.07
 -13   0  -7   -0.05    0.11
  13  -1   7    7.20    0.35
 -13  -1  -7    7.59    0.38
 -13   1   7    7.54    0.36
  13   1  -7    7.50    0.36
 -13   1  -7    7.60    0.39
  13   1   7    6.78    0.34
  13  -1  -7    7.56    0.36
 -13  -1   7    6.98    0.34
 -13  -1   7    6.81    0.32
 -13  -2  -7    1.19    0.16
 -13   2   7    1.18    0.16
  13   2  -7    1.17    0.15
  13  -2   7    1.31    0.15
 -13   2  -7    1.10    0.17
  13  -2  -7    1.16    0.14
  13   2   7    1.09    0.13
 -13  -2   7    1.22    0.14
 -13  -2   7    1.25    0.15
 -13   3   7    2.81    0.26
  13   3  -7    3.08    0.22
  13  -3   7    2.57    0.21
 -13  -3  -7    2.67    0.23
 -13   3  -7    2.64    0.25
  13  -3  -7    2.65    0.21
 -13  -3   7    3.01    0.20
 -13  -3   7    2.63    0.20
  13  -4   7    5.07    0.29
 -13  -4  -7    5.61    0.32
 -13   4   7    5.47    0.35
  13   4  -7    5.59    0.31
  13   4  -7    5.21    0.30
 -13  -4   7    5.52    0.30
 -13   4  -7    5.34    0.35
  13  -5   7   11.81    0.49
  13   5  -7   11.07    0.51
 -13   5   7   10.90    0.54
 -13   0   8   -0.03    0.08
  13   0  -8    0.10    0.10
  13   0   8    0.05    0.08
 -13   0  -8   -0.16    0.11
 -13   1   8    7.82    0.37
 -13  -1  -8    7.18    0.40
  13   1  -8    7.64    0.38
  13  -1   8    7.45    0.37
  13  -1  -8    7.98    0.38
 -13  -1   8    7.48    0.36
  13   1   8    7.46    0.36
 -13   1  -8    8.16    0.42
 -13  -1   8    7.48    0.35
 -13   2   8    4.57    0.29
  13   2  -8    4.75    0.28
 -13  -2  -8    3.99    0.29
  13  -2   8    4.89    0.27
  13  -2  -8    4.21    0.27
 -13  -2   8    4.39    0.25
  13   2   8    4.61    0.25
 -13  -2   8    4.73    0.26
 -13   2  -8    4.08    0.30
 -13  -3  -8    2.13    0.21
  13  -3   8    1.81    0.18
  13   3  -8    2.07    0.20
 -13   3   8    2.26    0.23
  13  -3  -8    2.00    0.19
 -13  -3   8    1.98    0.18
 -13  -3   8    1.96    0.18
 -13   3  -8    2.14    0.23
  13  -4   8    0.86    0.12
  13   4  -8    0.66    0.13
 -13   4   8    0.69    0.17
  13   4  -8    0.62    0.12
 -13  -4  -8    1.02    0.16
 -13   4  -8    0.61    0.17
 -13  -4   8    0.78    0.13
 -13  -4   8    0.62    0.12
 -13   5   8    0.67    0.18
 -13   0  -9    0.01    0.13
  13   0   9   -0.01    0.07
  13   0  -9   -0.09    0.08
 -13   0   9    0.10    0.09
  13  -1   9    2.86    0.22
 -13  -1  -9    3.05    0.27
 -13   1   9    3.29    0.23
  13   1  -9    2.78    0.22
  13  -1  -9    3.18    0.24
 -13  -1   9    3.18    0.21
 -13   1  -9    3.07    0.28
  13   1   9    2.81    0.21
 -13  -1   9    2.88    0.21
  13  -2   9    9.13    0.41
  13   2  -9    7.97    0.41
 -13  -2  -9    8.10    0.43
 -13   2   9    9.28    0.42
  13   2   9    8.72    0.39
 -13  -2   9    8.11    0.39
  13  -2  -9    8.30    0.41
 -13   2  -9    8.42    0.46
 -13  -2   9    9.08    0.40
  13   3  -9    2.16    0.21
  13  -3   9    2.17    0.20
 -13  -3  -9    2.13    0.22
 -13   3  -9    1.71    0.22
 -13  -3   9    1.82    0.19
  13  -3  -9    1.96    0.19
 -13  -3   9    1.97    0.18
 -13  -4  -9    2.93    0.25
  13   4  -9    3.28    0.24
 -13  -4   9    3.15    0.23
 -13   0 -10   -0.07    0.13
  13   0  10    0.10    0.09
  13   0 -10   -0.03    0.10
 -13  -1 -10    1.60    0.22
  13   1 -10    1.63    0.19
  13  -1  10    1.43    0.16
  13  -1 -10    1.59    0.18
 -13  -1  10    1.71    0.17
  13   1  10    1.65    0.17
 -13   1 -10    1.49    0.21
  13   2 -10    2.93    0.23
  13  -2  10    3.26    0.24
 -13  -2 -10    3.09    0.28
 -13  -2  10    3.12    0.22
 -13   2 -10    2.89    0.28
  13   2  10    3.04    0.21
  13  -2 -10    2.94    0.24
 -13  -3  10    1.98    0.20
  13  -3 -10    2.10    0.20
 -13  -1  11    2.62    0.22
  13   1  11    2.56    0.21
  13   2  11    2.42    0.21
  14   0   0    0.93    0.12
 -14   0   0    1.12    0.14
  14   1   0    2.79    0.19
 -14   1   0    2.94    0.22
 -14  -1   0    2.77    0.20
  14  -1   0    3.02    0.20
  14  -2   0    8.57    0.38
  14   2   0    8.10    0.37
 -14   2   0    8.41    0.40
 -14  -2   0    8.52    0.38
  14  -2   0    8.46    0.38
  14  -3   0    2.29    0.18
 -14   3   0    2.56    0.24
  14  -3   0    2.70    0.19
 -14  -3   0    2.38    0.18
  14   3   0    2.25    0.18
 -14   4   0   10.56    0.51
  14  -4   0   11.21    0.47
  14   4   0   11.24    0.46
 -14  -4   0   11.23    0.47
  14  -4   0   11.51    0.50
  14   5   0    2.03    0.21
  14  -5   0    1.89    0.20
 -14   5   0    1.85    0.23
 -14  -5   0    2.12    0.18
  14  -6   0    8.72    0.44
  14   6   0    8.18    0.42
 -14  -6   0    8.88    0.41
 -14   6   0    8.58    0.47
  14   0   1   21.44    0.80
 -14   0   1   22.01    0.81
 -14   0  -1   21.52    0.80
  14   0  -1   20.41    0.80
 -14  -1  -1   30.45    1.07
 -14   1   1   29.03    1.08
  14   1  -1   29.18    1.07
  14  -1   1   28.60    1.07
  14  -1  -1   31.18    1.08
 -14  -1   1   28.86    1.08
  14   1   1   28.64    1.07
 -14   1  -1   29.51    1.08
 -14   1  -1   30.83    1.12
  14  -2   1    2.86    0.19
 -14  -2  -1    2.73    0.19
  14   2  -1    2.66    0.19
  14  -2   1    2.71    0.19
 -14   2   1    2.35    0.23
  14  -2  -1    2.73    0.19
  14   2   1    2.77    0.18
 -14  -2   1    2.78    0.20
 -14   2  -1    2.69    0.23
 -14  -3  -1   16.26    0.63
 -14   3   1   15.77    0.66
  14  -3   1   16.54    0.63
  14   3  -1   16.38    0.63
  14  -3   1   15.55    0.66
  14  -3  -1   15.91    0.65
 -14   3  -1   15.85    0.66
  14   3   1   16.26    0.62
 -14  -3   1   15.81    0.63
  14  -3  -1   16.58    0.63
 -14   4   1    2.37    0.23
 -14  -4  -1    2.50    0.18
  14  -4   1    2.29    0.18
  14   4  -1    2.46    0.19
  14   4  -1    2.38    0.18
  14  -4   1    2.36    0.20
 -14  -4   1    2.47    0.19
 -14   4  -1    2.25    0.23
  14  -4  -1    2.30    0.20
  14  -4  -1    2.55    0.18
 -14  -5  -1    2.30    0.19
  14   5  -1    2.21    0.21
 -14   5   1    1.82    0.22
  14  -5   1    2.05    0.20
 -14   5  -1    1.99    0.24
  14  -5  -1    2.47    0.21
  14   5   1    2.21    0.20
 -14  -5   1    2.09    0.18
 -14  -6  -1    0.23    0.09
  14  -6   1    0.22    0.12
  14   6  -1    0.26    0.12
  14  -6  -1    0.11    0.11
 -14   6  -1    0.00    0.15
  14   6   1   -0.04    0.10
 -14  -6   1    0.04    0.09
  14   0  -2   43.49    1.47
 -14   0  -2   41.48    1.46
 -14   0   2   42.29    1.47
  14   0   2   38.25    1.46
  14  -1   2    2.94    0.20
 -14   1   2    3.42    0.24
  14   1  -2    3.06    0.20
 -14  -1  -2    3.38    0.21
 -14   1  -2    3.38    0.23
  14  -1  -2    3.30    0.21
 -14  -1   2    3.32    0.22
 -14   1  -2    3.32    0.22
  14   1   2    3.42    0.21
  14  -2   2    7.96    0.36
 -14  -2  -2    8.21    0.36
  14   2  -2    8.06    0.37
 -14   2   2    7.99    0.40
  14  -2  -2    8.69    0.37
 -14   2  -2    8.36    0.39
 -14  -2   2    7.86    0.37
 -14   2  -2    7.81    0.39
  14   2   2    8.29    0.37
 -14   3   2    5.81    0.34
  14  -3   2    5.49    0.31
  14  -3   2    5.73    0.29
 -14  -3  -2    5.30    0.28
  14   3  -2    5.92    0.30
  14  -3  -2    5.71    0.29
  14  -3  -2    5.95    0.30
  14   3   2    5.80    0.29
 -14  -3   2    5.62    0.30
 -14   3  -2    6.11    0.33
  14  -4   2    0.19    0.10
  14  -4   2    0.49    0.10
 -14  -4  -2    0.55    0.10
  14   4  -2    0.37    0.09
  14   4  -2    0.60    0.11
 -14   4   2    0.47    0.16
 -14  -4   2    0.40    0.10
  14  -4  -2    0.44    0.11
 -14   4  -2    0.52    0.15
  14  -4  -2    0.46    0.10
  14  -5   2    1.78    0.20
 -14   5   2    1.77    0.22
  14   5  -2    2.06    0.20
 -14  -5  -2    1.81    0.16
  14  -5   2    1.71    0.16
  14  -5  -2    1.75    0.18
 -14   5  -2    1.55    0.22
  14   5   2    1.47    0.17
 -14  -5   2    1.84    0.18
 -14  -6  -2    3.54    0.23
  14   6  -2    2.99    0.25
  14   6   2    2.92    0.25
 -14   6  -2    2.90    0.28
  14  -6  -2    2.90    0.24
 -14   0   3   10.25    0.46
  14   0  -3   10.79    0.46
 -14   0  -3   10.79    0.44
 -14   0  -3   10.71    0.47
  14   0   3   10.28    0.45
 -14   1   3    4.25    0.27
  14   1  -3    4.21    0.24
  14  -1   3    4.08    0.23
 -14  -1  -3    4.23    0.23
 -14  -1   3    4.06    0.24
 -14   1  -3    4.17    0.25
  14  -1  -3    4.35    0.25
  14   1   3    4.11    0.23
 -14   1  -3    3.67    0.25
 -14   2   3    0.17    0.12
  14   2  -3    0.12    0.08
  14  -2   3    0.06    0.07
 -14  -2  -3    0.16    0.07
 -14   2  -3    0.07    0.09
 -14  -2   3    0.20    0.09
  14   2   3    0.08    0.07
  14  -2  -3    0.05    0.08
 -14   2  -3    0.24    0.12
 -14  -3  -3   17.54    0.66
  14  -3   3   16.16    0.70
  14  -3   3   17.53    0.68
 -14   3   3   16.84    0.70
  14   3  -3   17.21    0.67
 -14   3  -3   16.92    0.69
 -14  -3   3   16.85    0.68
  14   3   3   18.12    0.67
  14  -3  -3   17.79    0.67
  14   4  -3    1.26    0.14
  14   4  -3    1.04    0.14
  14  -4   3    1.20    0.16
 -14  -4  -3    1.37    0.14
 -14   4   3    1.26    0.19
  14  -4   3    1.31    0.14
  14  -4  -3    1.43    0.15
 -14   4  -3    1.28    0.19
  14  -4  -3    1.25    0.15
 -14  -4   3    1.44    0.16
  14  -5   3    1.59    0.16
  14  -5   3    1.39    0.18
 -14  -5  -3    1.45    0.15
  14   5  -3    1.57    0.17
 -14   5   3    1.55    0.23
 -14  -5   3    1.49    0.17
  14  -5  -3    1.69    0.18
 -14   5  -3    1.28    0.19
 -14  -6  -3    0.40    0.10
  14   6  -3    0.22    0.13
 -14   6  -3    0.09    0.17
  14   6   3    0.20    0.12
  14  -6  -3    0.11    0.11
 -14   0  -4   16.68    0.67
 -14   0  -4   16.71    0.63
  14   0  -4   16.44    0.65
  14   0   4   15.35    0.64
 -14   0   4   16.51    0.65
 -14   1   4    0.97    0.15
 -14  -1  -4    0.93    0.14
  14   1  -4    0.89    0.13
  14  -1   4    0.84    0.12
 -14  -1  -4    1.06    0.12
  14   1   4    0.74    0.11
  14  -1  -4    0.94    0.13
 -14   1  -4    0.96    0.14
 -14  -1   4    0.88    0.13
 -14   1  -4    0.78    0.12
 -14   2   4    3.63    0.27
  14  -2   4    3.64    0.23
  14   2  -4    3.44    0.22
 -14  -2  -4    3.47    0.20
  14   2   4    3.45    0.22
 -14   2  -4    3.82    0.25
 -14   2  -4    3.45    0.24
 -14  -2   4    3.83    0.23
  14   3  -4    0.18    0.09
 -14   3   4    0.25    0.13
 -14  -3  -4    0.21    0.07
  14   3  -4    0.28    0.09
  14  -3   4    0.08    0.08
  14  -3  -4    0.30    0.09
 -14  -3   4    0.13    0.09
 -14   3  -4    0.20    0.10
  14   3   4    0.10    0.07
 -14   3  -4    0.18    0.12
  14   4  -4    4.84    0.28
 -14   4   4    4.46    0.34
  14   4  -4    4.84    0.29
  14  -4   4    5.42    0.31
  14  -4   4    5.38    0.29
  14  -4  -4    5.60    0.29
 -14   4  -4    5.30    0.32
 -14  -4   4    6.07    0.30
  14  -5   4    0.55    0.13
  14   5  -4    0.86    0.15
 -14   5   4    0.51    0.18
  14  -5   4    0.53    0.11
 -14   5  -4    0.51    0.16
 -14  -5   4    0.83    0.13
  14   6   4    5.00    0.31
  14  -6  -4    4.63    0.31
  14   0   5    3.70    0.23
 -14   0  -5    4.05    0.26
  14   0  -5    3.67    0.24
 -14   0   5    4.24    0.26
  14  -1   5    4.62    0.25
 -14  -1  -5    4.56    0.27
 -14   1   5    4.73    0.28
  14   1  -5    4.63    0.26
 -14   1  -5    4.32    0.28
  14  -1  -5    4.51    0.26
  14   1   5    4.48    0.25
 -14  -1   5    4.42    0.27
  14   2  -5    0.56    0.11
  14  -2   5    0.49    0.10
 -14  -2  -5    0.41    0.12
 -14   2   5    0.59    0.14
  14  -2  -5    0.65    0.12
 -14  -2   5    0.79    0.13
 -14   2  -5    0.44    0.12
 -14   2  -5    0.94    0.14
  14   2   5    0.57    0.10
  14   3  -5   10.96    0.46
  14   3  -5   10.73    0.47
  14  -3   5   11.17    0.47
 -14   3   5   10.68    0.50
  14  -3  -5   10.55    0.47
  14   3   5   10.45    0.45
 -14   3  -5   10.90    0.52
 -14   3  -5   10.62    0.48
 -14  -3   5   10.90    0.47
  14   4  -5    0.98    0.13
  14  -4   5    0.97    0.13
  14   4  -5    1.02    0.14
 -14   4   5    1.17    0.19
  14  -4  -5    0.85    0.12
 -14  -4   5    1.04    0.14
 -14   4  -5    1.17    0.18
 -14   4  -5    0.61    0.16
  14  -5   5    0.27    0.13
  14  -5   5    0.56    0.11
  14   5  -5    0.43    0.12
 -14   5   5    0.42    0.18
 -14   5  -5    0.33    0.15
 -14  -5   5    0.41    0.11
 -14   0  -6   15.02    0.62
 -14   0   6   14.13    0.58
  14   0   6   13.04    0.57
  14   0  -6   14.10    0.58
  14   1  -6    1.81    0.18
 -14   1   6    1.76    0.19
 -14  -1  -6    1.80    0.20
  14  -1   6    1.58    0.16
  14   1   6    1.63    0.16
 -14   1  -6    1.65    0.20
  14  -1  -6    1.98    0.18
 -14  -1   6    2.03    0.19
  14   2  -6    4.70    0.28
 -14  -2  -6    4.76    0.29
 -14   2   6    4.52    0.30
  14  -2   6    4.72    0.27
 -14   2  -6    4.85    0.31
 -14  -2   6    4.73    0.27
  14   2   6    4.69    0.26
  14  -2  -6    4.77    0.28
 -14   3   6    4.03    0.29
  14   3  -6    4.16    0.26
  14   3  -6    3.87    0.25
  14  -3   6    3.80    0.25
 -14   3  -6    3.96    0.28
  14  -3  -6    3.97    0.25
 -14  -3   6    4.23    0.25
 -14   4   6    0.77    0.18
  14   4  -6    0.59    0.12
  14  -4   6    0.91    0.13
  14   4  -6    0.63    0.13
 -14  -4   6    0.92    0.13
 -14   4  -6    0.63    0.15
  14  -5   6    0.74    0.13
 -14   5   6    0.87    0.20
  14   5  -6    0.67    0.13
 -14   0   7    6.38    0.33
  14   0   7    5.73    0.31
 -14   0  -7    6.15    0.36
  14   0  -7    6.54    0.34
  14   1  -7   12.67    0.55
 -14  -1  -7   12.36    0.57
  14  -1   7   12.23    0.54
 -14   1   7   12.98    0.55
 -14  -1   7   13.10    0.54
  14   1   7   12.31    0.53
  14  -1  -7   13.22    0.55
 -14   1  -7   12.87    0.59
  14   2  -7    1.22    0.16
  14  -2   7    1.31    0.15
 -14  -2  -7    0.95    0.16
 -14   2   7    0.95    0.16
 -14   2  -7    1.10    0.18
  14  -2  -7    0.89    0.14
 -14  -2   7    1.41    0.16
  14   2   7    0.93    0.13
  14   3  -7    7.69    0.39
  14  -3   7    8.08    0.39
 -14   3   7    8.01    0.42
 -14  -3  -7    7.78    0.40
 -14   3  -7    7.61    0.43
  14  -3  -7    8.52    0.39
 -14  -3   7    7.79    0.38
  14   4  -7    1.26    0.17
  14   4  -7    1.62    0.18
 -14   4   7    1.30    0.19
  14  -4   7    1.50    0.17
 -14   4  -7    1.48    0.21
 -14  -4   7    1.41    0.16
 -14   0   8    9.36    0.42
  14   0  -8    8.82    0.43
  14   0   8    9.05    0.42
 -14   0  -8    8.05    0.45
 -14  -1  -8    1.04    0.18
  14  -1   8    1.00    0.15
 -14   1   8    1.12    0.16
  14   1  -8    1.40    0.17
  14   1   8    1.03    0.14
  14  -1  -8    1.15    0.15
 -14   1  -8    0.91    0.18
 -14  -1   8    1.23    0.15
  14  -2   8    3.10    0.23
 -14  -2  -8    2.66    0.25
  14   2  -8    2.52    0.23
 -14   2   8    3.28    0.25
 -14  -2   8    2.74    0.20
 -14  -2   8    3.05    0.21
 -14   2  -8    3.01    0.28
[truncated: 27,967 more chars]
