# Supplementary material for: Crystal structure of N,N,N-tri­ethyl­hydroxyl­ammonium chloride
Source: Acta Crystallogr E Crystallogr Commun. 2016 Oct 21;72(Pt 11):1607–9. doi: 10.1107/S2056989016016169 (PMC5095844; doi:10.1107/S2056989016016169)
Supplement: Supplementary file 2 [file e-72-01607-Isup2.hkl]

data_I                                                                          
_shelx_title ' 1 in Pna2(1)'                                                    
_shelx_refln_list_code          4                                               
_shelx_F_calc_maximum       83.26                                               
_exptl_crystal_F_000       336.00                                               
_reflns_d_resolution_high  0.7103                                               
                                                                                
loop_                                                                           
 _space_group_symop_operation_xyz                                               
 'x, y, z'                                                                      
 '-x, -y, z+1/2'                                                                
 'x+1/2, -y+1/2, z'                                                             
 '-x+1/2, y+1/2, z+1/2'                                                         
                                                                                
_cell_length_a    12.8158                                                       
_cell_length_b     6.3708                                                       
_cell_length_c    10.4394                                                       
_cell_angle_alpha  90.000                                                       
_cell_angle_beta   90.000                                                       
_cell_angle_gamma  90.000                                                       
                                                                                
_shelx_F_squared_multiplier     1.000                                           
                                                                                
loop_                                                                           
 _refln_index_h                                                                 
 _refln_index_k                                                                 
 _refln_index_l                                                                 
 _refln_F_squared_calc                                                          
 _refln_F_squared_meas                                                          
 _refln_F_squared_sigma                                                         
 _refln_observed_status                                                         
   0   0 -14         47.70         51.40         2.58 o                         
   2   0 -14          2.41          2.69         0.43 o                         
   4   0 -14         66.13         70.18         4.00 o                         
   1   1 -14         25.26         23.22         0.72 o                         
   2   1 -14         58.93         57.69         1.26 o                         
   3   1 -14         42.60         40.53         1.00 o                         
   4   1 -14         25.14         24.16         0.87 o                         
   5   1 -14          6.16          6.37         0.51 o                         
   0   2 -14         45.19         46.98         1.37 o                         
   1   2 -14         13.37         13.99         0.57 o                         
   2   2 -14          3.79          4.15         0.37 o                         
   3   2 -14          2.83          2.87         0.46 o                         
   2   0 -13         61.39         57.81         1.89 o                         
   4   0 -13        280.35        283.63         7.37 o                         
   6   0 -13         76.99         83.06         3.80 o                         
   8   0 -13         43.63         47.31         3.87 o                         
   0   1 -13         25.12         24.49         0.92 o                         
   1   1 -13         56.40         55.86         1.08 o                         
   2   1 -13          7.19          6.46         0.40 o                         
   3   1 -13         31.41         32.63         1.16 o                         
   4   1 -13         20.94         19.22         0.76 o                         
   5   1 -13         41.31         38.64         1.09 o                         
   6   1 -13         11.17         12.55         0.66 o                         
   7   1 -13          1.09          0.43         0.38 o                         
   8   1 -13          3.39          2.78         0.45 o                         
   1   2 -13         15.88         13.91         0.50 o                         
   2   2 -13         21.40         23.09         0.68 o                         
   3   2 -13         59.51         60.62         1.28 o                         
   4   2 -13          7.58          7.79         0.53 o                         
   5   2 -13          3.36          2.56         0.39 o                         
   6   2 -13         46.34         44.31         1.19 o                         
   7   2 -13         51.44         50.15         1.61 o                         
   0   3 -13         67.82         69.86         2.87 o                         
   1   3 -13          0.86          1.74         0.32 o                         
   2   3 -13         11.15         12.04         0.75 o                         
   3   3 -13          0.11          0.81         0.33 o                         
   4   3 -13         33.28         33.28         1.18 o                         
   5   3 -13         29.34         26.28         1.08 o                         
   1   4 -13         20.69         22.21         0.79 o                         
   2   4 -13         14.84         14.86         0.81 o                         
   0   0 -12        146.61        148.37         4.02 o                         
   2   0 -12         14.90         13.90         0.86 o                         
   4   0 -12         96.34         95.44         2.97 o                         
   6   0 -12         96.44         92.77         2.75 o                         
   8   0 -12         18.25         18.22         1.45 o                         
  10   0 -12         85.92         84.93         2.75 o                         
   1   1 -12         20.90         22.54         0.58 o                         
   2   1 -12         19.06         19.92         0.63 o                         
   3   1 -12         17.74         19.07         0.69 o                         
   4   1 -12         68.34         68.38         1.53 o                         
   5   1 -12          5.94          5.93         0.46 o                         
   6   1 -12         65.85         64.66         1.49 o                         
   7   1 -12         27.72         28.89         0.93 o                         
   8   1 -12         19.07         19.33         0.98 o                         
   9   1 -12          1.23          1.19         0.40 o                         
  10   1 -12         27.89         26.08         0.95 o                         
   0   2 -12         23.28         23.11         0.85 o                         
   1   2 -12         54.02         53.93         1.11 o                         
   2   2 -12         11.52         11.39         0.43 o                         
   3   2 -12         18.77         19.29         0.61 o                         
   4   2 -12         21.59         20.58         0.75 o                         
   5   2 -12         49.58         49.66         1.25 o                         
   6   2 -12         34.92         34.23         0.98 o                         
   7   2 -12         35.31         32.82         1.00 o                         
   8   2 -12         10.65         10.80         0.66 o                         
   9   2 -12         73.56         72.96         1.70 o                         
   1   3 -12          1.46          1.65         0.30 o                         
   2   3 -12         58.11         57.47         1.58 o                         
   3   3 -12         15.88         15.67         0.64 o                         
   4   3 -12          0.67          0.46         0.36 o                         
   5   3 -12          2.19          2.66         0.48 o                         
   6   3 -12         32.26         32.50         1.19 o                         
   7   3 -12         15.12         14.80         0.84 o                         
   8   3 -12         71.26         69.15         1.93 o                         
   0   4 -12          5.74          6.24         0.63 o                         
   1   4 -12         24.60         25.41         0.82 o                         
   2   4 -12          0.81          1.48         0.52 o                         
   3   4 -12         15.12         15.90         0.75 o                         
   4   4 -12          9.98         10.85         0.59 o                         
   5   4 -12         92.36         88.88         1.96 o                         
   6   4 -12          1.76          1.38         0.44 o                         
   1   5 -12         12.14         12.41         0.67 o                         
   2   5 -12          6.87          7.18         0.50 o                         
   2   0 -11        521.51        525.25        10.62 o                         
   4   0 -11          8.72         10.77         0.77 o                         
   6   0 -11         87.87         80.97         2.47 o                         
   8   0 -11         25.65         27.25         1.49 o                         
  10   0 -11         39.17         35.18         1.51 o                         
   0   1 -11        187.09        187.19         3.43 o                         
   1   1 -11         99.13         96.56         1.59 o                         
   2   1 -11          9.74         10.07         0.44 o                         
   3   1 -11          2.22          2.59         0.28 o                         
   4   1 -11         18.15         18.91         0.67 o                         
   5   1 -11        164.99        167.86         4.99 o                         
   6   1 -11         33.86         32.03         0.93 o                         
   7   1 -11         52.39         52.25         1.33 o                         
   8   1 -11          8.66          8.11         0.52 o                         
   9   1 -11         58.57         58.96         1.42 o                         
  10   1 -11         20.20         22.07         0.83 o                         
  11   1 -11         52.58         52.10         1.38 o                         
   1   2 -11         52.32         50.99         0.95 o                         
   2   2 -11        101.70         97.23         1.75 o                         
   3   2 -11        169.73        165.54         2.84 o                         
   4   2 -11          0.91          0.97         0.24 o                         
   5   2 -11         30.62         28.10         0.84 o                         
   6   2 -11         80.24         79.52         1.72 o                         
   7   2 -11         55.91         54.20         1.33 o                         
   8   2 -11         16.58         17.44         0.71 o                         
   9   2 -11          7.76          7.49         0.51 o                         
  10   2 -11         15.43         16.83         0.90 o                         
  11   2 -11          6.16          5.64         0.53 o                         
   0   3 -11        159.07        165.45        13.54 o                         
   1   3 -11         10.18         11.05         0.58 o                         
   2   3 -11         24.28         22.06         0.73 o                         
   3   3 -11         14.70         15.16         0.61 o                         
   4   3 -11        166.85        166.22         3.17 o                         
   5   3 -11         19.56         18.44         0.68 o                         
   6   3 -11         34.68         35.59         1.19 o                         
   7   3 -11         57.51         55.42         1.59 o                         
   8   3 -11         23.23         22.85         0.99 o                         
   9   3 -11         16.89         17.26         0.90 o                         
  10   3 -11         33.95         35.71         1.27 o                         
   1   4 -11        100.02         97.03         2.54 o                         
   2   4 -11         14.03         15.34         0.70 o                         
   3   4 -11         31.00         28.72         0.87 o                         
   4   4 -11         31.04         31.23         0.93 o                         
   5   4 -11          4.54          4.86         0.43 o                         
   6   4 -11         16.17         16.32         0.70 o                         
   7   4 -11         48.75         48.52         1.48 o                         
   8   4 -11         15.38         15.50         0.86 o                         
   0   5 -11         29.25         28.77         1.24 o                         
   1   5 -11         77.77         78.89         1.73 o                         
   2   5 -11          8.47          8.48         0.64 o                         
   3   5 -11         86.18         82.96         2.12 o                         
   4   5 -11         24.30         23.70         0.94 o                         
   5   5 -11         11.77         13.07         0.63 o                         
   6   5 -11         16.58         17.05         0.90 o                         
   0   0 -10        221.68        219.72         5.53 o                         
   2   0 -10        248.84        249.29         5.13 o                         
   4   0 -10        108.46        108.78         3.06 o                         
   6   0 -10        127.49        134.23         3.71 o                         
   8   0 -10         68.81         79.71         2.68 o                         
  10   0 -10         64.55         60.27         2.05 o                         
  12   0 -10          0.78          0.84         0.52 o                         
   1   1 -10        195.53        198.52         2.94 o                         
   2   1 -10         61.65         55.28         1.18 o                         
   3   1 -10        264.09        250.24         3.93 o                         
   4   1 -10         19.13         20.19         0.57 o                         
   5   1 -10          9.82         10.18         0.49 o                         
   6   1 -10         25.11         24.47         0.76 o                         
   7   1 -10        159.77        146.31         2.78 o                         
   8   1 -10         36.46         34.44         0.96 o                         
   9   1 -10         14.54         15.04         0.67 o                         
  10   1 -10          2.40          2.65         0.39 o                         
  11   1 -10         53.20         52.62         1.34 o                         
  12   1 -10         64.05         61.84         1.51 o                         
  13   1 -10          9.62         10.45         0.65 o                         
   0   2 -10         73.67         76.81         1.82 o                         
   1   2 -10         56.77         53.46         0.95 o                         
   2   2 -10         39.91         40.40         0.86 o                         
   3   2 -10          5.62          5.06         0.31 o                         
   4   2 -10         29.93         27.98         0.68 o                         
   5   2 -10        114.10        110.63         1.95 o                         
   6   2 -10         57.67         52.44         1.24 o                         
   7   2 -10          8.60          8.15         0.48 o                         
   8   2 -10          7.37          7.01         0.48 o                         
   9   2 -10        111.20        111.17         2.27 o                         
  10   2 -10         96.34         97.89         2.10 o                         
  11   2 -10          3.69          4.49         0.45 o                         
  12   2 -10         42.20         44.55         1.39 o                         
   1   3 -10         23.53         21.41         0.60 o                         
   2   3 -10        133.53        127.94         2.19 o                         
   3   3 -10         77.03         73.83         1.38 o                         
   4   3 -10         81.05         80.87         1.50 o                         
   5   3 -10         52.15         52.38         1.09 o                         
   6   3 -10         68.13         67.92         1.34 o                         
   7   3 -10          6.82          8.13         0.91 o                         
   8   3 -10        135.11        134.16         2.68 o                         
   9   3 -10         13.00         13.57         0.67 o                         
  10   3 -10         19.86         19.85         0.78 o                         
  11   3 -10         35.34         37.58         1.10 o                         
   0   4 -10        172.41        161.26         4.39 o                         
   1   4 -10         26.20         26.39         0.91 o                         
   2   4 -10          9.25          8.95         0.47 o                         
   3   4 -10          6.07          6.37         0.42 o                         
   4   4 -10         58.88         60.00         1.36 o                         
   5   4 -10         43.85         42.43         1.10 o                         
   6   4 -10         22.88         21.46         0.75 o                         
   7   4 -10          0.04          0.18         0.28 o                         
   8   4 -10          7.82          8.01         0.63 o                         
   9   4 -10         30.24         28.08         1.56 o                         
  10   4 -10         25.27         25.73         1.22 o                         
   1   5 -10         78.07         79.59         1.67 o                         
   2   5 -10         25.53         25.28         0.93 o                         
   3   5 -10         76.46         75.36         1.72 o                         
   4   5 -10          8.47          8.91         0.77 o                         
   5   5 -10          3.37          3.21         0.37 o                         
   6   5 -10          6.52          6.41         0.53 o                         
   7   5 -10         72.25         70.38         1.67 o                         
   8   5 -10         18.23         18.70         0.74 o                         
   0   6 -10         89.83         88.40         3.96 o                         
   1   6 -10         10.02         10.64         0.77 o                         
   2   6 -10          8.21          8.77         1.08 o                         
   3   6 -10          4.47          4.88         0.99 o                         
   4   6 -10         51.96         51.54         3.07 o                         
   5   6 -10         11.74         12.42         1.35 o                         
   2   0  -9        462.60        452.06         9.26 o                         
   4   0  -9        148.33        146.93         3.90 o                         
   6   0  -9        117.61        106.83         3.03 o                         
   8   0  -9        204.28        200.94         5.25 o                         
  10   0  -9         73.61         73.81         2.28 o                         
  12   0  -9         83.92         87.79         2.75 o                         
  14   0  -9         83.47         87.15         2.75 o                         
   0   1  -9        596.83        622.26        12.50 o                         
   1   1  -9        190.31        197.77         2.89 o                         
   2   1  -9        279.57        291.55         4.20 o                         
   3   1  -9         95.78         97.83         1.83 o                         
   4   1  -9        153.83        146.86         2.41 o                         
   5   1  -9        159.57        157.63         2.62 o                         
   6   1  -9         20.22         15.83         0.58 o                         
   7   1  -9          6.84          7.83         0.45 o                         
   8   1  -9         15.25         17.94         0.63 o                         
   9   1  -9         70.87         69.44         1.54 o                         
  10   1  -9         39.65         40.47         1.09 o                         
  11   1  -9          9.52         10.80         0.60 o                         
  12   1  -9         22.42         22.74         1.37 o                         
  13   1  -9         19.06         19.89         0.82 o                         
  14   1  -9         52.10         53.09         1.38 o                         
   1   2  -9        110.64        108.91         2.12 o                         
   2   2  -9        193.38        192.30         3.12 o                         
   3   2  -9        324.81        316.19         5.11 o                         
   4   2  -9         43.89         46.26         0.93 o                         
   5   2  -9         31.71         28.40         0.69 o                         
   6   2  -9         17.53         17.19         0.51 o                         
   7   2  -9        138.05        141.75         2.70 o                         
   8   2  -9         65.21         65.18         1.46 o                         
   9   2  -9          7.12          7.45         0.49 o                         
  10   2  -9         18.32         19.08         0.72 o                         
  11   2  -9         71.36         71.54         1.61 o                         
  12   2  -9         42.07         41.13         1.16 o                         
  13   2  -9         53.74         54.12         1.41 o                         
   0   3  -9        307.32        309.65         6.38 o                         
   1   3  -9          5.92          6.05         0.28 o                         
   2   3  -9         70.50         68.63         1.29 o                         
   3   3  -9         17.39         16.45         0.52 o                         
   4   3  -9        262.97        252.70         4.14 o                         
   5   3  -9         17.43         17.36         0.53 o                         
   6   3  -9         69.67         70.07         1.31 o                         
   7   3  -9          4.40          5.10         0.33 o                         
   8   3  -9         48.16         46.06         1.13 o                         
   9   3  -9          6.20          6.93         0.47 o                         
  10   3  -9         77.43         78.55         1.71 o                         
  11   3  -9          5.52          5.47         0.46 o                         
  12   3  -9         31.71         33.07         1.01 o                         
   1   4  -9        297.62        284.63         5.35 o                         
   2   4  -9         55.11         54.36         1.25 o                         
   3   4  -9        114.46        109.45         2.19 o                         
   4   4  -9          4.48          4.98         0.38 o                         
   5   4  -9         30.46         32.09         0.90 o                         
   6   4  -9         36.84         35.88         0.97 o                         
   7   4  -9         74.81         71.49         2.31 o                         
   8   4  -9          5.42          6.06         0.44 o                         
   9   4  -9         49.10         49.79         1.47 o                         
  10   4  -9          7.99          8.73         0.66 o                         
  11   4  -9         34.59         34.00         1.20 o                         
   0   5  -9         40.41         39.14         1.40 o                         
   1   5  -9         78.26         78.08         1.95 o                         
   2   5  -9          2.55          2.56         0.31 o                         
   3   5  -9         20.48         19.47         0.69 o                         
   4   5  -9         26.56         24.39         0.79 o                         
   5   5  -9         75.55         74.83         2.28 o                         
   6   5  -9          8.62          8.30         0.49 o                         
   7   5  -9          8.53          7.31         0.49 o                         
   8   5  -9          3.91          3.64         0.41 o                         
   9   5  -9         68.23         70.49         1.61 o                         
  10   5  -9          6.45          6.39         0.58 o                         
   1   6  -9         47.73         47.12         1.73 o                         
   2   6  -9         73.66         69.95         2.64 o                         
   3   6  -9         83.56         84.64         2.66 o                         
   4   6  -9          7.41          8.56         0.60 o                         
   5   6  -9          6.54          7.41         0.58 o                         
   6   6  -9         30.81         30.67         1.09 o                         
   7   6  -9          8.29          9.25         0.65 o                         
   0   7  -9         18.60         22.53         1.65 o                         
   1   7  -9         35.90         34.90         1.17 o                         
   2   7  -9          9.54          9.33         0.70 o                         
   0   0  -8       4269.36       4276.72       142.85 o                         
   2   0  -8        280.41        304.38         6.14 o                         
   4   0  -8        442.51        439.49         8.73 o                         
   6   0  -8        146.17        117.19         3.13 o                         
   8   0  -8         68.57         55.61         1.75 o                         
  10   0  -8        167.50        170.03         4.43 o                         
  12   0  -8          5.71          5.26         0.65 o                         
  14   0  -8         55.74         55.96         2.54 o                         
   1   1  -8         49.63         53.51         0.93 o                         
   2   1  -8         97.16        102.16         1.54 o                         
   3   1  -8        200.30        211.04         4.45 o                         
   4   1  -8         46.64         42.72         0.84 o                         
   5   1  -8          5.22          5.47         0.28 o                         
   6   1  -8        104.77        100.01         1.95 o                         
   7   1  -8        154.90        161.37         3.01 o                         
   8   1  -8         18.81         19.19         0.66 o                         
   9   1  -8         21.80         21.42         0.70 o                         
  10   1  -8         12.83         14.59         0.62 o                         
  11   1  -8         71.79         71.42         1.61 o                         
  12   1  -8          7.33          7.73         0.52 o                         
  13   1  -8         50.04         51.22         1.30 o                         
  14   1  -8          6.63          7.67         0.59 o                         
  15   1  -8         30.83         29.88         1.01 o                         
   0   2  -8        123.51        121.13         2.60 o                         
   1   2  -8        377.87        365.04         5.17 o                         
   2   2  -8        193.81        200.69         3.18 o                         
   3   2  -8        152.94        146.35         2.42 o                         
   4   2  -8        633.87        595.33         9.18 o                         
   5   2  -8        255.02        255.32         4.07 o                         
   6   2  -8         39.08         34.64         0.77 o                         
   7   2  -8          1.10          1.54         0.34 o                         
   8   2  -8         39.53         41.16         1.08 o                         
   9   2  -8        114.76        110.72         2.23 o                         
  10   2  -8         20.71         22.92         0.78 o                         
  11   2  -8         31.64         32.16         0.94 o                         
  12   2  -8         62.66         65.05         1.53 o                         
  13   2  -8         28.25         28.33         1.00 o                         
  14   2  -8         17.42         18.77         0.91 o                         
   1   3  -8         10.73         11.07         0.31 o                         
   2   3  -8        372.61        370.38         5.79 o                         
   3   3  -8        303.72        292.77         4.65 o                         
   4   3  -8         16.89         14.96         0.60 o                         
   5   3  -8        184.50        180.81         2.98 o                         
   6   3  -8         99.78         98.99         1.76 o                         
   7   3  -8          1.74          1.92         0.24 o                         
   8   3  -8         66.30         65.08         1.27 o                         
   9   3  -8         22.37         23.01         0.73 o                         
  10   3  -8         15.85         15.97         0.66 o                         
  11   3  -8         37.13         39.09         1.05 o                         
  12   3  -8         56.66         58.70         1.42 o                         
  13   3  -8         12.61         13.74         0.68 o                         
   0   4  -8          4.27          3.60         0.42 o                         
   1   4  -8        169.13        167.72         3.12 o                         
   2   4  -8         35.69         33.15         1.52 o                         
   3   4  -8         36.01         36.65         0.90 o                         
   4   4  -8         31.31         31.05         0.82 o                         
   5   4  -8        220.54        214.06         4.03 o                         
   6   4  -8         18.57         18.03         0.64 o                         
   7   4  -8          2.19          1.88         0.30 o                         
   8   4  -8         18.08         18.73         0.66 o                         
   9   4  -8         76.79         78.64         1.72 o                         
  10   4  -8         13.55         13.94         0.73 o                         
  11   4  -8         21.76         23.03         0.95 o                         
  12   4  -8          0.58          0.49         0.39 o                         
   1   5  -8        593.73        579.93        10.21 o                         
   2   5  -8         12.50         11.16         0.51 o                         
   3   5  -8         68.43         68.45         1.74 o                         
   4   5  -8          3.78          4.18         0.64 o                         
   5   5  -8         15.34         16.51         0.61 o                         
   6   5  -8         16.18         17.21         0.68 o                         
   7   5  -8         70.66         72.74         1.63 o                         
   8   5  -8          2.61          3.15         0.36 o                         
   9   5  -8          3.49          3.25         0.49 o                         
  10   5  -8          1.09          1.56         0.34 o                         
  11   5  -8         23.12         23.60         1.10 o                         
   0   6  -8         52.86         48.23         2.58 o                         
   1   6  -8          2.56          2.18         0.42 o                         
   2   6  -8         20.32         20.32         1.45 o                         
   3   6  -8          2.15          3.28         1.02 o                         
   4   6  -8         50.83         51.68         1.78 o                         
   5   6  -8          1.01          1.19         0.56 o                         
   6   6  -8         32.82         36.77         2.28 o                         
   7   6  -8          7.23          7.63         0.58 o                         
   8   6  -8         13.80         13.76         1.07 o                         
   9   6  -8          0.26          0.58         0.31 o                         
   1   7  -8          7.86          6.93         0.57 o                         
   2   7  -8         66.59         67.00         2.23 o                         
   3   7  -8        113.00        113.75         2.92 o                         
   4   7  -8          5.48          5.61         0.56 o                         
   5   7  -8         30.83         29.20         1.26 o                         
   2   0  -7        160.78        159.56         7.50 o                         
   4   0  -7        339.40        371.50        12.90 o                         
   6   0  -7        333.22        360.13         8.87 o                         
   8   0  -7        310.79        313.98         7.77 o                         
  10   0  -7         70.54         77.37         3.04 o                         
  12   0  -7        237.64        232.16         5.97 o                         
  14   0  -7         41.70         42.04         1.63 o                         
   0   1  -7         65.68         74.19         2.13 o                         
   1   1  -7        370.31        365.36         5.80 o                         
   2   1  -7        274.97        287.69         4.04 o                         
   3   1  -7         53.59         59.74         1.13 o                         
   4   1  -7        315.92        337.19         4.75 o                         
   5   1  -7        344.83        331.14         5.24 o                         
   6   1  -7         67.99         73.83         1.34 o                         
   7   1  -7        147.72        150.63         2.85 o                         
   8   1  -7         17.13         23.04         1.40 o                         
   9   1  -7        177.76        175.62         3.21 o                         
  10   1  -7         63.11         57.82         1.30 o                         
  11   1  -7        100.42        105.33         2.12 o                         
  12   1  -7         14.61         15.92         0.71 o                         
  13   1  -7         48.05         49.95         1.23 o                         
  14   1  -7         83.15         84.52         1.86 o                         
  15   1  -7         66.16         69.15         1.64 o                         
   1   2  -7        260.81        268.38         4.20 o                         
   2   2  -7         40.43         47.75         0.81 o                         
   3   2  -7        124.90        125.72         1.91 o                         
   4   2  -7         33.86         31.36         0.66 o                         
   5   2  -7         15.14         15.38         0.44 o                         
   6   2  -7         18.71         19.60         0.54 o                         
   7   2  -7        379.36        355.09         5.64 o                         
   8   2  -7        126.89        126.22         2.12 o                         
   9   2  -7         24.42         23.68         0.72 o                         
  10   2  -7         67.00         69.31         1.49 o                         
  11   2  -7        176.78        175.94         3.32 o                         
  12   2  -7         44.39         46.67         1.16 o                         
  13   2  -7          7.58          7.65         0.51 o                         
  14   2  -7          6.95          6.89         0.52 o                         
  15   2  -7         10.76         10.48         0.63 o                         
   0   3  -7        476.06        461.39        28.35 o                         
   1   3  -7         17.57         17.76         0.39 o                         
   2   3  -7          9.05          9.82         0.32 o                         
   3   3  -7          6.55          6.71         0.27 o                         
   4   3  -7         64.55         63.97         1.07 o                         
   5   3  -7         38.61         38.73         1.25 o                         
   6   3  -7        311.21        318.77         5.06 o                         
   7   3  -7         14.90         15.38         0.48 o                         
   8   3  -7         87.90         90.89         1.62 o                         
   9   3  -7         30.40         31.15         0.76 o                         
  10   3  -7        276.20        276.37         5.04 o                         
  11   3  -7         66.13         68.35         1.52 o                         
  12   3  -7         22.25         21.96         0.78 o                         
  13   3  -7         17.71         18.36         0.75 o                         
  14   3  -7         52.73         52.41         1.33 o                         
   1   4  -7         18.87         17.33         0.54 o                         
   2   4  -7         95.22         93.32         2.15 o                         
   3   4  -7        374.76        359.37         6.31 o                         
   4   4  -7         20.02         18.88         0.58 o                         
   5   4  -7         43.07         42.02         1.18 o                         
   6   4  -7         21.80         22.34         0.81 o                         
   7   4  -7        112.15        105.77         2.45 o                         
   8   4  -7         47.91         45.25         1.10 o                         
   9   4  -7          7.64          8.63         0.48 o                         
  10   4  -7         24.32         25.70         0.79 o                         
  11   4  -7         37.34         37.37         1.18 o                         
  12   4  -7         22.56         23.36         0.93 o                         
  13   4  -7         32.53         35.95         1.05 o                         
   0   5  -7         31.41         29.37         1.09 o                         
   1   5  -7         19.83         20.09         0.72 o                         
   2   5  -7         23.07         23.30         1.01 o                         
   3   5  -7          5.76          5.80         0.35 o                         
   4   5  -7         34.46         34.94         0.89 o                         
   5   5  -7        158.81        159.24         2.96 o                         
   6   5  -7         49.68         48.24         1.15 o                         
   7   5  -7          5.25          5.28         0.42 o                         
   8   5  -7          1.13          1.63         0.59 o                         
   9   5  -7        115.69        116.91         2.68 o                         
  10   5  -7         31.97         33.46         0.93 o                         
  11   5  -7         17.30         18.42         0.66 o                         
  12   5  -7         12.11         12.80         1.06 o                         
   1   6  -7         54.36         51.58         1.38 o                         
   2   6  -7        114.44        112.53         3.34 o                         
   3   6  -7         22.97         21.90         0.83 o                         
   4   6  -7         24.56         24.67         0.76 o                         
   5   6  -7          8.64          8.07         0.47 o                         
   6   6  -7         50.80         51.62         1.46 o                         
   7   6  -7          0.03          0.03         0.29 o                         
   8   6  -7         59.60         59.97         1.68 o                         
   9   6  -7          1.81          2.09         0.62 o                         
  10   6  -7          5.46          5.52         0.52 o                         
   0   7  -7         46.84         48.93         3.44 o                         
   1   7  -7         14.32         14.25         0.72 o                         
   2   7  -7          2.68          2.50         0.41 o                         
   3   7  -7          0.20          0.84         0.28 o                         
   4   7  -7          1.34          2.14         0.35 o                         
   5   7  -7         26.59         25.65         0.84 o                         
   6   7  -7         25.27         25.21         1.07 o                         
   7   7  -7         15.80         16.12         0.82 o                         
   0   0  -6       1629.15       1696.54        59.33 o                         
   2   0  -6        111.05        128.51         2.64 o                         
   4   0  -6        297.84        280.43         8.41 o                         
   6   0  -6        491.43        530.55        14.23 o                         
   8   0  -6        187.92        185.73         4.76 o                         
  10   0  -6        112.71        111.20         2.96 o                         
  12   0  -6          8.64          8.49         0.86 o                         
  14   0  -6         92.72         96.09         3.04 o                         
  16   0  -6         58.46         61.13         2.15 o                         
   1   1  -6        612.11        611.31         9.24 o                         
   2   1  -6        653.86        694.78        12.67 o                         
   3   1  -6       1472.62       1457.72        18.65 o                         
   4   1  -6        256.06        278.11         3.99 o                         
   5   1  -6         41.33         39.24         0.77 o                         
   6   1  -6        148.48        157.52         3.15 o                         
   7   1  -6        452.56        421.85         5.81 o                         
   8   1  -6        155.25        148.63         2.44 o                         
   9   1  -6         67.85         65.76         1.37 o                         
  10   1  -6         64.16         58.88         1.39 o                         
  11   1  -6        103.51         98.03         1.99 o                         
  12   1  -6         90.36         87.30         1.82 o                         
  13   1  -6         58.06         60.47         1.39 o                         
  14   1  -6         11.31         12.07         0.63 o                         
  15   1  -6          5.90          6.27         0.50 o                         
  16   1  -6          0.57          0.89         0.40 o                         
   0   2  -6        171.03        172.58         3.63 o                         
   1   2  -6        411.43        390.01         6.18 o                         
   2   2  -6         48.16         51.51         0.83 o                         
   3   2  -6         90.46         83.37         1.08 o                         
   4   2  -6        189.89        201.26         2.68 o                         
   5   2  -6        457.25        463.02         6.48 o                         
   6   2  -6         55.37         55.29         0.91 o                         
   7   2  -6        147.86        150.96         2.24 o                         
   8   2  -6         14.69         13.29         0.39 o                         
   9   2  -6        161.72        158.99         2.35 o                         
  10   2  -6         86.30         82.65         2.93 o                         
  11   2  -6         31.63         31.08         0.87 o                         
  12   2  -6          3.81          4.23         0.38 o                         
  13   2  -6         10.58          9.79         0.56 o                         
  14   2  -6         29.98         31.50         0.96 o                         
  15   2  -6         60.48         63.35         1.74 o                         
   1   3  -6         95.12         94.04         1.41 o                         
   2   3  -6        818.33        808.54        17.53 o                         
   3   3  -6          1.72          1.64         0.17 o                         
   4   3  -6        216.66        211.46         2.99 o                         
   5   3  -6         67.93         65.33         1.17 o                         
   6   3  -6        461.93        468.22         7.12 o                         
   7   3  -6         64.35         65.79         1.19 o                         
   8   3  -6        246.55        242.36         5.14 o                         
   9   3  -6         14.82         13.07         0.42 o                         
  10   3  -6         12.39         12.22         0.43 o                         
  11   3  -6         24.01         24.48         0.76 o                         
  12   3  -6         89.28         88.85         1.97 o                         
  13   3  -6          0.01         -0.06         0.28 o                         
  14   3  -6         25.39         26.37         0.86 o                         
  15   3  -6         16.69         16.46         0.84 o                         
   0   4  -6        368.61        339.94        12.69 o                         
   1   4  -6        192.26        185.16         7.07 o                         
   2   4  -6         15.39         13.34         0.44 o                         
   3   4  -6        146.14        138.39         2.58 o                         
   4   4  -6        214.80        210.29         3.38 o                         
   5   4  -6        140.59        144.49         2.60 o                         
   6   4  -6         40.55         40.18         0.93 o                         
   7   4  -6         29.47         31.14         0.79 o                         
   8   4  -6         17.16         17.91         0.59 o                         
   9   4  -6        120.91        122.65         2.40 o                         
  10   4  -6         47.32         42.16         1.38 o                         
  11   4  -6         70.23         73.48         1.60 o                         
  12   4  -6          1.65          1.44         0.33 o                         
  13   4  -6         26.54         27.67         1.04 o                         
  14   4  -6          4.91          4.06         0.50 o                         
   1   5  -6        204.12        189.69         4.17 o                         
   2   5  -6        127.33        130.76         2.41 o                         
   3   5  -6         63.96         65.25         1.35 o                         
   4   5  -6         17.39         17.40         0.49 o                         
   5   5  -6         59.34         58.23         1.28 o                         
   6   5  -6         18.04         18.13         0.60 o                         
   7   5  -6        140.93        142.84         2.68 o                         
   8   5  -6         70.25         71.38         1.52 o                         
   9   5  -6         17.08         16.44         0.56 o                         
  10   5  -6          0.77          0.92         0.34 o                         
  11   5  -6         19.36         20.61         0.85 o                         
  12   5  -6         15.92         17.57         0.98 o                         
  13   5  -6         21.70         23.91         1.25 o                         
   0   6  -6        203.01        200.54         5.24 o                         
   1   6  -6         21.12         20.93         0.67 o                         
   2   6  -6         38.42         38.34         0.86 o                         
   3   6  -6         40.29         42.46         1.03 o                         
   4   6  -6        198.96        196.42         3.64 o                         
   5   6  -6         41.28         40.35         1.02 o                         
   6   6  -6         55.21         55.05         1.28 o                         
   7   6  -6         13.15         13.76         0.60 o                         
   8   6  -6         19.08         20.28         0.73 o                         
   9   6  -6          8.43          9.97         0.84 o                         
  10   6  -6         46.96         45.52         1.20 o                         
  11   6  -6         15.30         14.06         1.19 o                         
   1   7  -6         23.80         25.07         0.91 o                         
   2   7  -6         19.12         19.76         0.68 o                         
   3   7  -6         66.23         64.44         1.45 o                         
   4   7  -6          0.08          0.05         0.27 o                         
   5   7  -6         30.97         28.33         0.87 o                         
   6   7  -6         17.26         17.33         0.72 o                         
   7   7  -6         13.83         15.21         0.66 o                         
   8   7  -6         19.96         20.88         0.90 o                         
   0   8  -6         23.62         20.88         1.59 o                         
   1   8  -6         48.55         49.76         1.49 o                         
   2   8  -6          0.90          1.61         0.40 o                         
   3   8  -6         10.30         10.09         1.08 o                         
   2   0  -5       2220.37       2345.18        45.78 o                         
   4   0  -5       3174.03       3420.59        67.90 o                         
   6   0  -5        285.99        311.08         6.43 o                         
   8   0  -5        571.96        569.33        16.29 o                         
  10   0  -5        422.86        406.67         7.95 o                         
  12   0  -5        305.73        287.76         5.98 o                         
  14   0  -5         24.58         25.47         1.26 o                         
  16   0  -5         95.05         92.07         4.20 o                         
   0   1  -5         92.46         95.07         2.52 o                         
   1   1  -5        281.75        300.15         4.69 o                         
   2   1  -5        105.27        117.27         1.56 o                         
   3   1  -5        240.42        279.52         3.70 o                         
   4   1  -5        371.08        390.25         4.65 o                         
   5   1  -5        525.24        551.16         7.08 o                         
   6   1  -5         18.02         14.90         0.31 o                         
   7   1  -5         32.34         35.94         0.60 o                         
   8   1  -5         69.03         64.65         0.95 o                         
   9   1  -5        177.39        178.68         3.57 o                         
  10   1  -5         90.90         91.19         1.46 o                         
  11   1  -5         76.91         82.22         1.31 o                         
  12   1  -5         13.62         14.23         0.45 o                         
  13   1  -5         90.77         92.49         1.67 o                         
  14   1  -5         29.97         29.82         0.88 o                         
  15   1  -5         29.36         31.31         0.94 o                         
  16   1  -5          4.63          4.51         0.50 o                         
   1   2  -5        464.51        471.14         7.29 o                         
   2   2  -5        162.86        165.27         2.22 o                         
   3   2  -5        261.95        254.00         3.33 o                         
   4   2  -5        119.68        128.72         1.67 o                         
   5   2  -5         96.64         97.77         1.57 o                         
   6   2  -5        634.18        660.98         8.39 o                         
   7   2  -5        374.13        407.49         5.33 o                         
   8   2  -5        805.90        817.28        10.57 o                         
   9   2  -5         33.30         31.58         0.59 o                         
  10   2  -5         21.10         19.86         0.45 o                         
  11   2  -5        121.64        123.68         1.90 o                         
  12   2  -5         98.45         94.07         2.49 o                         
  13   2  -5         51.05         50.92         1.10 o                         
  14   2  -5          4.09          4.18         0.54 o                         
  15   2  -5         16.23         15.35         0.79 o                         
  16   2  -5          9.62          9.00         1.31 o                         
   0   3  -5        720.58        760.73        17.97 o                         
   1   3  -5          4.62          3.99         0.29 o                         
   2   3  -5         34.73         36.47         0.79 o                         
   3   3  -5          4.79          5.04         0.19 o                         
   4   3  -5        395.42        402.57         5.59 o                         
   5   3  -5        169.27        182.40         2.61 o                         
   6   3  -5        174.02        175.03         2.59 o                         
   7   3  -5        575.94        591.81         8.30 o                         
   8   3  -5        159.80        161.47         2.38 o                         
   9   3  -5        172.84        171.99         2.54 o                         
  10   3  -5        115.07        113.97         1.78 o                         
  11   3  -5         17.09         16.74         0.49 o                         
  12   3  -5          6.44          6.10         0.34 o                         
  13   3  -5          5.96          5.91         0.36 o                         
  14   3  -5         70.22         71.04         1.41 o                         
  15   3  -5          0.09          0.25         0.35 o                         
   1   4  -5         52.84         51.45         1.07 o                         
   2   4  -5         72.05         78.50         1.52 o                         
   3   4  -5        272.49        274.94         4.82 o                         
   4   4  -5         84.15         83.28         1.40 o                         
   5   4  -5         57.88         58.78         1.07 o                         
   6   4  -5        101.38        102.63         1.73 o                         
   7   4  -5        116.30        112.87         1.76 o                         
   8   4  -5         15.69         15.16         0.40 o                         
   9   4  -5         85.65         84.49         1.39 o                         
  10   4  -5         34.16         36.35         0.80 o                         
  11   4  -5         72.40         73.76         1.27 o                         
  12   4  -5         46.50         47.10         1.00 o                         
  13   4  -5         39.64         41.20         0.98 o                         
  14   4  -5          5.93          6.26         0.50 o                         
   0   5  -5         89.55         85.53         5.35 o                         
   1   5  -5        207.45        209.09         3.73 o                         
   2   5  -5          1.60          1.58         0.19 o                         
   3   5  -5        428.48        409.51         6.33 o                         
   4   5  -5         31.11         29.91         0.67 o                         
   5   5  -5        235.16        223.83         3.37 o                         
   6   5  -5         14.86         15.26         0.43 o                         
   7   5  -5          6.14          5.76         0.32 o                         
   8   5  -5          9.89          9.51         0.37 o                         
   9   5  -5        161.41        165.45         2.78 o                         
  10   5  -5         11.69         13.28         0.58 o                         
  11   5  -5         85.98         86.55         2.19 o                         
  12   5  -5          1.79          1.66         0.41 o                         
  13   5  -5         24.22         22.01         1.61 o                         
   1   6  -5         11.37         11.71         0.42 o                         
   2   6  -5        108.54        110.31         1.91 o                         
   3   6  -5         29.78         30.70         1.50 o                         
   4   6  -5         30.60         30.04         0.73 o                         
   5   6  -5         13.16         14.06         0.50 o                         
   6   6  -5         88.02         85.46         1.58 o                         
   7   6  -5         13.59         14.16         0.52 o                         
   8   6  -5         29.15         30.68         0.78 o                         
   9   6  -5          2.26          2.78         0.50 o                         
  10   6  -5         11.93         11.79         0.97 o                         
  11   6  -5          3.88          3.77         0.52 o                         
   0   7  -5         52.43         56.27         1.79 o                         
   1   7  -5         39.57         37.83         0.87 o                         
   2   7  -5          5.12          4.58         0.38 o                         
   3   7  -5          8.50          8.05         0.42 o                         
   4   7  -5         15.46         17.40         0.57 o                         
   5   7  -5         66.36         65.47         1.31 o                         
   6   7  -5         17.26         16.84         0.63 o                         
   7   7  -5        106.54        108.40         2.25 o                         
   8   7  -5         15.82         16.25         0.85 o                         
   9   7  -5         53.44         50.42         1.53 o                         
   1   8  -5         25.35         28.15         1.03 o                         
   2   8  -5         15.60         15.42         0.71 o                         
   3   8  -5         30.22         31.26         0.84 o                         
   4   8  -5          3.28          3.37         0.36 o                         
   5   8  -5         16.46         16.80         0.64 o                         
   0   0  -4       6304.03       6338.38       209.85 o                         
   2   0  -4        436.66        476.10        12.73 o                         
   4   0  -4       1070.71       1087.56        18.45 o                         
   6   0  -4       2007.52       2007.18        34.04 o                         
   8   0  -4        122.12        124.47         2.28 o                         
  10   0  -4        976.44        906.92        25.77 o                         
  12   0  -4         21.55         21.09         0.76 o                         
  14   0  -4        113.58        109.76         2.48 o                         
  16   0  -4          1.33          1.86         1.09 o                         
   1   1  -4        228.31        231.76         3.76 o                         
   2   1  -4         69.02         77.09         1.10 o                         
   3   1  -4        686.41        736.01         8.74 o                         
   4   1  -4       1679.20       1808.87        22.06 o                         
   5   1  -4         35.62         35.47         0.55 o                         
   6   1  -4       1092.26       1144.22        14.44 o                         
   7   1  -4        349.53        363.35         4.77 o                         
   8   1  -4         57.08         60.52         0.93 o                         
   9   1  -4         73.67         73.60         1.09 o                         
  10   1  -4        117.87        110.93         1.71 o                         
  11   1  -4        108.40        108.46         1.70 o                         
  12   1  -4        234.10        223.81         3.97 o                         
  13   1  -4        107.83        109.81         1.74 o                         
  14   1  -4          6.26          6.17         0.35 o                         
  15   1  -4         25.64         25.33         0.71 o                         
  16   1  -4         27.49         28.09         0.78 o                         
  17   1  -4         54.39         53.86         1.55 o                         
   0   2  -4        237.49        248.26         6.06 o                         
   1   2  -4       1134.71       1188.49        19.69 o                         
   2   2  -4        571.07        622.36         9.22 o                         
   3   2  -4        220.09        239.64         3.42 o                         
   4   2  -4        516.52        529.82         8.91 o                         
   5   2  -4        497.65        495.41         7.40 o                         
   6   2  -4        551.08        558.35         7.58 o                         
   7   2  -4        481.81        469.56         6.53 o                         
   8   2  -4         85.51         85.82         1.33 o                         
   9   2  -4        904.21        910.66        12.57 o                         
  10   2  -4        142.19        141.49         2.14 o                         
  11   2  -4         30.22         28.79         0.57 o                         
  12   2  -4          2.02          2.29         0.23 o                         
  13   2  -4         46.62         45.72         0.82 o                         
  14   2  -4         23.25         23.36         0.74 o                         
  15   2  -4         40.17         41.84         0.97 o                         
  16   2  -4          2.95          3.21         0.41 o                         
   1   3  -4         29.02         32.50         0.57 o                         
   2   3  -4        851.35        833.30        12.63 o                         
   3   3  -4        136.70        131.83         2.09 o                         
   4   3  -4         49.01         50.20         0.79 o                         
   5   3  -4          1.34          2.03         0.15 o                         
   6   3  -4         54.42         49.74         0.88 o                         
   7   3  -4         52.54         49.74         0.86 o                         
   8   3  -4       1016.25       1019.87        14.16 o                         
   9   3  -4          1.00          1.15         0.17 o                         
  10   3  -4         92.51         88.81         1.42 o                         
  11   3  -4         11.02         10.76         0.35 o                         
  12   3  -4        143.21        140.01         1.99 o                         
  13   3  -4          0.49          0.83         0.22 o                         
  14   3  -4          1.06          1.51         0.24 o                         
  15   3  -4          2.90          2.67         0.39 o                         
  16   3  -4         30.49         31.86         1.00 o                         
   0   4  -4         65.61         59.96         3.30 o                         
   1   4  -4        278.63        291.36         6.77 o                         
   2   4  -4          7.21          7.06         0.29 o                         
   3   4  -4         30.13         28.32         0.79 o                         
   4   4  -4         45.49         42.04         0.96 o                         
   5   4  -4       1464.22       1464.70        22.13 o                         
   6   4  -4         27.15         24.83         0.57 o                         
   7   4  -4         61.87         62.86         1.03 o                         
   8   4  -4         22.05         20.33         0.44 o                         
   9   4  -4         49.19         46.18         0.79 o                         
  10   4  -4         24.32         22.59         0.50 o                         
  11   4  -4        227.85        229.44         3.10 o                         
  12   4  -4          0.30          0.33         0.19 o                         
  13   4  -4         55.54         58.04         1.06 o                         
  14   4  -4         33.95         34.05         1.16 o                         
  15   4  -4         28.45         28.62         0.93 o                         
   1   5  -4        126.07        128.82         1.91 o                         
   2   5  -4         22.60         19.65         0.55 o                         
   3   5  -4        250.05        244.48         3.85 o                         
   4   5  -4         25.92         26.74         0.56 o                         
   5   5  -4         54.75         53.90         1.04 o                         
   6   5  -4         14.66         13.42         0.45 o                         
   7   5  -4        338.38        335.39         5.22 o                         
   8   5  -4         29.17         29.16         0.69 o                         
   9   5  -4         95.81         98.25         1.77 o                         
  10   5  -4          1.40          1.66         0.29 o                         
  11   5  -4        152.32        153.65         2.92 o                         
  12   5  -4         16.47         15.87         0.66 o                         
  13   5  -4         13.66         13.53         0.64 o                         
  14   5  -4          4.19          4.89         1.16 o                         
   0   6  -4        159.59        161.01         3.39 o                         
   1   6  -4         41.40         41.25         0.86 o                         
   2   6  -4         28.34         28.45         0.68 o                         
   3   6  -4         95.66         91.87         2.07 o                         
   4   6  -4        138.39        134.29         2.56 o                         
   5   6  -4         42.39         39.47         1.32 o                         
   6   6  -4         68.93         70.14         1.31 o                         
   7   6  -4         60.18         61.38         1.22 o                         
   8   6  -4         18.67         18.12         0.58 o                         
   9   6  -4         36.85         38.79         1.04 o                         
  10   6  -4         79.92         81.18         2.09 o                         
  11   6  -4         15.32         15.57         0.95 o                         
  12   6  -4          0.95          0.29         0.42 o                         
   1   7  -4         10.26         10.39         0.44 o                         
   2   7  -4         80.26         80.63         1.71 o                         
   3   7  -4        102.28         99.01         1.79 o                         
   4   7  -4          5.86          5.97         0.36 o                         
   5   7  -4         15.09         15.43         0.56 o                         
   6   7  -4          3.86          4.87         0.36 o                         
   7   7  -4        106.86        108.91         1.97 o                         
   8   7  -4         93.53         93.69         1.97 o                         
   9   7  -4         20.98         19.92         0.95 o                         
  10   7  -4         24.17         25.19         1.35 o                         
   0   8  -4         48.78         46.13         1.68 o                         
   1   8  -4         12.96         14.41         0.63 o                         
   2   8  -4          1.28          1.17         0.30 o                         
   3   8  -4          3.67          3.94         0.36 o                         
   4   8  -4         15.16         14.16         0.63 o                         
   5   8  -4          4.45          4.90         0.39 o                         
   6   8  -4          1.44          1.11         0.34 o                         
   2   0  -3       6862.94       6277.10       127.99 o                         
   4   0  -3       2101.13       2232.01        62.97 o                         
   6   0  -3         68.81         59.26         1.31 o                         
   8   0  -3        628.63        608.35        14.29 o                         
  10   0  -3        433.46        421.91         8.44 o                         
  12   0  -3         40.74         43.23         1.13 o                         
  14   0  -3         72.12         71.13         1.74 o                         
  16   0  -3        123.77        127.09         3.48 o                         
   0   1  -3        406.39        408.59        10.18 o                         
   1   1  -3        419.98        455.01         6.96 o                         
   2   1  -3         33.33         30.32         0.44 o                         
   3   1  -3        434.64        477.73         6.87 o                         
   4   1  -3        748.70        817.41        11.06 o                         
   5   1  -3       1190.19       1217.62        16.86 o                         
   6   1  -3         54.32         51.71         0.84 o                         
   7   1  -3        282.48        289.08         4.05 o                         
   8   1  -3         61.23         59.48         0.90 o                         
   9   1  -3        263.61        262.82         3.46 o                         
  10   1  -3         68.53         66.77         1.01 o                         
  11   1  -3        205.07        197.43         3.24 o                         
  12   1  -3         15.55         15.08         0.45 o                         
  13   1  -3        158.47        158.05         2.64 o                         
  14   1  -3         27.88         27.38         0.72 o                         
  15   1  -3         75.38         76.71         1.63 o                         
  16   1  -3         21.23         22.73         0.77 o                         
  17   1  -3          6.74          6.52         0.47 o                         
   1   2  -3        924.17       1017.83        25.79 o                         
   2   2  -3        340.20        383.22         5.89 o                         
   3   2  -3        511.26        515.27        12.30 o                         
   4   2  -3         74.55         68.51         1.01 o                         
   5   2  -3        158.41        165.89         2.35 o                         
   6   2  -3        868.07        916.36        12.75 o                         
   7   2  -3        459.18        453.17         6.22 o                         
   8   2  -3        331.35        338.18         4.73 o                         
   9   2  -3          2.64          2.54         0.19 o                         
  10   2  -3         44.29         42.83         0.76 o                         
  11   2  -3        117.76        114.01         1.62 o                         
  12   2  -3        107.08        108.23         1.46 o                         
  13   2  -3         52.54         50.21         1.03 o                         
  14   2  -3          0.75          0.81         0.25 o                         
  15   2  -3         18.14         17.32         0.68 o                         
  16   2  -3          5.49          6.51         0.44 o                         
  17   2  -3         56.86         60.06         1.41 o                         
   0   3  -3       1272.98       1224.13        24.29 o                         
   1   3  -3          4.88          5.02         0.16 o                         
   2   3  -3          6.78          7.73         0.22 o                         
   3   3  -3         34.32         35.60         0.66 o                         
   4   3  -3        741.72        743.56        10.37 o                         
   5   3  -3        145.83        148.72         2.15 o                         
   6   3  -3         50.40         46.23         0.77 o                         
   7   3  -3        596.37        588.69         9.98 o                         
   8   3  -3        234.89        227.80         2.99 o                         
   9   3  -3        186.34        187.70         2.52 o                         
  10   3  -3         99.04        101.00         1.48 o                         
  11   3  -3         76.19         77.55         1.16 o                         
  12   3  -3         13.21         12.57         0.41 o                         
  13   3  -3         11.66         11.31         0.41 o                         
  14   3  -3        114.66        114.83         2.22 o                         
  15   3  -3          2.42          3.05         0.52 o                         
  16   3  -3         16.48         19.14         0.68 o                         
   1   4  -3        160.14        172.27         2.29 o                         
   2   4  -3        130.74        121.23         1.75 o                         
   3   4  -3        338.93        346.67         4.74 o                         
   4   4  -3        118.31        112.50         1.52 o                         
   5   4  -3         67.63         63.54         1.03 o                         
   6   4  -3        150.43        140.64         2.53 o                         
   7   4  -3        123.75        130.22         1.81 o                         
   8   4  -3         32.46         31.33         0.57 o                         
   9   4  -3         16.81         16.78         0.40 o                         
  10   4  -3         38.74         41.03         0.71 o                         
  11   4  -3         81.49         81.72         1.33 o                         
  12   4  -3         79.44         76.26         1.30 o                         
  13   4  -3         29.15         30.48         0.69 o                         
  14   4  -3          9.18          8.46         0.40 o                         
  15   4  -3          9.65          8.88         0.51 o                         
   0   5  -3         85.12         87.29         2.12 o                         
   1   5  -3        354.43        355.37         5.02 o                         
   2   5  -3         11.95         11.93         0.38 o                         
   3   5  -3        541.91        525.41         8.06 o                         
   4   5  -3         39.06         38.42         0.79 o                         
   5   5  -3         38.38         37.74         0.77 o                         
   6   5  -3         32.47         32.27         0.72 o                         
   7   5  -3         11.11         11.53         0.42 o                         
   8   5  -3          5.74          5.55         0.31 o                         
   9   5  -3        196.04        194.21         3.14 o                         
  10   5  -3         26.45         26.23         0.78 o                         
  11   5  -3         33.02         35.63         0.94 o                         
  12   5  -3         13.89         12.60         0.67 o                         
  13   5  -3          3.32          3.73         0.39 o                         
  14   5  -3          8.93         10.00         0.56 o                         
   1   6  -3         14.76         16.02         0.43 o                         
   2   6  -3        114.64        112.03         1.92 o                         
   3   6  -3          3.88          4.34         0.31 o                         
   4   6  -3         61.75         59.95         1.17 o                         
   5   6  -3         19.94         18.02         0.54 o                         
   6   6  -3        141.62        142.83         2.42 o                         
   7   6  -3          1.83          2.15         0.26 o                         
   8   6  -3         54.08         51.68         1.23 o                         
   9   6  -3          2.29          2.42         0.32 o                         
  10   6  -3          7.72          8.28         0.51 o                         
  11   6  -3          5.94          6.96         0.49 o                         
  12   6  -3         85.64         85.40         1.85 o                         
   0   7  -3        100.20         99.99         2.28 o                         
   1   7  -3         49.37         48.48         1.01 o                         
   2   7  -3          1.87          1.70         0.28 o                         
   3   7  -3         21.96         23.36         0.63 o                         
   4   7  -3         39.49         41.59         0.93 o                         
   5   7  -3         97.27         94.63         1.74 o                         
   6   7  -3         18.79         17.99         0.59 o                         
   7   7  -3         70.57         70.52         1.89 o                         
   8   7  -3         19.74         19.70         0.76 o                         
   9   7  -3          5.72          5.58         0.46 o                         
  10   7  -3         12.40         12.05         0.64 o                         
   1   8  -3         30.62         30.61         0.90 o                         
   2   8  -3          1.19          1.03         0.30 o                         
   3   8  -3         50.92         52.06         1.16 o                         
   4   8  -3          4.94          5.26         0.55 o                         
   5   8  -3         25.08         25.71         0.75 o                         
   6   8  -3         10.84         11.23         0.61 o                         
   7   8  -3         20.89         22.20         0.83 o                         
   0   0  -2       6513.72       6071.31       210.77 o                         
   2   0  -2       1840.57       1827.61        37.28 o                         
   4   0  -2        129.67        129.51         2.32 o                         
   6   0  -2       1640.80       1759.74        30.30 o                         
   8   0  -2        233.35        242.88         4.24 o                         
  10   0  -2        415.69        417.81         8.50 o                         
  12   0  -2          3.15          3.20         0.34 o                         
  14   0  -2        281.45        280.82         6.84 o                         
  16   0  -2         84.74         84.69         2.52 o                         
   1   1  -2       3604.11       3626.99        54.44 o                         
   2   1  -2       1488.59       1605.06        25.37 o                         
   3   1  -2       6746.83       6422.97        98.74 o                         
   4   1  -2        549.43        570.14         8.61 o                         
   5   1  -2         50.23         56.49         0.85 o                         
   6   1  -2        353.35        363.23         5.06 o                         
   7   1  -2       1042.47       1049.97        14.67 o                         
   8   1  -2         79.18         78.52         1.20 o                         
   9   1  -2        144.29        142.31         2.08 o                         
  10   1  -2         26.25         23.95         0.44 o                         
  11   1  -2        141.55        142.16         1.83 o                         
  12   1  -2        237.76        227.27         5.02 o                         
  13   1  -2         95.26         96.93         1.70 o                         
  14   1  -2         23.30         21.70         0.63 o                         
  15   1  -2          0.65          0.71         0.27 o                         
  16   1  -2          0.28          0.68         0.36 o                         
  17   1  -2         17.34         19.64         0.74 o                         
   0   2  -2          5.55          5.89         0.36 o                         
   1   2  -2       1216.08       1244.21        17.49 o                         
   2   2  -2        129.99        132.02         2.24 o                         
   3   2  -2        222.07        239.51         3.30 o                         
   4   2  -2        351.57        378.73         5.67 o                         
   5   2  -2        658.00        657.03         9.01 o                         
   6   2  -2        220.27        225.30         3.23 o                         
   7   2  -2        141.43        145.51         2.12 o                         
   8   2  -2         10.61         11.49         0.29 o                         
   9   2  -2        522.48        521.58         9.44 o                         
  10   2  -2        274.75        274.60         3.67 o                         
  11   2  -2         34.78         33.49         0.60 o                         
  12   2  -2         49.98         46.04         0.98 o                         
  13   2  -2         18.60         18.41         0.62 o                         
  14   2  -2         55.53         54.46         1.11 o                         
  15   2  -2         91.45         89.91         1.68 o                         
  16   2  -2          0.26          0.76         0.30 o                         
  17   2  -2         11.18         10.22         0.68 o                         
   1   3  -2        303.77        339.28         4.28 o                         
   2   3  -2       1990.40       1987.90        27.11 o                         
   3   3  -2        245.38        284.64         3.89 o                         
   4   3  -2        577.13        587.86         7.21 o                         
   5   3  -2        247.80        271.75         3.47 o                         
   6   3  -2        585.60        616.90         7.76 o                         
   7   3  -2        102.25        110.05         1.51 o                         
   8   3  -2        772.43        770.59         9.98 o                         
   9   3  -2         32.08         32.54         0.58 o                         
  10   3  -2         49.17         47.36         0.78 o                         
  11   3  -2         63.24         60.69         1.14 o                         
  12   3  -2        144.07        148.77         2.26 o                         
  13   3  -2         13.82         13.39         0.44 o                         
  14   3  -2         37.73         38.23         0.88 o                         
  15   3  -2         27.54         27.07         0.84 o                         
  16   3  -2         58.01         57.84         1.24 o                         
   0   4  -2        803.89        807.46        37.33 o                         
   1   4  -2        284.04        270.38         3.82 o                         
   2   4  -2         26.90         27.78         0.50 o                         
   3   4  -2         46.78         47.79         0.68 o                         
   4   4  -2        311.50        332.42         3.98 o                         
   5   4  -2        490.04        479.10         5.78 o                         
   6   4  -2        104.66        112.90         1.56 o                         
   7   4  -2         15.14         13.84         0.38 o                         
   8   4  -2         32.35         33.63         0.59 o                         
   9   4  -2         51.54         52.64         0.83 o                         
  10   4  -2         75.86         78.44         1.28 o                         
  11   4  -2        168.21        168.07         2.51 o                         
  12   4  -2          3.97          4.10         0.28 o                         
  13   4  -2         82.97         81.11         1.37 o                         
  14   4  -2          2.59          3.26         0.29 o                         
  15   4  -2          8.56          9.69         0.63 o                         
   1   5  -2        397.38        406.18         5.53 o                         
   2   5  -2        297.64        295.30         4.17 o                         
   3   5  -2        151.04        142.49         4.06 o                         
   4   5  -2         40.87         39.94         0.97 o                         
   5   5  -2         39.48         36.20         0.84 o                         
   6   5  -2         34.00         34.63         0.74 o                         
   7   5  -2        290.06        272.97         4.33 o                         
   8   5  -2        156.21        161.50         2.68 o                         
   9   5  -2         19.52         22.30         0.71 o                         
  10   5  -2          0.81          0.63         0.26 o                         
  11   5  -2         67.57         64.36         1.47 o                         
  12   5  -2         27.58         28.87         0.86 o                         
  13   5  -2         44.82         43.73         1.17 o                         
  14   5  -2         11.45         12.00         0.61 o                         
   0   6  -2        366.57        370.74         7.44 o                         
   1   6  -2         25.11         23.41         0.52 o                         
   2   6  -2         83.61         83.79         1.46 o                         
   3   6  -2         39.90         35.76         0.76 o                         
   4   6  -2        352.46        357.55         5.64 o                         
   5   6  -2         15.50         15.89         0.55 o                         
   6   6  -2        113.35        118.13         2.04 o                         
   7   6  -2          4.09          4.27         0.36 o                         
   8   6  -2         24.76         25.47         0.78 o                         
   9   6  -2          4.35          4.72         0.40 o                         
  10   6  -2         78.13         80.38         1.69 o                         
  11   6  -2         14.66         15.62         0.68 o                         
  12   6  -2          4.69          5.44         0.47 o                         
  13   6  -2         21.15         21.77         0.83 o                         
   1   7  -2         33.99         32.54         0.69 o                         
   2   7  -2         19.42         20.81         0.59 o                         
   3   7  -2         99.16         92.87         1.69 o                         
   4   7  -2          0.38          0.31         0.22 o                         
   5   7  -2         33.19         35.63         0.83 o                         
   6   7  -2          2.33          2.71         0.34 o                         
   7   7  -2         59.92         57.35         1.36 o                         
   8   7  -2         28.36         27.65         0.88 o                         
   9   7  -2         40.71         41.22         1.13 o                         
  10   7  -2         19.75         18.97         0.78 o                         
  11   7  -2         56.33         53.14         1.35 o                         
   0   8  -2         63.44         60.56         1.74 o                         
   1   8  -2         69.70         71.12         1.67 o                         
   2   8  -2          2.03          1.96         0.41 o                         
   3   8  -2         12.00         12.03         0.52 o                         
   4   8  -2         29.93         27.50         0.76 o                         
   5   8  -2         95.13         98.90         2.08 o                         
   6   8  -2         32.42         32.99         0.98 o                         
   7   8  -2         17.80         18.55         0.79 o                         
   2   0  -1        858.38        928.54        16.34 o                         
   4   0  -1        393.75        415.87         7.32 o                         
   6   0  -1        308.59        329.55         5.50 o                         
   8   0  -1       1114.37       1084.35        18.49 o                         
  10   0  -1        287.63        279.71         4.82 o                         
  12   0  -1        386.07        374.29         7.46 o                         
  14   0  -1        152.02        138.62         3.74 o                         
  16   0  -1        156.76        168.09         8.49 o                         
  18   0  -1          8.44          9.15         0.79 o                         
   0   1  -1       4067.30       3680.78       216.88 o                         
   1   1  -1        501.60        579.21         8.59 o                         
   2   1  -1       3126.04       2971.66        44.29 o                         
   3   1  -1        608.51        672.75         9.34 o                         
   4   1  -1       1491.00       1529.33        20.99 o                         
   5   1  -1        782.58        815.24        11.19 o                         
   6   1  -1          3.93          3.58         0.17 o                         
   7   1  -1        150.98        159.69         2.12 o                         
   8   1  -1         58.28         57.51         0.83 o                         
   9   1  -1        313.16        310.52         4.00 o                         
  10   1  -1         89.93         84.49         1.23 o                         
  11   1  -1        101.08         99.37         1.39 o                         
  12   1  -1         39.88         38.29         0.74 o                         
  13   1  -1        123.88        119.94         2.05 o                         
  14   1  -1        204.83        199.79         3.20 o                         
  15   1  -1         86.95         88.47         1.80 o                         
  16   1  -1         27.75         27.09         0.83 o                         
  17   1  -1          5.40          6.22         0.47 o                         
   1   2  -1        941.48       1053.46        16.19 o                         
   2   2  -1        352.06        385.17         5.00 o                         
   3   2  -1        387.11        375.48         4.60 o                         
   4   2  -1        260.75        273.86         3.24 o                         
   5   2  -1        171.51        192.68         2.72 o                         
   6   2  -1        132.51        126.93         2.66 o                         
   7   2  -1        816.45        807.70        12.21 o                         
   8   2  -1        118.36        122.25         2.03 o                         
   9   2  -1         17.55         18.38         0.38 o                         
  10   2  -1         93.61         86.06         1.23 o                         
  11   2  -1        419.67        407.29         5.60 o                         
  12   2  -1        148.62        149.89         2.24 o                         
  13   2  -1         50.32         49.57         1.04 o                         
  14   2  -1         18.55         17.87         0.65 o                         
  15   2  -1         24.00         23.92         0.68 o                         
  16   2  -1         17.12         19.24         0.72 o                         
  17   2  -1         73.12         75.59         1.68 o                         
   0   3  -1       1305.44       1279.13        30.60 o                         
   1   3  -1         58.02         66.51         1.74 o                         
   2   3  -1        195.23        221.06         2.84 o                         
   3   3  -1         69.53         75.17         0.96 o                         
   4   3  -1        277.07        301.21         3.78 o                         
   5   3  -1         26.59         23.08         0.36 o                         
   6   3  -1        483.19        459.40         9.37 o                         
   7   3  -1          4.96          4.82         0.20 o                         
   8   3  -1        206.12        200.34         2.69 o                         
   9   3  -1         17.93         16.99         0.40 o                         
  10   3  -1        466.43        445.37         6.66 o                         
  11   3  -1         58.41         54.54         0.96 o                         
  12   3  -1         75.13         72.09         1.20 o                         
  13   3  -1         30.24         29.21         0.66 o                         
  14   3  -1        107.37        107.11         1.89 o                         
  15   3  -1          4.48          4.01         0.40 o                         
  16   3  -1         12.28         14.63         0.65 o                         
   1   4  -1        396.28        397.89         5.17 o                         
   2   4  -1        198.92        191.67         2.32 o                         
   3   4  -1        856.29        883.74        11.91 o                         
   4   4  -1         18.57         16.70         0.33 o                         
   5   4  -1        138.53        140.13         1.85 o                         
   6   4  -1         94.73         92.03         1.30 o                         
   7   4  -1        128.07        118.19         1.65 o                         
   8   4  -1         58.22         53.58         0.82 o                         
   9   4  -1         51.39         45.23         0.83 o                         
  10   4  -1         45.54         45.49         0.83 o                         
  11   4  -1         87.67         88.19         1.45 o                         
  12   4  -1         41.82         39.51         0.79 o                         
  13   4  -1         87.39         89.74         1.49 o                         
  14   4  -1         15.64         16.02         0.52 o                         
  15   4  -1         85.95         86.10         1.82 o                         
  16   4  -1         23.12         23.27         1.32 o                         
   0   5  -1         68.48         65.60         1.50 o                         
   1   5  -1         92.57         92.98         1.61 o                         
   2   5  -1          6.84          6.28         0.25 o                         
   3   5  -1         27.10         28.07         0.64 o                         
   4   5  -1         13.18         12.51         0.34 o                         
   5   5  -1        156.56        145.72         2.63 o                         
   6   5  -1         31.14         29.19         0.65 o                         
   7   5  -1         26.55         28.91         0.69 o                         
   8   5  -1          9.34          9.67         0.46 o                         
   9   5  -1        307.94        302.33         5.28 o                         
  10   5  -1         26.14         25.93         0.76 o                         
  11   5  -1         13.41         14.10         0.60 o                         
  12   5  -1          6.65          7.65         0.51 o                         
  13   5  -1        132.56        132.62         2.56 o                         
  14   5  -1         13.38         15.01         0.69 o                         
   1   6  -1        162.11        155.74         2.32 o                         
   2   6  -1        144.81        142.24         2.12 o                         
   3   6  -1        110.44        107.33         1.85 o                         
   4   6  -1         32.40         32.15         0.72 o                         
   5   6  -1         17.07         17.10         0.61 o                         
   6   6  -1        143.15        142.61         2.39 o                         
   7   6  -1          7.51          5.87         0.40 o                         
   8   6  -1         37.46         36.42         0.94 o                         
   9   6  -1          3.83          3.98         0.37 o                         
  10   6  -1         13.53         13.50         0.62 o                         
  11   6  -1          4.57          4.82         0.44 o                         
  12   6  -1         72.93         72.66         1.65 o                         
  13   6  -1         39.62         39.25         1.09 o                         
   0   7  -1         83.24         83.43         3.00 o                         
   1   7  -1         24.20         23.58         0.58 o                         
   2   7  -1         13.63         13.26         0.47 o                         
   3   7  -1          8.36          9.43         0.45 o                         
   4   7  -1         10.41         10.98         0.45 o                         
   5   7  -1         49.16         47.72         1.16 o                         
   6   7  -1         32.24         33.64         0.92 o                         
   7   7  -1          6.26          6.02         0.48 o                         
   8   7  -1         24.14         24.27         0.82 o                         
   9   7  -1         71.68         69.78         1.59 o                         
  10   7  -1         27.54         28.09         0.93 o                         
  11   7  -1         13.45         13.71         0.71 o                         
   1   8  -1         21.44         23.69         0.72 o                         
   2   8  -1         24.65         22.33         0.69 o                         
   3   8  -1         13.28         13.37         0.55 o                         
   4   8  -1          1.92          1.89         0.35 o                         
   5   8  -1         21.30         19.62         0.77 o                         
   6   8  -1          2.74          2.05         0.36 o                         
   7   8  -1         52.09         54.63         2.58 o                         
   8   8  -1          6.77          6.07         0.51 o                         
   2   0   0       2948.38       2596.88        45.64 o                         
   4   0   0       4519.60       4056.81       172.45 o                         
   6   0   0       1373.66       1396.64        23.48 o                         
   8   0   0        269.73        285.80         4.88 o                         
  10   0   0        532.71        515.78        10.22 o                         
  12   0   0         13.86         10.59         0.56 o                         
  14   0   0          6.72          6.73         0.63 o                         
  16   0   0        271.47        270.33         6.87 o                         
  18   0   0         30.14         30.30         2.15 o                         
   1   1   0        195.01        173.43         2.11 o                         
   2   1   0        938.44       1002.46        16.70 o                         
   3   1   0       1714.35       1781.74        24.59 o                         
   4   1   0        733.11        763.82         9.76 o                         
   5   1   0          0.72          0.64         0.08 o                         
   6   1   0        876.63        878.06        10.51 o                         
   7   1   0        463.21        459.31         5.47 o                         
   8   1   0          2.62          2.83         0.13 o                         
   9   1   0        127.05        125.34         2.12 o                         
  10   1   0          0.11         -0.09         0.12 o                         
  11   1   0        123.00        120.16         1.81 o                         
  12   1   0         38.15         37.95         0.82 o                         
  13   1   0        192.64        193.75         3.14 o                         
  14   1   0         19.87         19.02         0.67 o                         
  15   1   0         67.83         67.15         1.68 o                         
  16   1   0         28.16         28.47         0.87 o                         
  17   1   0         33.24         33.44         0.98 o                         
   0   2   0       2107.18       2210.41        37.30 o                         
   1   2   0       4138.55       4046.56        49.31 o                         
   2   2   0       2539.43       2588.96        33.00 o                         
   3   2   0       1220.73       1304.07        15.74 o                         
   4   2   0       6399.62       6079.51        89.72 o                         
   5   2   0       1443.99       1405.69        16.76 o                         
   6   2   0          2.99          2.48         0.13 o                         
   7   2   0         37.49         34.39         0.54 o                         
   8   2   0        119.15        128.82         1.75 o                         
   9   2   0        447.70        461.18         5.95 o                         
  10   2   0          0.28          0.32         0.15 o                         
  11   2   0         68.45         66.59         1.10 o                         
  12   2   0        176.98        172.85         2.55 o                         
  13   2   0         17.03         15.62         0.51 o                         
  14   2   0         56.97         55.58         1.13 o                         
  15   2   0         60.13         60.03         1.59 o                         
  16   2   0          5.67          5.91         0.46 o                         
  17   2   0          0.94          1.50         0.36 o                         
   1   3   0         46.15         58.78         1.13 o                         
   2   3   0       2711.12       2736.84        36.87 o                         
   3   3   0       1850.49       2040.17        35.28 o                         
   4   3   0         74.10         79.95         1.02 o                         
   5   3   0        975.26       1048.32        12.42 o                         
   6   3   0        357.72        382.72         4.58 o                         
   7   3   0          1.24          0.91         0.12 o                         
   8   3   0        293.42        290.95         3.80 o                         
   9   3   0         99.70         94.99         1.58 o                         
  10   3   0          4.80          5.04         0.26 o                         
  11   3   0        106.15        103.20         1.60 o                         
  12   3   0        130.86        129.67         1.99 o                         
  13   3   0         22.15         21.49         0.55 o                         
  14   3   0         15.88         16.05         0.56 o                         
  15   3   0          1.20          1.65         0.28 o                         
  16   3   0         23.00         22.02         0.90 o                         
  17   3   0         10.10         11.06         0.67 o                         
   0   4   0         15.50         16.35         0.61 o                         
   1   4   0        843.79        841.33        10.67 o                         
   2   4   0        154.19        154.89         1.90 o                         
   3   4   0        167.15        176.51         2.17 o                         
   4   4   0        106.21        102.41         2.01 o                         
   5   4   0       1149.66       1163.21        13.76 o                         
   6   4   0         27.31         23.93         0.49 o                         
   7   4   0          1.21          2.14         0.15 o                         
   8   4   0         19.88         15.86         0.39 o                         
   9   4   0        129.02        131.61         1.97 o                         
  10   4   0         30.47         28.79         0.65 o                         
  11   4   0        114.79        115.44         1.79 o                         
  12   4   0          0.01          0.07         0.18 o                         
  13   4   0          3.10          3.15         0.28 o                         
  14   4   0         73.53         73.79         1.42 o                         
  15   4   0         69.46         67.10         1.53 o                         
  16   4   0          5.73          5.01         0.46 o                         
   1   5   0       2187.23       2091.36        28.88 o                         
   2   5   0         73.37         74.47         1.18 o                         
   3   5   0        173.45        187.35         2.71 o                         
   4   5   0         16.81         15.44         0.47 o                         
   5   5   0         24.39         22.19         0.60 o                         
   6   5   0         10.41         10.87         0.42 o                         
   7   5   0        270.04        293.28         5.43 o                         
   8   5   0         40.16         37.57         0.92 o                         
   9   5   0          8.02          6.30         0.41 o                         
  10   5   0          0.16         -0.06         0.24 o                         
  11   5   0         38.27         37.48         0.98 o                         
  12   5   0         10.28          9.83         0.53 o                         
  13   5   0          0.06         -0.02         0.29 o                         
  14   5   0         11.98         13.17         0.67 o                         
   0   6   0        122.33        120.39         5.14 o                         
   1   6   0          2.88          2.45         0.20 o                         
   2   6   0         77.55         81.06         2.91 o                         
   3   6   0          0.39          0.53         0.16 o                         
   4   6   0        200.07        202.56         3.28 o                         
   5   6   0          1.02          0.68         0.19 o                         
   6   6   0        104.24        100.05         1.96 o                         
   7   6   0         36.10         37.18         1.08 o                         
   8   6   0         18.62         17.19         0.64 o                         
   9   6   0          6.30          7.17         0.45 o                         
  10   6   0        109.26        112.84         2.26 o                         
  11   6   0         18.00         17.96         0.87 o                         
  12   6   0          0.70          0.40         0.33 o                         
  13   6   0          0.62          0.39         0.35 o                         
   1   7   0         18.47         18.27         0.49 o                         
   2   7   0        174.85        177.05         2.81 o                         
   3   7   0        409.09        405.55         6.63 o                         
   4   7   0          2.11          2.62         0.36 o                         
   5   7   0         70.29         72.20         1.56 o                         
   6   7   0         30.62         34.51         1.08 o                         
   7   7   0         38.81         38.88         1.04 o                         
   8   7   0         15.03         15.36         0.86 o                         
   9   7   0          0.55          0.24         0.32 o                         
  10   7   0          2.97          3.37         0.41 o                         
  11   7   0          8.42          7.93         0.72 o                         
   0   8   0         35.09         33.12         1.05 o                         
   1   8   0         54.34         55.68         1.05 o                         
   2   8   0          5.10          5.90         0.38 o                         
   3   8   0         35.00         35.40         0.98 o                         
   4   8   0         12.45         13.21         0.63 o                         
   5   8   0         28.31         28.24         1.12 o                         
   6   8   0         67.57         66.58         1.55 o                         
   7   8   0          5.06          5.49         0.48 o                         
   8   8   0          0.03         -0.33         0.33 o                         
   2   0   1        923.49        991.19        27.90 o                         
   4   0   1        407.70        440.73         7.27 o                         
   6   0   1        309.56        310.91        17.60 o                         
   8   0   1       1116.33       1085.64        17.90 o                         
  10   0   1        284.22        280.47         5.64 o                         
  12   0   1        381.31        365.45         9.02 o                         
  14   0   1        154.30        143.54         3.76 o                         
  16   0   1        159.49        161.06         4.39 o                         
  18   0   1          9.53         10.19         0.96 o                         
   0   1   1       4132.19       3661.13        71.88 o                         
   1   1   1        498.27        553.36         8.14 o                         
   2   1   1       3113.13       2940.18        40.69 o                         
   3   1   1        618.78        675.39         8.03 o                         
   4   1   1       1477.24       1501.00        17.10 o                         
   5   1   1        774.87        799.16         9.47 o                         
   6   1   1          3.56          3.08         0.10 o                         
   7   1   1        149.66        161.51         2.09 o                         
   8   1   1         57.40         55.75         0.76 o                         
   9   1   1        312.28        303.61         4.00 o                         
  10   1   1         92.36         87.32         1.33 o                         
  11   1   1         96.40         94.17         1.67 o                         
  12   1   1         40.43         35.92         1.04 o                         
  13   1   1        125.31        120.73         2.30 o                         
  14   1   1        201.13        190.17         3.55 o                         
  15   1   1         83.31         85.48         1.80 o                         
  16   1   1         28.23         27.74         0.85 o                         
  17   1   1          5.43          4.70         0.43 o                         
   1   2   1        941.82       1001.26        14.06 o                         
   2   2   1        371.52        399.97         4.40 o                         
   3   2   1        419.84        399.94         6.01 o                         
   4   2   1        259.24        267.83         3.24 o                         
   5   2   1        175.18        196.87         2.37 o                         
   6   2   1        129.32        120.42         1.52 o                         
   7   2   1        813.81        797.28         9.50 o                         
   8   2   1        120.62        121.58         1.66 o                         
   9   2   1         16.91         17.69         0.42 o                         
  10   2   1         92.24         83.70         1.33 o                         
  11   2   1        412.63        391.71         6.24 o                         
  12   2   1        151.21        148.96         2.25 o                         
  13   2   1         54.00         54.07         1.06 o                         
  14   2   1         19.06         18.02         0.58 o                         
  15   2   1         23.92         22.04         0.76 o                         
  16   2   1         16.63         17.46         0.70 o                         
  17   2   1         73.52         76.58         1.68 o                         
   0   3   1       1284.93       1281.24        26.08 o                         
   1   3   1         58.13         65.80         1.01 o                         
   2   3   1        201.47        222.26         2.67 o                         
   3   3   1         69.65         75.52         0.96 o                         
   4   3   1        300.81        330.02         3.79 o                         
   5   3   1         26.83         23.74         0.43 o                         
   6   3   1        472.51        470.37         5.55 o                         
   7   3   1          4.71          4.24         0.17 o                         
   8   3   1        209.77        205.06         2.90 o                         
   9   3   1         17.74         15.90         0.41 o                         
  10   3   1        453.71        434.02         6.13 o                         
  11   3   1         58.02         55.79         0.97 o                         
  12   3   1         74.75         70.42         1.20 o                         
  13   3   1         30.11         28.97         0.65 o                         
  14   3   1        107.97        105.77         1.89 o                         
  15   3   1          4.40          4.81         0.38 o                         
  16   3   1         11.82         13.39         0.57 o                         
   1   4   1        413.03        410.40         5.52 o                         
   2   4   1        199.72        188.46         3.05 o                         
   3   4   1        845.85        857.67        10.30 o                         
   4   4   1         17.19         15.49         0.34 o                         
   5   4   1        137.71        137.66         1.74 o                         
   6   4   1         95.93         92.84         1.30 o                         
   7   4   1        129.65        121.14         1.79 o                         
   8   4   1         56.05         51.16         0.89 o                         
   9   4   1         54.22         48.41         0.83 o                         
  10   4   1         46.82         45.92         0.83 o                         
  11   4   1         89.90         91.47         1.60 o                         
  12   4   1         40.99         38.40         1.17 o                         
  13   4   1         86.80         88.67         1.63 o                         
  14   4   1         15.83         15.68         0.65 o                         
  15   4   1         84.77         82.50         2.20 o                         
  16   4   1         22.43         22.70         0.87 o                         
   0   5   1         69.52         66.46         1.50 o                         
   1   5   1         98.82         98.44         1.59 o                         
   2   5   1          6.34          6.30         0.28 o                         
   3   5   1         30.02         33.01         0.62 o                         
   4   5   1         12.58         12.75         0.36 o                         
   5   5   1        159.08        144.81         4.15 o                         
   6   5   1         29.91         27.95         0.73 o                         
   7   5   1         26.44         27.80         0.83 o                         
   8   5   1          9.46          9.72         0.47 o                         
   9   5   1        304.82        296.54         5.20 o                         
  10   5   1         25.22         24.29         0.66 o                         
  11   5   1         13.49         13.39         0.51 o                         
  12   5   1          6.41          7.52         0.41 o                         
  13   5   1        129.02        127.94         2.27 o                         
  14   5   1         12.81         13.63         0.66 o                         
   1   6   1        162.32        156.39         2.33 o                         
   2   6   1        145.17        139.71         2.12 o                         
   3   6   1        110.16        109.60         1.78 o                         
   4   6   1         31.81         30.58         0.64 o                         
   5   6   1         17.26         17.89         0.68 o                         
   6   6   1        144.68        140.24         2.67 o                         
   7   6   1          7.33          5.42         0.39 o                         
   8   6   1         35.69         34.19         0.94 o                         
   9   6   1          4.07          5.39         0.43 o                         
  10   6   1         13.83         14.20         0.62 o                         
  11   6   1          4.81          4.43         0.43 o                         
  12   6   1         72.53         72.67         1.65 o                         
  13   6   1         40.01         37.70         1.11 o                         
   0   7   1         83.99         79.56         3.68 o                         
   1   7   1         26.12         25.65         0.59 o                         
   2   7   1         13.82         13.12         0.48 o                         
   3   7   1          9.21          9.52         0.49 o                         
   4   7   1         11.87         12.11         0.63 o                         
   5   7   1         49.06         46.90         1.15 o                         
   6   7   1         32.35         31.97         0.91 o                         
   7   7   1          6.19          5.85         0.43 o                         
   8   7   1         23.92         24.92         0.83 o                         
   9   7   1         69.92         70.80         1.61 o                         
  10   7   1         27.47         27.33         0.92 o                         
  11   7   1         14.30         13.82         0.69 o                         
   1   8   1         20.90         21.52         0.60 o                         
   2   8   1         24.00         22.50         1.13 o                         
   3   8   1         14.52         14.83         0.65 o                         
   4   8   1          2.13          1.91         0.36 o                         
   5   8   1         21.93         20.44         0.77 o                         
   6   8   1          2.61          2.46         0.39 o                         
   7   8   1         51.15         54.91         2.93 o                         
   8   8   1          7.47          7.26         0.54 o                         
   0   0   2       6325.05       5720.52       139.77 o                         
   2   0   2       1860.31       1856.26        31.02 o                         
   4   0   2        127.55        126.92         2.17 o                         
   6   0   2       1651.37       1728.86        58.68 o                         
   8   0   2        234.83        240.81         4.74 o                         
  10   0   2        422.29        426.19         8.19 o                         
  12   0   2          3.16          2.87         0.41 o                         
  14   0   2        289.39        266.65        13.35 o                         
  16   0   2         81.76         83.98         5.88 o                         
   1   1   2       3606.78       3485.82        51.81 o                         
   2   1   2       1470.33       1545.51        23.26 o                         
   3   1   2       6722.70       6272.66        79.04 o                         
   4   1   2        553.40        565.56         6.27 o                         
   5   1   2         50.35         55.61         0.68 o                         
   6   1   2        355.82        361.86         4.32 o                         
   7   1   2       1043.05       1070.17        11.85 o                         
   8   1   2         77.37         78.41         0.96 o                         
   9   1   2        143.46        139.76         1.76 o                         
  10   1   2         25.27         24.90         0.57 o                         
  11   1   2        143.10        139.34         2.58 o                         
  12   1   2        241.04        236.12         4.09 o                         
  13   1   2         94.35         92.94         1.91 o                         
  14   1   2         23.27         21.60         0.71 o                         
  15   1   2          0.38          0.43         0.29 o                         
  16   1   2          0.53          1.02         0.33 o                         
  17   1   2         18.51         18.69         0.75 o                         
   0   2   2          5.00          4.62         0.30 o                         
   1   2   2       1205.67       1224.93        13.05 o                         
   2   2   2        127.55        128.86         1.34 o                         
   3   2   2        216.73        233.11         2.51 o                         
   4   2   2        335.66        367.55         3.93 o                         
   5   2   2        656.16        648.08         7.28 o                         
   6   2   2        227.78        231.13         2.61 o                         
   7   2   2        141.94        145.23         1.80 o                         
   8   2   2         11.07         11.62         0.28 o                         
   9   2   2        531.28        526.78         7.24 o                         
  10   2   2        279.23        283.63         3.96 o                         
  11   2   2         33.86         31.83         0.65 o                         
  12   2   2         49.78         46.62         0.95 o                         
  13   2   2         20.37         19.05         0.58 o                         
  14   2   2         54.63         53.05         1.24 o                         
  15   2   2         90.97         89.77         1.86 o                         
  16   2   2          0.29          0.73         0.31 o                         
  17   2   2         11.43         11.61         0.64 o                         
   1   3   2        303.62        330.24         3.99 o                         
   2   3   2       1969.71       1943.73        20.80 o                         
   3   3   2        243.85        274.59         3.69 o                         
   4   3   2        574.99        581.06         6.94 o                         
   5   3   2        245.98        271.60         3.28 o                         
   6   3   2        573.23        596.34         7.68 o                         
   7   3   2        102.14        108.70         1.97 o                         
   8   3   2        782.29        793.16        10.72 o                         
   9   3   2         31.66         32.15         0.70 o                         
  10   3   2         51.19         48.86         0.86 o                         
  11   3   2         63.95         62.10         1.15 o                         
  12   3   2        145.96        151.02         2.37 o                         
  13   3   2         13.94         12.80         0.49 o                         
  14   3   2         37.33         37.61         0.90 o                         
  15   3   2         27.56         26.52         0.76 o                         
  16   3   2         58.81         59.32         1.40 o                         
   0   4   2        808.28        829.19        13.69 o                         
   1   4   2        280.87        272.09         4.03 o                         
   2   4   2         26.06         27.02         0.49 o                         
   3   4   2         43.87         43.57         0.69 o                         
   4   4   2        310.36        327.12         4.58 o                         
   5   4   2        496.38        487.47         6.19 o                         
   6   4   2        104.30        112.10         1.83 o                         
   7   4   2         14.70         14.36         0.42 o                         
   8   4   2         32.17         34.51         0.75 o                         
   9   4   2         50.88         51.72         1.69 o                         
  10   4   2         76.18         78.02         1.42 o                         
  11   4   2        168.69        168.13         2.77 o                         
  12   4   2          4.10          4.22         0.32 o                         
  13   4   2         84.51         81.75         1.53 o                         
  14   4   2          2.24          2.62         0.36 o                         
  15   4   2          7.91          8.21         0.54 o                         
   1   5   2        382.43        381.50         6.05 o                         
   2   5   2        294.61        293.14         4.16 o                         
   3   5   2        154.69        149.49         2.00 o                         
   4   5   2         41.01         42.43         0.74 o                         
   5   5   2         38.47         36.12         0.75 o                         
   6   5   2         33.73         33.86         0.72 o                         
   7   5   2        292.74        276.27         5.23 o                         
   8   5   2        155.46        163.02         2.66 o                         
   9   5   2         20.31         23.49         0.63 o                         
  10   5   2          0.79          1.04         0.23 o                         
  11   5   2         70.44         70.02         1.32 o                         
  12   5   2         27.89         27.99         0.76 o                         
  13   5   2         45.83         47.47         1.05 o                         
  14   5   2         11.28         11.31         0.54 o                         
   0   6   2        368.52        372.53         7.43 o                         
   1   6   2         25.11         23.09         0.53 o                         
   2   6   2         82.75         81.25         1.23 o                         
   3   6   2         39.49         35.66         0.77 o                         
   4   6   2        350.88        361.23         5.55 o                         
   5   6   2         15.88         16.65         0.58 o                         
   6   6   2        112.80        119.60         2.61 o                         
   7   6   2          4.11          3.22         0.33 o                         
   8   6   2         25.17         27.05         0.81 o                         
   9   6   2          4.19          4.18         0.39 o                         
  10   6   2         77.85         76.95         1.69 o                         
  11   6   2         14.45         15.10         0.79 o                         
  12   6   2          4.74          4.63         0.46 o                         
  13   6   2         21.58         22.81         0.88 o                         
   1   7   2         33.82         32.20         0.69 o                         
   2   7   2         18.58         20.98         0.55 o                         
   3   7   2         95.63         95.30         1.69 o                         
   4   7   2          0.49          0.42         0.26 o                         
   5   7   2         32.71         35.56         0.96 o                         
   6   7   2          1.79          2.25         0.34 o                         
   7   7   2         61.64         59.58         1.37 o                         
   8   7   2         29.28         29.26         0.90 o                         
   9   7   2         41.13         42.70         1.14 o                         
  10   7   2         20.15         20.17         0.80 o                         
  11   7   2         57.90         52.25         1.52 o                         
   0   8   2         63.25         60.99         1.59 o                         
   1   8   2         68.54         69.85         1.25 o                         
   2   8   2          2.16          1.79         0.30 o                         
   3   8   2         11.30         11.60         0.63 o                         
   4   8   2         30.81         28.59         0.87 o                         
   5   8   2         94.20        101.60         2.62 o                         
   6   8   2         31.30         31.49         0.98 o                         
   7   8   2         17.82         17.93         0.78 o                         
   2   0   3       6932.37       6347.60       106.78 o                         
   4   0   3       2073.07       2212.79        42.51 o                         
   6   0   3         68.49         57.27         1.07 o                         
   8   0   3        615.48        609.04        10.06 o                         
  10   0   3        436.05        423.17         8.22 o                         
  12   0   3         33.42         36.55         1.35 o                         
  14   0   3         71.34         67.83         2.13 o                         
  16   0   3        119.56        121.70         3.46 o                         
   0   1   3        417.32        411.47         5.55 o                         
   1   1   3        430.25        452.94         4.54 o                         
   2   1   3         33.07         30.25         0.45 o                         
   3   1   3        420.49        444.35         5.05 o                         
   4   1   3        745.58        788.26         8.84 o                         
   5   1   3       1204.57       1216.30        13.50 o                         
   6   1   3         59.15         55.50         0.72 o                         
   7   1   3        284.64        285.58         3.65 o                         
   8   1   3         62.62         60.41         0.86 o                         
   9   1   3        263.39        257.15         3.52 o                         
  10   1   3         66.28         65.01         1.06 o                         
  11   1   3        211.03        200.00         4.43 o                         
  12   1   3         15.24         15.34         0.56 o                         
  13   1   3        156.80        158.06         2.93 o                         
  14   1   3         27.21         27.21         0.80 o                         
  15   1   3         78.24         76.12         1.63 o                         
  16   1   3         21.59         21.44         0.77 o                         
  17   1   3          6.67          5.58         0.49 o                         
   1   2   3        922.12        979.23         9.60 o                         
   2   2   3        347.17        387.29         3.89 o                         
   3   2   3        517.11        535.42         5.56 o                         
   4   2   3         72.62         66.29         0.87 o                         
   5   2   3        159.85        164.42         2.01 o                         
   6   2   3        876.20        928.46        10.20 o                         
   7   2   3        451.83        439.62         5.29 o                         
   8   2   3        323.50        321.21         4.37 o                         
   9   2   3          2.89          3.23         0.26 o                         
  10   2   3         44.63         41.17         0.70 o                         
  11   2   3        116.22        113.73         1.75 o                         
  12   2   3        103.12        102.25         2.05 o                         
  13   2   3         51.93         51.44         1.17 o                         
  14   2   3          0.86          0.78         0.27 o                         
  15   2   3         18.09         17.50         0.75 o                         
  16   2   3          5.71          6.32         0.47 o                         
  17   2   3         55.61         57.97         1.42 o                         
   0   3   3       1286.77       1252.73        18.62 o                         
   1   3   3          5.06          5.74         0.16 o                         
   2   3   3          7.96          8.65         0.16 o                         
   3   3   3         34.65         36.78         0.44 o                         
   4   3   3        751.65        756.46         7.92 o                         
   5   3   3        146.91        148.46         1.84 o                         
   6   3   3         51.66         46.05         0.66 o                         
   7   3   3        598.36        597.87         7.39 o                         
   8   3   3        230.88        222.63         3.22 o                         
   9   3   3        185.45        186.89         2.73 o                         
  10   3   3        102.72        104.83         1.60 o                         
  11   3   3         76.67         75.05         1.26 o                         
  12   3   3         12.84         11.27         0.42 o                         
  13   3   3         11.35         11.64         0.47 o                         
  14   3   3        114.11        113.29         2.03 o                         
  15   3   3          2.41          2.64         0.36 o                         
  16   3   3         16.95         18.87         0.75 o                         
   1   4   3        164.16        174.78         2.30 o                         
   2   4   3        126.72        116.83         1.50 o                         
   3   4   3        334.53        334.10         4.09 o                         
   4   4   3        121.36        112.77         1.58 o                         
   5   4   3         67.33         62.81         1.00 o                         
   6   4   3        150.39        143.16         2.07 o                         
   7   4   3        125.68        132.41         2.24 o                         
   8   4   3         33.93         32.59         0.71 o                         
   9   4   3         15.36         15.19         0.98 o                         
  10   4   3         37.08         37.40         0.85 o                         
  11   4   3         79.71         80.08         1.49 o                         
  12   4   3         80.77         78.17         1.46 o                         
  13   4   3         28.04         29.50         0.78 o                         
  14   4   3          9.06          8.67         0.53 o                         
  15   4   3          9.23          8.62         0.53 o                         
   0   5   3         86.20         84.00         4.28 o                         
   1   5   3        359.30        360.33         5.03 o                         
   2   5   3         12.60         12.31         0.33 o                         
   3   5   3        547.44        528.93         6.79 o                         
   4   5   3         41.00         39.86         0.71 o                         
   5   5   3         33.15         34.66         0.68 o                         
   6   5   3         34.12         33.87         0.72 o                         
   7   5   3         10.89         11.83         0.42 o                         
   8   5   3          5.57          5.60         0.38 o                         
   9   5   3        194.66        188.99         3.76 o                         
  10   5   3         27.31         27.78         0.73 o                         
  11   5   3         31.77         34.27         0.84 o                         
  12   5   3         14.23         14.51         0.56 o                         
  13   5   3          2.61          2.78         0.35 o                         
  14   5   3          9.27          9.98         0.59 o                         
   1   6   3         15.02         16.15         0.43 o                         
   2   6   3        115.16        113.36         1.62 o                         
   3   6   3          4.02          3.82         0.25 o                         
   4   6   3         63.26         62.82         1.16 o                         
   5   6   3         19.79         17.47         0.63 o                         
   6   6   3        139.27        143.03         2.70 o                         
   7   6   3          1.96          2.33         0.34 o                         
   8   6   3         57.43         56.12         1.27 o                         
   9   6   3          2.31          2.73         0.35 o                         
  10   6   3          7.26          7.01         0.49 o                         
  11   6   3          5.74          6.84         0.51 o                         
  12   6   3         85.92         85.17         1.88 o                         
   0   7   3         99.28        101.47         2.30 o                         
   1   7   3         50.29         48.97         0.86 o                         
   2   7   3          1.89          1.67         0.23 o                         
   3   7   3         22.21         21.36         0.63 o                         
   4   7   3         40.17         40.98         1.05 o                         
   5   7   3         99.30         96.62         2.16 o                         
   6   7   3         17.71         16.97         0.69 o                         
   7   7   3         70.17         70.12         1.58 o                         
   8   7   3         19.79         19.46         0.77 o                         
   9   7   3          4.61          4.65         0.59 o                         
  10   7   3         11.56         11.83         1.34 o                         
   1   8   3         31.51         32.15         0.74 o                         
   2   8   3          1.09          0.77         0.25 o                         
   3   8   3         52.13         54.88         1.49 o                         
   4   8   3          5.29          4.80         0.44 o                         
   5   8   3         25.15         26.51         0.88 o                         
   6   8   3         10.92         10.95         0.61 o                         
   7   8   3         20.63         21.45         0.84 o                         
   0   0   4       6262.17       5893.41       154.54 o                         
   2   0   4        434.35        465.17         9.03 o                         
   4   0   4       1079.15       1070.82        23.49 o                         
   6   0   4       1990.13       1950.85        41.33 o                         
   8   0   4        123.50        125.32         2.55 o                         
  10   0   4        970.54        940.99        17.77 o                         
  12   0   4         21.67         20.23         0.93 o                         
  14   0   4        114.48        105.33         3.83 o                         
  16   0   4          1.67          2.65         0.73 o                         
   1   1   4        239.17        243.28         2.42 o                         
   2   1   4         77.78         83.01         1.00 o                         
   3   1   4        683.43        714.07         8.43 o                         
   4   1   4       1673.23       1756.82        20.85 o                         
   5   1   4         37.27         36.49         0.50 o                         
   6   1   4       1087.90       1110.13        13.12 o                         
   7   1   4        351.11        366.86         4.31 o                         
   8   1   4         61.38         63.22         0.94 o                         
   9   1   4         72.03         72.77         1.05 o                         
  10   1   4        119.59        109.60         1.52 o                         
  11   1   4        109.86        109.82         1.84 o                         
  12   1   4        231.51        226.45         3.55 o                         
  13   1   4        106.74        107.32         2.12 o                         
  14   1   4          6.35          5.60         0.41 o                         
  15   1   4         25.78         23.84         0.79 o                         
  16   1   4         27.76         27.31         1.23 o                         
  17   1   4         54.44         54.28         1.35 o                         
   0   2   4        237.47        247.88         3.42 o                         
   1   2   4       1129.42       1143.08        11.16 o                         
   2   2   4        568.26        597.68         6.72 o                         
   3   2   4        220.15        238.21         2.69 o                         
   4   2   4        511.21        528.69         6.19 o                         
   5   2   4        499.89        485.63         5.44 o                         
   6   2   4        547.47        537.08         6.84 o                         
   7   2   4        480.59        466.79         5.56 o                         
   8   2   4         85.56         85.59         1.14 o                         
   9   2   4        897.29        902.86        10.69 o                         
  10   2   4        140.56        140.30         2.08 o                         
  11   2   4         31.10         29.08         0.61 o                         
  12   2   4          2.00          1.75         0.28 o                         
  13   2   4         47.75         44.63         1.09 o                         
  14   2   4         23.35         24.04         0.78 o                         
  15   2   4         40.33         42.14         1.10 o                         
  16   2   4          3.05          3.03         0.40 o                         
   1   3   4         28.89         31.97         0.43 o                         
   2   3   4        852.46        833.17         8.37 o                         
   3   3   4        137.60        129.71         1.38 o                         
   4   3   4         48.94         48.11         0.63 o                         
   5   3   4          1.28          1.93         0.16 o                         
   6   3   4         63.50         57.74         0.77 o                         
   7   3   4         53.06         51.30         0.73 o                         
   8   3   4       1006.40       1027.08        12.93 o                         
   9   3   4          1.08          1.05         0.16 o                         
  10   3   4         92.52         89.67         1.31 o                         
  11   3   4         11.02         10.01         0.38 o                         
  12   3   4        143.79        140.47         2.15 o                         
  13   3   4          0.47          0.70         0.26 o                         
  14   3   4          0.93          0.84         0.28 o                         
  15   3   4          2.81          3.57         0.54 o                         
  16   3   4         30.67         32.31         0.96 o                         
   0   4   4         66.79         60.52         1.04 o                         
   1   4   4        277.58        286.49         3.10 o                         
   2   4   4          7.22          7.05         0.19 o                         
   3   4   4         32.74         29.19         0.41 o                         
   4   4   4         46.97         43.93         0.69 o                         
   5   4   4       1450.88       1456.06        18.30 o                         
   6   4   4         27.07         25.12         0.49 o                         
   7   4   4         62.62         64.12         1.06 o                         
   8   4   4         22.92         21.20         0.56 o                         
   9   4   4         52.72         50.06         0.97 o                         
  10   4   4         24.01         22.87         0.63 o                         
  11   4   4        225.15        228.90         4.68 o                         
  12   4   4          0.29          0.19         0.23 o                         
  13   4   4         54.88         56.00         1.20 o                         
  14   4   4         34.11         35.93         1.61 o                         
  15   4   4         29.18         29.89         1.08 o                         
   1   5   4        126.18        126.97         1.64 o                         
   2   5   4         23.14         19.21         0.38 o                         
   3   5   4        249.78        244.72         3.22 o                         
   4   5   4         25.62         26.85         0.55 o                         
   5   5   4         55.80         54.35         0.93 o                         
   6   5   4         15.30         15.02         0.46 o                         
   7   5   4        335.60        328.22         5.17 o                         
   8   5   4         28.25         27.84         0.69 o                         
   9   5   4         95.21        102.25         2.00 o                         
  10   5   4          1.45          2.04         0.28 o                         
  11   5   4        151.57        153.80         2.61 o                         
  12   5   4         16.39         16.35         0.66 o                         
  13   5   4         13.84         13.82         0.57 o                         
  14   5   4          4.05          4.20         0.49 o                         
   0   6   4        160.21        160.00         3.39 o                         
   1   6   4         40.76         40.34         0.71 o                         
   2   6   4         27.83         28.01         0.61 o                         
   3   6   4         95.48         88.48         1.44 o                         
   4   6   4        137.91        135.16         2.25 o                         
   5   6   4         42.94         39.33         0.97 o                         
   6   6   4         68.27         66.77         1.47 o                         
   7   6   4         59.94         61.91         1.39 o                         
   8   6   4         19.16         18.41         0.68 o                         
   9   6   4         36.50         40.51         1.28 o                         
  10   6   4         79.84         79.49         1.74 o                         
  11   6   4         15.69         15.73         0.70 o                         
  12   6   4          1.00          0.54         0.50 o                         
   1   7   4         10.48          9.88         0.48 o                         
   2   7   4         80.17         81.68         1.37 o                         
   3   7   4        101.08         99.68         1.77 o                         
   4   7   4          5.97          6.21         0.45 o                         
   5   7   4         15.28         15.85         0.65 o                         
   6   7   4          4.49          5.11         0.43 o                         
   7   7   4        105.72        106.97         2.20 o                         
   8   7   4         93.20         93.79         1.99 o                         
   9   7   4         20.52         19.14         0.80 o                         
  10   7   4         23.84         25.07         0.90 o                         
   0   8   4         47.67         47.52         1.34 o                         
   1   8   4         13.18         14.21         0.57 o                         
   2   8   4          1.39          1.26         0.26 o                         
   3   8   4          3.99          3.92         0.41 o                         
   4   8   4         14.84         14.61         0.67 o                         
   5   8   4          4.72          4.57         0.44 o                         
   6   8   4          1.58          1.15         0.37 o                         
   2   0   5       2168.36       2251.99        37.91 o                         
   4   0   5       3225.23       3402.38        69.88 o                         
   6   0   5        301.65        323.55         5.34 o                         
   8   0   5        577.70        564.18        12.28 o                         
  10   0   5        415.42        386.23         7.74 o                         
  12   0   5        321.76        301.16         7.26 o                         
  14   0   5         24.47         26.13         1.78 o                         
  16   0   5         96.93        100.86         2.87 o                         
   0   1   5         98.86         96.75         1.49 o                         
   1   1   5        287.69        298.18         3.00 o                         
   2   1   5        104.27        113.32         1.40 o                         
   3   1   5        247.81        274.11         3.27 o                         
   4   1   5        367.03        375.45         4.50 o                         
   5   1   5        513.71        524.12         6.75 o                         
   6   1   5         19.03         15.16         0.29 o                         
   7   1   5         32.62         35.64         0.53 o                         
   8   1   5         66.88         61.29         0.99 o                         
   9   1   5        179.73        183.08         2.39 o                         
  10   1   5         94.92         92.19         1.41 o                         
  11   1   5         72.49         74.74         1.39 o                         
  12   1   5         13.93         13.75         0.48 o                         
  13   1   5         89.54         87.30         1.81 o                         
  14   1   5         29.71         30.14         0.86 o                         
  15   1   5         27.55         28.28         0.88 o                         
  16   1   5          4.39          5.47         0.67 o                         
   1   2   5        457.09        465.83         4.68 o                         
   2   2   5        166.25        166.05         1.88 o                         
   3   2   5        273.03        254.82         2.87 o                         
   4   2   5        120.61        120.18         1.45 o                         
   5   2   5         94.26         92.49         1.13 o                         
   6   2   5        621.58        640.50        10.68 o                         
   7   2   5        381.51        406.76         5.16 o                         
   8   2   5        823.03        820.18        10.27 o                         
   9   2   5         35.17         33.39         0.58 o                         
  10   2   5         21.66         21.00         0.48 o                         
  11   2   5        121.65        121.08         2.26 o                         
  12   2   5        100.20        102.34         1.72 o                         
  13   2   5         52.59         53.70         1.20 o                         
  14   2   5          4.26          4.02         0.38 o                         
  15   2   5         16.28         16.40         0.67 o                         
  16   2   5          9.42          9.32         0.54 o                         
   0   3   5        710.13        737.35        10.13 o                         
   1   3   5          4.70          4.62         0.17 o                         
   2   3   5         36.61         37.71         0.52 o                         
   3   3   5          4.68          4.63         0.16 o                         
   4   3   5        390.75        397.19         4.48 o                         
   5   3   5        169.52        178.83         2.09 o                         
   6   3   5        181.54        182.86         2.23 o                         
   7   3   5        573.59        596.89         7.07 o                         
   8   3   5        160.64        160.17         2.03 o                         
   9   3   5        173.20        171.33         2.34 o                         
  10   3   5        116.47        115.62         1.65 o                         
  11   3   5         17.38         16.81         0.48 o                         
  12   3   5          6.51          6.17         0.35 o                         
  13   3   5          6.15          5.84         0.43 o                         
  14   3   5         70.48         71.37         1.56 o                         
  15   3   5          0.08          0.05         0.29 o                         
   1   4   5         54.97         53.33         0.67 o                         
   2   4   5         75.18         79.87         0.95 o                         
   3   4   5        275.08        272.94         3.12 o                         
   4   4   5         81.58         79.28         1.08 o                         
   5   4   5         56.96         59.07         0.91 o                         
   6   4   5         99.62        100.51         1.44 o                         
   7   4   5        119.67        117.34         1.62 o                         
   8   4   5         15.21         14.64         0.44 o                         
   9   4   5         88.48         89.60         1.43 o                         
  10   4   5         35.36         36.76         0.84 o                         
  11   4   5         73.84         74.25         1.42 o                         
  12   4   5         44.80         44.97         1.02 o                         
  13   4   5         40.40         42.30         1.26 o                         
  14   4   5          6.00          6.88         0.56 o                         
   0   5   5         88.66         85.98         1.85 o                         
   1   5   5        202.45        206.37         2.30 o                         
   2   5   5          1.81          1.74         0.15 o                         
   3   5   5        420.03        410.20         4.93 o                         
   4   5   5         31.39         31.73         0.58 o                         
   5   5   5        248.86        241.61         3.35 o                         
   6   5   5         14.76         14.85         0.44 o                         
   7   5   5          6.27          6.37         0.34 o                         
   8   5   5          9.79         10.19         0.42 o                         
   9   5   5        159.42        166.71         2.77 o                         
  10   5   5         11.90         12.49         0.53 o                         
  11   5   5         89.11         93.91         1.70 o                         
  12   5   5          1.68          1.47         0.43 o                         
  13   5   5         26.22         24.55         0.76 o                         
   1   6   5         11.27         11.33         0.39 o                         
   2   6   5        112.01        111.95         1.73 o                         
   3   6   5         29.81         31.95         0.66 o                         
   4   6   5         29.61         29.78         0.73 o                         
   5   6   5         13.16         13.60         0.58 o                         
   6   6   5         87.56         86.97         1.78 o                         
   7   6   5         13.36         15.04         0.72 o                         
   8   6   5         29.66         31.04         0.90 o                         
   9   6   5          2.21          2.23         0.39 o                         
  10   6   5         12.28         12.19         0.62 o                         
  11   6   5          4.16          4.13         0.45 o                         
   0   7   5         51.74         54.37         1.42 o                         
   1   7   5         39.95         37.99         0.79 o                         
   2   7   5          5.29          4.48         0.31 o                         
   3   7   5          8.24          8.17         0.41 o                         
   4   7   5         15.01         16.34         0.72 o                         
   5   7   5         64.53         64.97         1.48 o                         
   6   7   5         18.19         18.02         1.25 o                         
   7   7   5        107.51        109.10         2.24 o                         
   8   7   5         15.59         16.34         0.72 o                         
   9   7   5         56.53         54.42         1.36 o                         
   1   8   5         24.46         26.88         0.71 o                         
   2   8   5         16.29         15.76         0.66 o                         
   3   8   5         29.39         31.16         0.94 o                         
   4   8   5          3.55          3.49         0.43 o                         
   5   8   5         16.10         16.95         0.74 o                         
   0   0   6       1652.90       1667.06        39.40 o                         
   2   0   6        107.53        123.81         2.18 o                         
   4   0   6        314.66        305.02         4.91 o                         
   6   0   6        474.20        491.89         8.46 o                         
   8   0   6        190.44        183.68         3.19 o                         
  10   0   6        104.31        103.24         2.29 o                         
  12   0   6          8.40          8.17         0.63 o                         
  14   0   6         89.82         89.84         3.60 o                         
  16   0   6         59.28         63.41         2.10 o                         
   1   1   6        602.99        584.40         6.21 o                         
   2   1   6        660.21        688.58         8.05 o                         
   3   1   6       1456.42       1419.11        16.78 o                         
   4   1   6        249.35        263.24         3.22 o                         
   5   1   6         41.08         39.65         0.61 o                         
   6   1   6        141.64        144.92         1.83 o                         
   7   1   6        451.46        399.97         5.46 o                         
   8   1   6        158.59        149.04         2.17 o                         
   9   1   6         66.93         63.97         0.96 o                         
  10   1   6         65.97         61.70         1.01 o                         
  11   1   6        105.36         99.54         1.71 o                         
  12   1   6         87.14         86.32         1.55 o                         
  13   1   6         57.77         57.89         1.31 o                         
  14   1   6         11.44         11.51         0.57 o                         
  15   1   6          6.65          7.59         0.49 o                         
  16   1   6          0.84          1.54         0.34 o                         
   0   2   6        180.98        178.17         2.69 o                         
   1   2   6        408.88        395.66         4.16 o                         
   2   2   6         46.84         48.82         0.63 o                         
   3   2   6         91.25         81.47         1.06 o                         
   4   2   6        194.49        202.28         2.61 o                         
   5   2   6        461.90        456.03         5.80 o                         
   6   2   6         51.94         52.00         0.81 o                         
   7   2   6        146.92        148.38         2.00 o                         
   8   2   6         15.76         14.38         0.38 o                         
   9   2   6        154.30        151.82         2.09 o                         
  10   2   6         82.82         86.32         1.35 o                         
  11   2   6         32.13         31.85         0.74 o                         
  12   2   6          3.85          4.64         0.32 o                         
  13   2   6         11.54         11.13         0.46 o                         
  14   2   6         29.50         30.88         0.90 o                         
  15   2   6         60.18         62.94         1.46 o                         
   1   3   6         94.75         92.54         1.07 o                         
   2   3   6        812.59        801.20         8.43 o                         
   3   3   6          1.89          1.65         0.12 o                         
   4   3   6        215.02        206.12         2.40 o                         
   5   3   6         68.62         65.66         0.85 o                         
   6   3   6        467.83        457.26         6.96 o                         
   7   3   6         63.33         63.62         0.91 o                         
   8   3   6        234.77        228.60         3.28 o                         
   9   3   6         15.09         14.17         0.41 o                         
  10   3   6         11.30         11.05         0.40 o                         
  11   3   6         23.66         24.19         0.58 o                         
  12   3   6         89.69         90.39         1.62 o                         
  13   3   6          0.01          0.14         0.27 o                         
  14   3   6         25.19         26.61         1.00 o                         
  15   3   6         16.50         16.77         0.85 o                         
   0   4   6        364.46        354.16         4.90 o                         
   1   4   6        193.67        186.90         2.07 o                         
   2   4   6         15.63         14.33         0.30 o                         
   3   4   6        149.33        141.72         1.68 o                         
   4   4   6        214.12        213.93         2.62 o                         
   5   4   6        131.53        137.26         1.92 o                         
   6   4   6         40.39         40.46         0.70 o                         
   7   4   6         29.65         30.97         0.60 o                         
   8   4   6         17.22         16.86         0.48 o                         
   9   4   6        125.49        127.31         1.95 o                         
  10   4   6         47.72         47.96         0.90 o                         
  11   4   6         67.12         71.84         1.55 o                         
  12   4   6          1.73          1.74         0.32 o                         
  13   4   6         25.60         26.85         1.01 o                         
  14   4   6          5.51          5.87         0.54 o                         
   1   5   6        208.51        200.02         2.32 o                         
   2   5   6        125.08        126.98         1.56 o                         
   3   5   6         64.47         66.46         0.89 o                         
   4   5   6         16.88         17.31         0.67 o                         
   5   5   6         60.81         60.16         0.96 o                         
   6   5   6         17.78         18.43         0.46 o                         
   7   5   6        138.13        140.05         2.16 o                         
   8   5   6         68.74         71.89         1.36 o                         
   9   5   6         16.25         15.25         0.56 o                         
  10   5   6          0.76          0.64         0.26 o                         
  11   5   6         17.57         18.46         0.64 o                         
  12   5   6         15.75         16.26         0.67 o                         
  13   5   6         21.39         23.10         0.84 o                         
   0   6   6        200.41        204.15         4.16 o                         
   1   6   6         21.80         22.13         0.50 o                         
   2   6   6         37.85         36.63         0.76 o                         
   3   6   6         40.85         42.67         0.83 o                         
   4   6   6        196.33        195.48         3.18 o                         
   5   6   6         40.89         39.39         1.24 o                         
   6   6   6         54.62         55.44         1.28 o                         
   7   6   6         12.78         14.52         0.63 o                         
   8   6   6         19.55         21.22         0.87 o                         
   9   6   6          8.82         10.35         0.74 o                         
  10   6   6         47.00         47.59         1.24 o                         
  11   6   6         15.51         15.69         0.73 o                         
   1   7   6         24.26         24.91         0.69 o                         
   2   7   6         19.53         19.52         0.61 o                         
   3   7   6         66.52         63.69         1.57 o                         
   4   7   6          0.12          0.32         0.27 o                         
   5   7   6         31.26         28.31         0.87 o                         
   6   7   6         18.51         17.64         0.73 o                         
   7   7   6         12.91         13.59         0.68 o                         
   8   7   6         18.87         18.90         0.87 o                         
   0   8   6         22.35         22.90         1.14 o                         
   1   8   6         48.55         50.57         1.24 o                         
   2   8   6          0.98          0.93         0.34 o                         
   3   8   6         10.53         10.48         0.82 o                         
   2   0   7        165.59        159.50         3.18 o                         
   4   0   7        338.68        362.42         6.13 o                         
   6   0   7        337.06        355.50         6.00 o                         
   8   0   7        304.81        305.65         5.23 o                         
  10   0   7         70.08         76.12         1.75 o                         
  12   0   7        238.41        224.66         4.66 o                         
  14   0   7         41.34         39.99         2.15 o                         
   0   1   7         70.96         77.41         1.26 o                         
   1   1   7        380.81        369.53         4.36 o                         
   2   1   7        275.17        274.06         3.97 o                         
   3   1   7         52.11         57.70         0.79 o                         
   4   1   7        313.71        326.47         3.93 o                         
   5   1   7        351.40        332.52         3.95 o                         
   6   1   7         71.57         75.81         1.00 o                         
   7   1   7        148.74        154.65         1.91 o                         
   8   1   7         18.08         22.09         0.45 o                         
   9   1   7        178.82        168.93         2.29 o                         
  10   1   7         61.89         57.31         0.99 o                         
  11   1   7        103.43        104.26         1.63 o                         
  12   1   7         14.34         16.01         0.52 o                         
  13   1   7         46.13         46.61         1.01 o                         
  14   1   7         83.33         83.65         1.78 o                         
  15   1   7         68.06         70.44         1.59 o                         
   1   2   7        259.49        260.73         2.98 o                         
   2   2   7         41.59         46.61         0.66 o                         
   3   2   7        131.22        127.05         1.69 o                         
   4   2   7         33.20         30.01         0.48 o                         
   5   2   7         15.43         15.38         0.34 o                         
   6   2   7         19.65         20.89         0.43 o                         
   7   2   7        376.75        357.62         4.94 o                         
   8   2   7        125.56        122.69         1.71 o                         
   9   2   7         25.27         24.27         0.50 o                         
  10   2   7         67.46         67.40         1.14 o                         
  11   2   7        176.75        174.11         2.84 o                         
  12   2   7         42.24         44.69         0.96 o                         
  13   2   7          7.54          7.98         0.43 o                         
  14   2   7          7.16          7.73         0.80 o                         
  15   2   7         10.80         10.07         0.57 o                         
   0   3   7        484.02        462.02         7.70 o                         
   1   3   7         17.12         16.82         0.38 o                         
   2   3   7         10.15         10.77         0.25 o                         
   3   3   7          6.53          6.52         0.21 o                         
   4   3   7         68.35         64.65         0.89 o                         
   5   3   7         38.19         38.68         0.70 o                         
   6   3   7        314.22        318.62         4.11 o                         
   7   3   7         15.04         16.41         0.40 o                         
   8   3   7         84.62         88.54         1.30 o                         
   9   3   7         30.91         33.12         0.67 o                         
  10   3   7        280.82        279.93         3.97 o                         
  11   3   7         66.35         66.68         1.17 o                         
  12   3   7         22.25         22.70         0.74 o                         
  13   3   7         17.77         18.27         0.71 o                         
  14   3   7         52.17         52.57         1.51 o                         
   1   4   7         21.88         20.53         0.38 o                         
   2   4   7         95.57         94.30         1.18 o                         
   3   4   7        373.25        360.07         4.33 o                         
   4   4   7         21.27         21.33         0.46 o                         
   5   4   7         42.71         42.23         0.72 o                         
   6   4   7         21.41         23.10         0.50 o                         
   7   4   7        115.00        107.38         1.60 o                         
   8   4   7         48.97         47.54         0.96 o                         
   9   4   7          7.05          7.87         0.41 o                         
  10   4   7         23.41         23.76         0.68 o                         
  11   4   7         36.09         34.75         0.85 o                         
  12   4   7         22.75         21.95         0.69 o                         
  13   4   7         32.32         35.31         1.18 o                         
   0   5   7         32.03         30.76         0.89 o                         
   1   5   7         20.37         21.41         0.43 o                         
   2   5   7         23.57         24.50         0.46 o                         
   3   5   7          5.81          6.05         0.27 o                         
   4   5   7         35.82         35.44         0.66 o                         
   5   5   7        159.32        157.52         2.19 o                         
   6   5   7         50.72         51.37         0.87 o                         
   7   5   7          5.24          5.21         0.31 o                         
   8   5   7          1.06          1.31         0.24 o                         
   9   5   7        114.49        114.82         1.85 o                         
  10   5   7         32.44         32.98         0.86 o                         
  11   5   7         17.57         16.75         0.71 o                         
  12   5   7         12.34         12.54         0.69 o                         
   1   6   7         53.53         51.00         1.15 o                         
   2   6   7        116.60        117.16         2.00 o                         
   3   6   7         23.74         22.92         0.72 o                         
   4   6   7         25.23         24.49         0.67 o                         
   5   6   7          8.45          8.77         0.44 o                         
   6   6   7         49.19         49.90         1.24 o                         
   7   6   7          0.06         -0.16         0.29 o                         
   8   6   7         61.94         63.62         1.48 o                         
   9   6   7          1.93          2.06         0.64 o                         
  10   6   7          5.16          5.86         0.50 o                         
   0   7   7         45.89         47.79         1.66 o                         
   1   7   7         14.95         15.06         0.62 o                         
   2   7   7          2.71          3.02         0.35 o                         
   3   7   7          0.25          0.25         0.34 o                         
   4   7   7          1.36          1.63         0.33 o                         
   5   7   7         27.67         26.23         0.99 o                         
   6   7   7         24.93         25.30         0.98 o                         
   7   7   7         15.76         16.17         0.75 o                         
   0   0   8       4211.49       3943.37        94.57 o                         
   2   0   8        286.44        295.52         5.85 o                         
   4   0   8        441.38        423.79         8.33 o                         
   6   0   8        143.31        112.74         2.06 o                         
   8   0   8         68.27         55.55         1.14 o                         
  10   0   8        169.07        160.29         7.58 o                         
  12   0   8          5.88          5.90         0.43 o                         
  14   0   8         61.33         60.84         1.96 o                         
   1   1   8         55.28         57.81         0.91 o                         
   2   1   8         95.17         94.38         1.46 o                         
   3   1   8        195.42        200.39         2.89 o                         
   4   1   8         46.00         41.36         0.72 o                         
   5   1   8          5.64          6.29         0.22 o                         
   6   1   8        103.90         97.56         1.28 o                         
   7   1   8        156.52        161.68         2.17 o                         
   8   1   8         20.12         21.53         0.47 o                         
   9   1   8         20.68         19.76         0.45 o                         
  10   1   8         13.42         13.62         0.43 o                         
  11   1   8         72.99         73.75         1.22 o                         
  12   1   8          7.52          8.05         0.41 o                         
  13   1   8         48.63         49.80         1.07 o                         
  14   1   8          6.52          7.26         0.49 o                         
  15   1   8         30.64         31.10         1.48 o                         
   0   2   8        121.86        120.75         2.52 o                         
   1   2   8        371.80        353.76         4.93 o                         
   2   2   8        191.97        194.64         2.79 o                         
   3   2   8        150.61        145.23         1.94 o                         
   4   2   8        624.31        587.25         7.43 o                         
   5   2   8        253.81        252.30         3.28 o                         
   6   2   8         41.47         36.20         0.62 o                         
   7   2   8          1.04          1.09         0.19 o                         
   8   2   8         39.42         41.04         0.71 o                         
   9   2   8        115.39        112.78         1.59 o                         
  10   2   8         22.98         25.46         0.57 o                         
  11   2   8         31.63         32.08         0.77 o                         
  12   2   8         62.56         66.79         1.48 o                         
  13   2   8         29.79         30.65         0.78 o                         
  14   2   8         17.09         19.68         0.64 o                         
   1   3   8         10.80         10.88         0.53 o                         
   2   3   8        365.81        365.59         4.68 o                         
   3   3   8        305.33        291.02         4.06 o                         
   4   3   8         16.95         15.37         0.36 o                         
   5   3   8        184.24        180.41         2.60 o                         
   6   3   8         99.91         99.38         1.41 o                         
   7   3   8          1.86          2.00         0.20 o                         
   8   3   8         66.90         66.56         1.03 o                         
   9   3   8         22.07         22.81         0.51 o                         
  10   3   8         16.84         17.82         0.57 o                         
  11   3   8         37.02         37.63         0.88 o                         
  12   3   8         57.85         59.07         1.35 o                         
  13   3   8         12.85         13.12         0.63 o                         
   0   4   8          5.69          4.98         0.38 o                         
   1   4   8        165.81        165.15         2.64 o                         
   2   4   8         35.49         33.36         0.65 o                         
   3   4   8         35.33         34.98         0.68 o                         
   4   4   8         31.52         31.30         0.70 o                         
   5   4   8        216.34        219.65         3.41 o                         
   6   4   8         18.61         18.79         0.55 o                         
   7   4   8          2.32          2.19         0.24 o                         
   8   4   8         18.63         17.96         0.56 o                         
   9   4   8         77.64         80.03         1.48 o                         
  10   4   8         13.59         14.09         0.56 o                         
  11   4   8         21.06         20.98         0.67 o                         
  12   4   8          0.66          0.82         0.30 o                         
   1   5   8        586.84        578.52         7.92 o                         
   2   5   8         12.57         11.87         0.40 o                         
   3   5   8         69.87         70.92         1.29 o                         
   4   5   8          3.89          3.96         0.27 o                         
   5   5   8         15.33         15.77         0.54 o                         
   6   5   8         16.62         17.29         0.55 o                         
   7   5   8         70.11         73.12         1.54 o                         
   8   5   8          2.30          2.72         0.33 o                         
   9   5   8          3.59          3.85         0.35 o                         
  10   5   8          1.10          1.37         0.29 o                         
  11   5   8         24.22         24.94         0.83 o                         
   0   6   8         54.95         55.65         1.40 o                         
   1   6   8          2.41          2.64         0.27 o                         
   2   6   8         19.64         19.09         0.67 o                         
   3   6   8          2.11          2.67         0.29 o                         
   4   6   8         49.73         49.75         1.07 o                         
   5   6   8          0.89          0.79         0.26 o                         
   6   6   8         32.64         35.84         0.98 o                         
   7   6   8          7.14          7.96         0.59 o                         
   8   6   8         14.29         13.32         0.75 o                         
   9   6   8          0.21          0.30         0.41 o                         
   1   7   8          8.02          8.08         0.74 o                         
   2   7   8         65.89         67.61         2.15 o                         
   3   7   8        109.84        114.60         2.63 o                         
   4   7   8          5.70          7.01         0.56 o                         
   5   7   8         30.60         30.04         1.06 o                         
   2   0   9        477.74        462.97         8.86 o                         
   4   0   9        152.14        148.89         3.89 o                         
   6   0   9        122.77        113.18         2.94 o                         
   8   0   9        201.17        199.56         5.00 o                         
  10   0   9         70.99         71.59         1.72 o                         
  12   0   9         82.10         89.46         2.21 o                         
  14   0   9         84.15         83.26         2.57 o                         
   0   1   9        613.02        623.10        15.69 o                         
   1   1   9        191.58        191.66         2.76 o                         
   2   1   9        276.80        284.96         4.01 o                         
   3   1   9         96.58         97.83         1.48 o                         
   4   1   9        149.09        140.95         2.10 o                         
   5   1   9        158.93        155.76         2.27 o                         
   6   1   9         21.28         16.74         0.43 o                         
   7   1   9          7.04          8.13         0.36 o                         
   8   1   9         14.64         15.68         0.57 o                         
   9   1   9         71.65         70.12         1.28 o                         
  10   1   9         41.10         42.05         0.81 o                         
  11   1   9          8.60         10.49         0.41 o                         
  12   1   9         22.74         23.05         0.65 o                         
  13   1   9         19.10         19.88         0.64 o                         
  14   1   9         49.91         50.37         1.46 o                         
   1   2   9        107.54        106.07         1.61 o                         
   2   2   9        199.71        190.56         2.73 o                         
   3   2   9        337.63        326.71         4.47 o                         
   4   2   9         43.00         43.15         0.79 o                         
   5   2   9         32.78         29.52         0.60 o                         
   6   2   9         16.57         15.73         0.48 o                         
   7   2   9        137.39        138.26         2.29 o                         
   8   2   9         66.17         65.39         1.15 o                         
   9   2   9          7.04          7.43         0.33 o                         
  10   2   9         17.93         19.21         0.55 o                         
  11   2   9         67.61         69.90         1.49 o                         
  12   2   9         42.07         41.87         0.94 o                         
  13   2   9         55.56         58.57         1.19 o                         
   0   3   9        303.67        311.12         6.13 o                         
   1   3   9          6.03          6.91         0.34 o                         
   2   3   9         72.74         69.63         1.25 o                         
   3   3   9         17.54         16.59         0.45 o                         
   4   3   9        272.18        260.00         3.61 o                         
   5   3   9         17.44         17.00         0.50 o                         
   6   3   9         67.06         67.02         1.25 o                         
   7   3   9          4.29          4.46         0.29 o                         
   8   3   9         48.62         45.59         1.02 o                         
   9   3   9          6.09          6.57         0.38 o                         
  10   3   9         73.08         75.71         1.59 o                         
  11   3   9          5.67          5.69         0.46 o                         
  12   3   9         31.36         32.46         1.07 o                         
   1   4   9        305.71        303.48         4.54 o                         
   2   4   9         55.44         57.02         1.07 o                         
   3   4   9        110.44        109.31         1.85 o                         
   4   4   9          4.07          4.91         0.37 o                         
   5   4   9         29.83         31.82         0.86 o                         
   6   4   9         36.97         38.02         0.84 o                         
   7   4   9         76.63         76.37         1.38 o                         
   8   4   9          4.82          5.00         0.33 o                         
   9   4   9         50.21         50.66         1.19 o                         
  10   4   9          8.26          8.89         0.49 o                         
  11   4   9         35.58         34.61         1.09 o                         
   0   5   9         40.77         37.03         1.35 o                         
   1   5   9         81.30         81.49         1.45 o                         
   2   5   9          2.48          2.36         0.28 o                         
   3   5   9         21.47         21.65         0.68 o                         
   4   5   9         26.63         25.11         0.77 o                         
   5   5   9         77.88         79.26         2.01 o                         
   6   5   9          8.39          8.48         0.42 o                         
   7   5   9          8.47          8.50         0.47 o                         
   8   5   9          3.84          4.05         0.39 o                         
   9   5   9         65.70         66.56         1.51 o                         
  10   5   9          6.49          6.81         0.68 o                         
   1   6   9         48.14         49.62         2.73 o                         
   2   6   9         74.84         74.63         1.97 o                         
   3   6   9         83.18         83.50         2.02 o                         
   4   6   9          7.51          8.31         0.61 o                         
   5   6   9          6.54          5.95         0.54 o                         
   6   6   9         30.81         29.50         1.26 o                         
   7   6   9          8.09          7.44         0.58 o                         
   0   7   9         18.34         24.18         1.78 o                         
   1   7   9         37.06         35.07         1.50 o                         
   2   7   9          9.77          9.75         0.84 o                         
   0   0  10        205.50        209.58         7.47 o                         
   2   0  10        250.87        241.56         4.91 o                         
   4   0  10        114.11        111.28         2.38 o                         
   6   0  10        125.55        136.59         2.87 o                         
   8   0  10         69.58         75.81         2.22 o                         
  10   0  10         65.11         62.81         1.92 o                         
  12   0  10          0.72          0.13         0.37 o                         
   1   1  10        194.38        193.79         2.81 o                         
   2   1  10         60.24         55.07         0.95 o                         
   3   1  10        255.71        236.36         3.43 o                         
   4   1  10         18.57         19.75         0.49 o                         
   5   1  10          9.67          9.76         0.36 o                         
   6   1  10         24.07         24.91         0.56 o                         
   7   1  10        157.14        141.73         3.40 o                         
   8   1  10         36.88         34.78         0.79 o                         
   9   1  10         14.14         15.01         0.57 o                         
  10   1  10          2.65          2.62         0.32 o                         
  11   1  10         53.43         53.47         1.23 o                         
  12   1  10         63.97         59.58         1.59 o                         
  13   1  10          9.46         10.57         0.63 o                         
   0   2  10         77.41         79.63         1.79 o                         
   1   2  10         54.38         51.80         1.02 o                         
   2   2  10         39.27         39.11         0.75 o                         
   3   2  10          4.95          4.20         0.25 o                         
   4   2  10         28.87         25.72         0.58 o                         
   5   2  10        113.72        109.57         1.69 o                         
   6   2  10         58.86         53.01         1.03 o                         
   7   2  10          8.45          8.50         0.39 o                         
   8   2  10          7.99          7.52         0.38 o                         
   9   2  10        111.12        110.51         1.91 o                         
  10   2  10         96.44        100.04         1.97 o                         
  11   2  10          3.82          4.56         0.53 o                         
  12   2  10         42.27         44.25         1.30 o                         
   1   3  10         23.77         22.34         0.63 o                         
   2   3  10        128.09        125.34         2.10 o                         
   3   3  10         75.55         72.17         1.21 o                         
   4   3  10         80.24         80.13         1.44 o                         
   5   3  10         51.68         53.06         1.19 o                         
   6   3  10         66.71         67.90         1.47 o                         
   7   3  10          6.88          7.16         0.56 o                         
   8   3  10        134.50        137.13         2.68 o                         
   9   3  10         13.14         13.48         0.58 o                         
  10   3  10         20.09         19.69         1.45 o                         
  11   3  10         35.90         36.65         1.45 o                         
   0   4  10        172.65        167.32         4.23 o                         
   1   4  10         25.80         26.24         0.68 o                         
   2   4  10          8.90          9.60         0.44 o                         
   3   4  10          6.30          6.65         0.38 o                         
   4   4  10         57.77         56.75         1.30 o                         
   5   4  10         42.97         41.83         1.03 o                         
   6   4  10         22.52         22.39         0.73 o                         
   7   4  10          0.03          0.11         0.25 o                         
   8   4  10          7.72          7.88         0.49 o                         
   9   4  10         31.32         31.77         1.34 o                         
  10   4  10         25.31         26.97         0.99 o                         
   1   5  10         74.32         74.79         1.60 o                         
   2   5  10         24.20         25.46         0.78 o                         
   3   5  10         78.54         80.54         1.65 o                         
   4   5  10          8.41          8.60         0.50 o                         
   5   5  10          3.56          3.36         0.40 o                         
   6   5  10          6.34          5.69         0.51 o                         
   7   5  10         72.33         73.89         1.59 o                         
   8   5  10         17.66         15.46         0.89 o                         
   0   6  10         89.14         89.26         2.59 o                         
   1   6  10         10.12         10.70         0.67 o                         
   2   6  10          7.78          8.29         0.60 o                         
   3   6  10          4.34          4.64         0.52 o                         
   4   6  10         50.55         52.67         1.87 o                         
   5   6  10         12.08         12.85         0.85 o                         
   2   0  11        520.60        520.80        11.51 o                         
   4   0  11         10.07         11.21         0.57 o                         
   6   0  11         88.86         82.40         1.89 o                         
   8   0  11         24.38         25.18         1.07 o                         
  10   0  11         38.87         34.63         1.35 o                         
   0   1  11        187.23        184.00         4.67 o                         
   1   1  11        101.70        100.17         1.83 o                         
   2   1  11          9.82          9.91         0.38 o                         
   3   1  11          1.81          2.10         0.23 o                         
   4   1  11         17.89         18.90         0.51 o                         
   5   1  11        167.71        168.46         2.48 o                         
   6   1  11         35.15         32.80         0.69 o                         
   7   1  11         52.53         53.33         1.07 o                         
   8   1  11          9.14          7.71         0.40 o                         
   9   1  11         59.93         56.95         1.30 o                         
  10   1  11         19.76         21.31         0.72 o                         
  11   1  11         53.13         54.18         1.26 o                         
   1   2  11         51.92         50.09         1.01 o                         
   2   2  11        100.79         97.07         1.54 o                         
   3   2  11        171.04        170.20         2.48 o                         
   4   2  11          0.91          1.02         0.27 o                         
   5   2  11         30.58         28.16         0.71 o                         
   6   2  11         80.03         80.20         1.47 o                         
   7   2  11         55.58         55.20         1.10 o                         
   8   2  11         17.68         17.89         0.58 o                         
   9   2  11          8.30          8.64         0.44 o                         
  10   2  11         15.77         16.69         0.75 o                         
  11   2  11          6.64          5.93         0.49 o                         
   0   3  11        162.21        162.19         4.18 o                         
   1   3  11         10.32          9.98         0.45 o                         
   2   3  11         24.47         24.32         0.65 o                         
   3   3  11         14.89         14.14         0.52 o                         
   4   3  11        167.37        163.04         3.02 o                         
   5   3  11         19.60         19.56         0.68 o                         
   6   3  11         36.53         37.93         0.97 o                         
   7   3  11         57.60         55.24         1.28 o                         
   8   3  11         22.35         22.39         0.77 o                         
   9   3  11         16.61         17.14         0.70 o                         
  10   3  11         36.20         36.31         1.45 o                         
   1   4  11         99.42         95.63         1.92 o                         
   2   4  11         13.75         15.17         0.55 o                         
   3   4  11         31.14         30.64         0.87 o                         
   4   4  11         31.85         33.39         1.18 o                         
   5   4  11          4.38          4.97         0.42 o                         
   6   4  11         16.10         17.03         0.68 o                         
   7   4  11         49.95         49.05         1.20 o                         
   8   4  11         16.03         17.07         0.70 o                         
   0   5  11         29.27         29.48         1.23 o                         
   1   5  11         77.96         77.20         1.66 o                         
   2   5  11          8.66          9.47         0.63 o                         
   3   5  11         86.23         85.35         1.78 o                         
   4   5  11         24.81         24.35         0.82 o                         
   5   5  11         12.49         13.86         0.70 o                         
   6   5  11         16.79         16.52         0.71 o                         
   0   0  12        145.64        149.19         5.48 o                         
   2   0  12         14.21         13.35         0.65 o                         
   4   0  12         96.81         97.74         2.20 o                         
   6   0  12         92.51         90.78         2.13 o                         
   8   0  12         17.97         17.10         1.02 o                         
  10   0  12         83.71         85.36         2.55 o                         
   1   1  12         21.90         23.04         0.85 o                         
   2   1  12         20.90         23.55         0.60 o                         
   3   1  12         18.24         18.81         0.53 o                         
   4   1  12         67.02         68.27         1.18 o                         
   5   1  12          6.14          7.82         0.57 o                         
   6   1  12         64.48         63.82         1.25 o                         
   7   1  12         28.47         29.82         0.76 o                         
   8   1  12         20.42         21.32         0.73 o                         
   9   1  12          1.01          1.31         0.32 o                         
  10   1  12         28.58         27.39         0.85 o                         
   0   2  12         23.07         24.92         1.05 o                         
   1   2  12         53.04         55.09         1.23 o                         
   2   2  12         11.25         10.64         0.54 o                         
   3   2  12         18.57         20.01         0.56 o                         
   4   2  12         21.17         20.43         0.56 o                         
   5   2  12         50.52         52.11         1.07 o                         
   6   2  12         33.73         33.47         0.83 o                         
   7   2  12         35.11         33.51         0.82 o                         
   8   2  12         10.52         11.99         0.58 o                         
   9   2  12         70.86         72.06         1.87 o                         
   1   3  12          1.57          2.16         0.34 o                         
   2   3  12         58.74         58.77         1.19 o                         
   3   3  12         16.16         16.32         0.57 o                         
   4   3  12          0.71          0.79         0.29 o                         
   5   3  12          2.18          1.85         0.35 o                         
   6   3  12         34.98         35.59         0.98 o                         
   7   3  12         15.37         17.00         0.82 o                         
   8   3  12         67.99         69.42         1.55 o                         
   0   4  12          5.65          6.46         0.65 o                         
   1   4  12         24.51         24.66         0.80 o                         
   2   4  12          0.86          0.46         0.27 o                         
   3   4  12         15.98         16.12         0.69 o                         
   4   4  12         10.52         12.03         0.60 o                         
   5   4  12         88.56         89.85         1.87 o                         
   6   4  12          1.63          1.76         0.36 o                         
   1   5  12         12.66         13.40         0.77 o                         
   2   5  12          7.55          7.30         0.62 o                         
   2   0  13         56.76         55.06         1.80 o                         
   4   0  13        284.46        285.44         9.61 o                         
   6   0  13         79.82         84.98         2.03 o                         
   8   0  13         43.27         42.58         1.61 o                         
   0   1  13         26.10         27.08         1.14 o                         
   1   1  13         57.00         59.19         1.53 o                         
   2   1  13          7.00          7.26         0.42 o                         
   3   1  13         32.21         33.10         0.75 o                         
   4   1  13         20.10         19.10         0.57 o                         
   5   1  13         39.89         37.99         0.82 o                         
   6   1  13         11.49         13.53         0.57 o                         
   7   1  13          1.12          1.00         0.34 o                         
   8   1  13          3.15          3.44         0.39 o                         
   1   2  13         15.05         14.18         0.63 o                         
   2   2  13         21.82         23.98         0.70 o                         
   3   2  13         61.14         64.01         1.25 o                         
   4   2  13          7.35          7.95         0.40 o                         
   5   2  13          3.15          2.96         0.32 o                         
   6   2  13         44.96         43.58         1.02 o                         
   7   2  13         52.26         51.84         1.12 o                         
   0   3  13         65.57         67.30         2.15 o                         
   1   3  13          0.82          1.15         0.33 o                         
   2   3  13         11.49         12.02         0.59 o                         
   3   3  13          0.09          0.37         0.31 o                         
   4   3  13         32.81         34.52         1.20 o                         
   5   3  13         28.99         26.95         0.87 o                         
   1   4  13         21.46         23.08         0.80 o                         
   2   4  13         15.63         17.14         0.86 o                         
   0   0  14         48.53         53.25         2.51 o                         
   2   0  14          2.69          3.37         0.58 o                         
   4   0  14         68.34         69.06         1.78 o                         
   1   1  14         24.31         24.52         1.04 o                         
   2   1  14         58.94         61.44         1.39 o                         
   3   1  14         40.76         40.98         0.96 o                         
   4   1  14         24.86         25.23         0.67 o                         
   5   1  14          5.99          6.25         0.43 o                         
   0   2  14         46.35         48.06         1.70 o                         
   1   2  14         13.16         14.23         0.68 o                         
   2   2  14          3.74          3.55         0.40 o                         
   3   2  14          2.77          3.28         0.35 o                         
                                                                                
