# Supplementary material for: Crystal structure of N,N,N-tri­ethyl­hydroxyl­ammonium chloride
Source: Acta Crystallogr E Crystallogr Commun. 2016 Oct 21;72(Pt 11):1607–9. doi: 10.1107/S2056989016016169 (PMC5095844; doi:10.1107/S2056989016016169)
Supplement: Supplementary file 3 [file e-72-01607-Isup3.cml]

<?xml version="1.0" encoding="UTF-8"?>
<cml convention="cmlDict:cmllite" xmlns="http://www.xml-cml.org/schema" xmlns:cmlDict="http://www.xml-cml.org/dictionary/cml/" xmlns:nameDict="http://www.xml-cml.org/dictionary/cml/name/">
  <molecule id="m1">
    <name dictRef="nameDict:unknown">N,N,N-Triethylhydroxylammonium chloride</name>
    <atomArray>
      <atom id="a1" elementType="C">
        <label value="1" dictRef="cmlDict:locant"/>
      </atom>
      <atom id="a2" elementType="C">
        <label value="2" dictRef="cmlDict:locant"/>
      </atom>
      <atom id="a10" elementType="H"/>
      <atom id="a11" elementType="H"/>
      <atom id="a12" elementType="H"/>
      <atom id="a13" elementType="H"/>
      <atom id="a14" elementType="H"/>
      <atom id="a3" elementType="O">
        <label value="O" dictRef="cmlDict:locant"/>
      </atom>
      <atom id="a15" elementType="H"/>
      <atom id="a4" elementType="N" formalCharge="1" hydrogenCount="0">
        <label value="N" dictRef="cmlDict:locant"/>
      </atom>
      <atom id="a5" elementType="Cl" formalCharge="-1" hydrogenCount="0">
        <label value="Cl" dictRef="cmlDict:locant"/>
      </atom>
      <atom id="a6" elementType="C">
        <label value="1''" dictRef="cmlDict:locant"/>
      </atom>
      <atom id="a7" elementType="C">
        <label value="2''" dictRef="cmlDict:locant"/>
      </atom>
      <atom id="a16" elementType="H"/>
      <atom id="a17" elementType="H"/>
      <atom id="a18" elementType="H"/>
      <atom id="a19" elementType="H"/>
      <atom id="a20" elementType="H"/>
      <atom id="a8" elementType="C">
        <label value="1'" dictRef="cmlDict:locant"/>
      </atom>
      <atom id="a9" elementType="C">
        <label value="2'" dictRef="cmlDict:locant"/>
      </atom>
      <atom id="a21" elementType="H"/>
      <atom id="a22" elementType="H"/>
      <atom id="a23" elementType="H"/>
      <atom id="a24" elementType="H"/>
      <atom id="a25" elementType="H"/>
    </atomArray>
    <bondArray>
      <bond id="a1_a2" atomRefs2="a1 a2" order="S"/>
      <bond id="a1_a10" atomRefs2="a1 a10" order="S"/>
      <bond id="a1_a11" atomRefs2="a1 a11" order="S"/>
      <bond id="a2_a12" atomRefs2="a2 a12" order="S"/>
      <bond id="a2_a13" atomRefs2="a2 a13" order="S"/>
      <bond id="a2_a14" atomRefs2="a2 a14" order="S"/>
      <bond id="a3_a15" atomRefs2="a3 a15" order="S"/>
      <bond id="a1_a4" atomRefs2="a1 a4" order="S"/>
      <bond id="a3_a4" atomRefs2="a3 a4" order="S"/>
      <bond id="a6_a7" atomRefs2="a6 a7" order="S"/>
      <bond id="a6_a16" atomRefs2="a6 a16" order="S"/>
      <bond id="a6_a17" atomRefs2="a6 a17" order="S"/>
      <bond id="a7_a18" atomRefs2="a7 a18" order="S"/>
      <bond id="a7_a19" atomRefs2="a7 a19" order="S"/>
      <bond id="a7_a20" atomRefs2="a7 a20" order="S"/>
      <bond id="a6_a4" atomRefs2="a6 a4" order="S"/>
      <bond id="a8_a9" atomRefs2="a8 a9" order="S"/>
      <bond id="a8_a21" atomRefs2="a8 a21" order="S"/>
      <bond id="a8_a22" atomRefs2="a8 a22" order="S"/>
      <bond id="a9_a23" atomRefs2="a9 a23" order="S"/>
      <bond id="a9_a24" atomRefs2="a9 a24" order="S"/>
      <bond id="a9_a25" atomRefs2="a9 a25" order="S"/>
      <bond id="a8_a4" atomRefs2="a8 a4" order="S"/>
    </bondArray>
  </molecule>
</cml>
